# Supplementary material for: Particle Collection in Imhoff Sedimentation Cones Enriches Both Motile Chemotactic and Particle-Attached Bacteria
Source: Front Microbiol. 2021 Apr 1;12:643730. doi: 10.3389/fmicb.2021.643730 (PMC8047139; doi:10.3389/fmicb.2021.643730)
Supplement: Supplementary file 10 [file Data_Sheet_1.XLSX]

## Sheet: community_data_file_normalised
Sample OTU	seawater1	seawater2	seawater3	seawater4	seawater5	C_FL1	C_FL2	C_FL3	C_PA1	C_PA2	C_PA3	F_0.2µm1	F_0.2µm2	F_0.2µm3	F_0.2µm4	F_0.2µm5	F_3µm1	F_3µm2	F_3µm3	F_3µm4	F_3µm5	F_10µm1	F_10µm2	F_10µm3	F_10µm4	F_10µm5	SC_TF1	SC_TF2	SC_TF3	SC_TF4	SC_TF5	SC_BF4	SC_BF5	SC_BF_FL2	SC_BF_FL3	SC_BF_PA2	SC_BF_PA3	20µm4	20µm5	80µm4
BacteriaAcetothermiaAcetothermiia	0	0	0	0	0	0	0	0	0	0	1.34e-05	0	6.13e-06	0	0	0	0	0	0	2.05e-05	3.46e-05	5.98e-05	0	0	0	0	0	0	0	9.41e-06	0	0	0	0	0	0	0	0	0	0
BacteriaAcidobacteriaAcidobacteriiaAcidobacterialesAcidobacteriaceae..Subgroup.1.Acidipila	0	0	0	0	0	0	0	0	0	0	0	0	0	0	0	0	0	0	0	0	0	0	0	0	0	0	0	0	0	0	0	0	0	0	0	0	0	4.7e-06	0	0
BacteriaAcidobacteriaAcidobacteriiaAcidobacterialesuncultured	0	0	0	0	0	0	0	0	0	0	0	0	0	0	0	0	0	0	0	0	0	0	0	0	0	0	0	0	0	0	0	0	0	0	0	0	0	4.7e-06	0	0
BacteriaAcidobacteriaAcidobacteriiaSolibacteralesSolibacteraceae..Subgroup.3.Bryobacter	0	0	0	0	0	0	0	0	0	0	0	0	0	0	0	0	0	0	0	0	0	0	0	0.000106183	4.7e-05	0	0	0	0	0	0	0	0	0	0	0	0	4.7e-06	0	0
BacteriaAcidobacteriaAcidobacteriiaSolibacteralesSolibacteraceae..Subgroup.3.Candidatus.Solibacter	0	0	0	0	0	0	0	0	0	0	0	0	0	0	0	0	0	0	0	0	0	0	0	0	0	0	0	0	0	0	0	0	0	0	0	0	0	4.7e-06	0	0
BacteriaAcidobacteriaAcidobacteriiaSolibacteralesSolibacteraceae..Subgroup.3.Paludibaculum	0	0	0	0	0	0	0	0	0	0	0	0	0	0	0	0	0	0	0	0	0	0.000104573	0	0	0	0	0	0	0	0	0	0	0	0	0	0	0	0	1.43e-05	0
BacteriaAcidobacteriaAcidobacteriiaSolibacteralesSolibacteraceae..Subgroup.3.PAUC26f	0	9.94e-05	1.25e-05	0	9.88e-06	3.72e-05	2.66e-05	1.54e-05	0	0	1.34e-05	0	0	0	0	0	0.000198111	0	3.51e-05	2.05e-05	0	0.000418291	0.000255499	7.08e-05	0	5.23e-05	0	3.24e-05	0	2.35e-05	0	0	0	7.02e-06	0	0.000174812	0	1.41e-05	7.14e-05	8.92e-06
BacteriaAcidobacteriaAcidobacteriiaSubgroup.2	0	0	0	0	0	0	0	0	0	0	0	0	0	0	0	0	0	0	1.76e-05	0	0	0	0	0	0	0	0	0	0	0	0	0	0	0	0	0	0	0	0	0
BacteriaAcidobacteriaAminicenantiaAminicenantales	7.4e-05	2.76e-05	5.82e-05	0	0	0	0	0	0	0	0	4.54e-06	0	0	9.12e-06	0	0.000181602	0	7.02e-05	0	1.73e-05	0.000463108	0	7.08e-05	7.04e-05	0	4.15e-06	0	1.26e-05	0	0	0	0	0	0	0	0	5.17e-05	0	0
BacteriaAcidobacteriaAT.s3.28	0	0	4.16e-06	0	0	6.2e-06	1.33e-05	0	0	0	0	0	0	0	4.56e-06	0	1.65e-05	0	0	0	0	0.000119512	0	3.54e-05	0	0	0	0	0	9.41e-06	0	0	0	0	0	0	0	9.41e-06	0	0
BacteriaAcidobacteriaBlastocatellia..Subgroup.4.45597	0	0	0	0	0	0	0	0	0	0	0	0	0	0	0	0	0	0	0	2.05e-05	0	0	0	0	0	0	0	0	0	0	0	0	0	0	0	0	0	0	0	0
BacteriaAcidobacteriaBlastocatellia..Subgroup.4.BlastocatellalesBlastocatellaceaeBlastocatella	2.02e-05	1.1e-05	2.5e-05	0	0	6.2e-06	0	0	5.32e-05	0	0	0	0	0	0	0	0.000115565	3.37e-05	1.76e-05	0	1.73e-05	7.47e-05	0	0	9.39e-05	1.05e-05	0	4.63e-05	0	4.7e-06	0	0	0	0	0	0	0	2.82e-05	8.57e-05	5.35e-05
BacteriaAcidobacteriaBlastocatellia..Subgroup.4.BlastocatellalesBlastocatellaceaeJGI.0001001.H03	2.02e-05	0	4.16e-06	0	0	6.2e-06	0	0	0	0	0	0	0	0	0	0	0	0	0	0	0	0	0	0	0	0	0	0	0	0	0	0	0	0	0	0	0	0	0	0
BacteriaAcidobacteriaBlastocatellia..Subgroup.4.BlastocatellalesBlastocatellaceaeuncultured	0	0	0	0	0	0	0	0	0	0	0	0	0	0	0	0	1.65e-05	0	0	0	0	0	0	0	0	0	0	0	0	0	0	9.38e-05	0	0	0	0	0	0	0	0
BacteriaAcidobacteriaBlastocatellia..Subgroup.4.Elev.16S.573	0	0	0	0	0	0	0	0	0	0	0	0	0	0	0	1.07e-05	0	0	0	0	0	0	0	0	0	0	0	0	0	0	0	0	0	0	0	0	0	4.7e-06	0	0
BacteriaAcidobacteriaBlastocatellia..Subgroup.4.PyrinomonadalesPyrinomonadaceaeRB41	0	0	0	0	0	0	0	0	0	0	0	0	0	0	0	0	0	0	0	0	0	0	0	0	0	0	0	0	0	0	0	0	0	0	0	0	0	2.82e-05	0	9.37e-05
BacteriaAcidobacteriad142	2.02e-05	0	0	0	4.94e-06	0	0	0	0	0	0	0	0	0	0	0	1.65e-05	0	0	0	0	0	0	0	0	0	0	0	0	0	0	0	0	0	0	0	0	4.7e-06	0	0
BacteriaAcidobacteriaHolophagaeAcanthopleuribacteralesAcanthopleuribacteraceaeAcanthopleuribacter	4.04e-05	4.42e-05	0	0	0	1.86e-05	1.33e-05	1.54e-05	6.39e-05	0	0	3.63e-05	3.07e-05	0	9.12e-06	0	0.000148584	6.75e-05	0	2.05e-05	0	0.000104573	0	0	0	4.88e-05	4.15e-06	1.39e-05	1.26e-05	1.41e-05	3.2e-06	0	0	7.02e-06	0	0	0	0	0	0
BacteriaAcidobacteriaHolophagaeHolophagalesHolophagaceaeHolophaga	0	0	0	0	0	0	0	0	0	0	0	0	0	0	0	0	0	0	0	0	0	0	0	0	0	0	0	0	0	0	0	0	0	0	0	0	0	0	0	4.46e-06
BacteriaAcidobacteriaHolophagaeHolophagalesHolophagaceaemarine.group	0	0	0	0	0	0	0	0	0	0	0	0	0	0	0	0	0	0	0	0	0	0	0	0	0	0	0	0	0	4.7e-06	0	0	0	0	0	0	0	0	0	0
BacteriaAcidobacteriaHolophagaeHolophagalesHolophagaceaeuncultured	6.73e-06	0	0	0	0	0	0	0	0	0	0	0	0	0	0	0	0	0	0	0	0	0	0	0	0	0	0	0	0	0	0	0	0	0	0	0	0	0	0	0
BacteriaAcidobacteriaHolophagaeSubgroup.7	0	0	4.16e-05	5.18e-06	9.88e-06	0	0	4.61e-05	0	0	0	0	0	0	4.56e-06	0	0	0	0	0	0	8.96e-05	1.55e-05	0	6.26e-05	6.97e-06	1.24e-05	0	0	4.7e-06	2.24e-05	0	1.26e-05	7.02e-06	0	0.000233082	0	9.41e-06	0	0
BacteriaAcidobacteriaSubgroup.17	1.35e-05	2.21e-05	4.16e-06	0	0	1.24e-05	0	1.54e-05	1.06e-05	0	0	0	0	0	0	0	0	3.37e-05	0	0	3.46e-05	0.000104573	0.000170333	3.54e-05	7.83e-05	0	0	0	1.26e-05	0	0	0	6.3e-06	0	0	0	0.000114368	1.88e-05	2.86e-05	8.92e-06
BacteriaAcidobacteriaSubgroup.18	0	0	8.32e-06	0	0	0	0	0	0	0	0	0	0	0	0	0	0	0	0	0	0	0	0	0	0	0	0	0	0	0	0	0	0	0	0	0	0	9.41e-06	0	8.92e-06
BacteriaAcidobacteriaSubgroup.21	2.02e-05	0	4.16e-06	5.18e-06	4.94e-06	0	4.43e-06	0	0	0	0.0001073	4.54e-06	0	0	0	0	0	0	0	0	3.46e-05	0.000179268	0	9.44e-05	0	0	1.24e-05	4.63e-06	0	0	3.2e-06	0	0	0	0	1.94e-05	0	1.88e-05	1.43e-05	0
BacteriaAcidobacteriaSubgroup.22	0.00010764	3.86e-05	0.000103977	1.04e-05	2.47e-05	5.58e-05	2.66e-05	0	4.26e-05	9.55e-06	0.000160951	0	1.23e-05	1.46e-05	1.37e-05	0	0.000379713	0.000371195	0.000122911	0	8.64e-05	0.00150884	0.000541968	0.000212367	0	3.14e-05	2.49e-05	9.27e-06	2.53e-05	1.88e-05	2.24e-05	0	6.3e-06	0	0	5.83e-05	0.000114368	0.000178745	1.43e-05	1.78e-05
BacteriaAcidobacteriaSubgroup.26	2.69e-05	5.52e-06	8.32e-06	5.18e-06	1.48e-05	0	0	0	1.06e-05	0	0	0	6.13e-06	0	0	0	8.25e-05	6.75e-05	1.76e-05	2.05e-05	0	0.000224085	0	0.000141578	0	0	4.15e-06	9.27e-06	1.26e-05	4.7e-06	6.4e-06	0	0	0	0	0	3.81e-05	2.35e-05	0	4.46e-06
BacteriaAcidobacteriaSubgroup.5	0	0	0	0	0	6.2e-06	0	0	0	0	0	0	0	0	0	0	6.6e-05	0	0	0	0	0	0	0	0	0	0	0	0	0	0	0	0	0	0	0	0	0	0	0
BacteriaAcidobacteriaSubgroup.6	6.73e-06	1.1e-05	0	0	0	6.2e-06	1.33e-05	1.54e-05	0	0	0	9.08e-06	0	0	9.12e-06	0	0	6.75e-05	1.76e-05	2.05e-05	0	0.000343596	0.000147106	8.26e-05	9.39e-05	0	8.3e-06	0	2.53e-05	0	0	0	0	0	0	0	0	3.76e-05	0	8.92e-06
BacteriaAcidobacteriaSubgroup.9	0	5.52e-06	1.25e-05	5.18e-06	0	0	4.43e-06	0	1.06e-05	0	0	0	6.13e-06	0	0	0	0	6.75e-05	3.51e-05	0	0	0.000179268	0.000131621	2.36e-05	0.000187835	0	0	4.63e-06	0	0	0	0	0	0	0	9.71e-05	3.81e-05	6.11e-05	0	8.92e-06
BacteriaAcidobacteriaThermoanaerobaculiaThermoanaerobaculalesThermoanaerobaculaceaeSubgroup.10	0.000201826	0.000215285	9.57e-05	2.59e-05	1.48e-05	7.44e-05	5.76e-05	0	0.000180994	0	0.0001073	4.08e-05	4.91e-05	0	2.28e-05	0	0.000610843	0.000236215	0.000210704	4.09e-05	8.64e-05	0.00185243	0.00180398	0.00135679	0.00035219	8.02e-05	2.49e-05	7.88e-05	7.59e-05	3.29e-05	9.61e-06	3.75e-05	8.82e-05	0	0	9.71e-05	0.000724334	0.000658535	2.86e-05	5.35e-05
BacteriaAcidobacteriaThermoanaerobaculiaThermoanaerobaculalesThermoanaerobaculaceaeSubgroup.23	0.000127823	3.31e-05	0.000133091	1.04e-05	9.88e-06	5.58e-05	5.31e-05	4.61e-05	4.26e-05	0	0	0	1.23e-05	1.46e-05	4.56e-06	0	0.000445751	0.00033745	0.000122911	4.09e-05	5.18e-05	0.00174786	0.000410347	0.000353945	0.000281752	9.06e-05	3.32e-05	2.78e-05	7.59e-05	1.41e-05	9.61e-06	0	0	0	0	0.000116541	7.62e-05	0.000197561	2.86e-05	6.24e-05
BacteriaAcidobacteriaThermoanaerobaculiaThermoanaerobaculalesThermoanaerobaculaceaeTPD.58	0	5.52e-06	0	0	0	0	0	0	0	0	0	0	0	0	0	0	0	0	0	0	0	0	0	0	0	0	0	0	0	0	0	0	0	0	0	0	0	0	0	0
BacteriaActinobacteriaAcidimicrobiia	0	0	0	0	0	6.2e-06	0	0	0	0	0	0	0	0	0	0	0	0	0	0	0	0	0	0	0	0	0	0	0	0	0	0	0	0	0	0	0	0	0	0
BacteriaActinobacteriaAcidimicrobiiaActinomarinalesActinomarinaceaeCandidatus.Actinomarina	0.0599019	0.0580056	0.00912505	0.00202545	0.00542968	0.0559151	0.0369201	0.0215219	0.029832	0.0197627	0.007055	0.0332017	0.0219462	0.00875962	0.00257723	0.00306469	0.0035495	0.00212594	0.000965726	0.000491008	0.000449205	0.000761888	0.00701461	0.000471926	0.00122093	0.000428816	0.04575	0.0519326	0.0154992	0.00410677	0.00178017	0.00140634	0.00272155	0.00732578	0.0045338	0.00468107	0.000914948	0.000272822	0.000214273	0.000231901
BacteriaActinobacteriaAcidimicrobiiaActinomarinalesuncultured	0.000370014	0.000154564	0.000124773	5.18e-06	5.43e-05	8.06e-05	0.000119568	6.15e-05	0.000106467	0.000171849	4.02e-05	2.27e-05	2.45e-05	0	1.82e-05	0	0.0010731	0.0006749	0.000368732	6.14e-05	6.91e-05	0.00427255	0.000820694	0.00116802	0.000798297	0.000153398	8.71e-05	8.8e-05	0.000164347	6.59e-05	1.92e-05	0	0	7.02e-06	6.36e-05	0.0003302	0.000914948	0.000338675	0.000228558	4.46e-05
BacteriaActinobacteriaAcidimicrobiiaIMCC26256	6.73e-06	0	0	0	0	0	0	1.54e-05	0	0	0	4.54e-06	6.13e-06	0	0	0	0	0	0	0	0	0	6.97e-05	1.18e-05	0	0	0	0	0	0	0	0	0	0	0	0	0	1.88e-05	0	0
BacteriaActinobacteriaAcidimicrobiiaMicrotrichalesIamiaceaeIamia	0	0	0	0	0	0	0	0	0	0	0	0	0	0	0	0	0	0	0	0	0	0	0	4.72e-05	7.04e-05	3.49e-06	0	0	0	0	0	0	0	0	0	0	0	9.41e-06	7.14e-05	0
BacteriaActinobacteriaAcidimicrobiiaMicrotrichalesIlumatobacteraceae	0	0	0	0	0	0	0	0	0	0	0	0	0	0	0	0	0	0	0	0	0	0	0	0	0	0	0	4.63e-06	0	0	0	0	0	0	0	0	0	0	0	0
BacteriaActinobacteriaAcidimicrobiiaMicrotrichalesIlumatobacteraceaeCL500.29.marine.group	1.35e-05	1.1e-05	2.08e-05	5.18e-06	9.88e-06	0	3.99e-05	0	1.06e-05	0	0	1.36e-05	1.84e-05	4.39e-05	9.12e-06	0	3.3e-05	0	0	0	0	0	0.000332923	0	2.35e-05	3.49e-06	8.3e-06	1.85e-05	2.53e-05	9.41e-06	1.28e-05	9.38e-06	6.3e-06	0	0	0	0	2.82e-05	0	4.46e-06
BacteriaActinobacteriaAcidimicrobiiaMicrotrichalesIlumatobacteraceaeIlumatobacter	0.00221336	0.00463139	0.0013517	0.00192185	0.00105728	0.00157437	0.00340106	0.000461184	0.00134148	0.00105974	0.00139491	0.000630815	0.000729905	0.000438712	0.00184739	0.000128588	0.00635607	0.00253088	0.00270403	0.000838806	0.000898411	0.00800729	0.0058068	0.00325629	0.00342015	0.000773961	0.00154726	0.00550976	0.00245256	0.00356578	0.000550701	0.000534408	0.00123478	0.000372259	0.00042372	0.00151503	0.00106744	0.0024601	0.0014142	0.000334472
BacteriaActinobacteriaAcidimicrobiiaMicrotrichalesIlumatobacteraceaeuncultured	0.000316194	0.000176644	0.000108136	0	3.95e-05	9.92e-05	0.000243565	4.61e-05	1.06e-05	0	0	9.53e-05	1.84e-05	1.46e-05	5.93e-05	1.07e-05	8.25e-05	0.00020247	5.27e-05	0	0	0.000268902	0.00016259	0.000153376	0.000156529	3.49e-06	0.00026963	0.000602412	2.53e-05	8e-05	1.28e-05	0	6.3e-06	7.02e-06	0	0	0	3.76e-05	1.43e-05	0
BacteriaActinobacteriaAcidimicrobiiaMicrotrichalesMicrotrichaceaeCandidatus.Microthrix	0	0	0	0	0	0	0	0	0	0	0	0	0	0	0	0	6.6e-05	0	0	0	0	0	0	0	0	0	0	0	0	4.7e-06	0	0	0	0	0	0	0	0	0	0
BacteriaActinobacteriaAcidimicrobiiaMicrotrichalesMicrotrichaceaeIMCC26207	2.69e-05	2.21e-05	1.66e-05	0	0	6.2e-06	0	0	0.00012776	0	0	4.54e-06	0	0	0	0	4.95e-05	0	8.78e-05	0	1.73e-05	0.000463108	0.000247757	0.000188771	0.000281752	1.05e-05	2.07e-05	2.78e-05	6.32e-05	9.41e-06	0	0	0	0	0	0	3.81e-05	6.11e-05	0	0
BacteriaActinobacteriaAcidimicrobiiaMicrotrichalesMicrotrichaceaeSva0996.marine.group	0.0104479	0.0106649	0.00638837	0.00286983	0.0068575	0.00504543	0.00615114	0.00205995	0.00295978	0.00384751	0.000737691	0.00386204	0.0024964	0.00187184	0.0105324	0.00210028	0.0040943	0.00165351	0.00349417	0.00525788	0.00267795	0.0046012	0.00572937	0.0025484	0.00449238	0.00116443	0.0117891	0.0108805	0.00706691	0.0310759	0.00471938	0.00315957	0.00231836	0.000196665	0.000338976	0.000640976	0.000991194	0.00152404	0.00101423	0.000334472
BacteriaActinobacteriaAcidimicrobiiaMicrotrichalesMicrotrichaceaeuncultured	0.000181643	0.000209765	0.000133091	6.73e-05	9.39e-05	8.68e-05	0.000110712	3.07e-05	9.58e-05	9.55e-06	2.68e-05	0.000122532	4.29e-05	0	2.28e-05	0	0.000346695	3.37e-05	0.00026338	8.18e-05	1.73e-05	0.00164329	0.00172655	0.00089666	0.00110353	0.000188261	4.15e-05	0.000115849	0.000278125	0.000108197	1.92e-05	0.000178136	0	7.02e-06	2.12e-05	1.94e-05	3.81e-05	0.000602089	0.000328553	0.000312174
BacteriaActinobacteriaAcidimicrobiiaMicrotrichalesuncultured	9.42e-05	3.31e-05	2.08e-05	5.18e-06	9.88e-06	3.1e-05	8.86e-06	1.54e-05	0.000170347	0	0	1.36e-05	0	2.92e-05	0	0	4.95e-05	0.00013498	3.51e-05	8.18e-05	5.18e-05	0.000328657	0.000619392	3.54e-05	0.000406975	5.23e-05	1.66e-05	3.24e-05	6.32e-05	9.41e-06	6.4e-06	0.000131258	0	0	0	0	0.000190614	0.000174041	0.000771384	3.12e-05
BacteriaActinobacteriaAcidimicrobiiauncultured	6.73e-05	0.000193205	7.9e-05	7.25e-05	7.41e-05	3.72e-05	0.000212566	1.54e-05	0	2.86e-05	2.68e-05	3.18e-05	6.13e-06	7.31e-05	0.000100352	2.14e-05	0.000165093	3.37e-05	0	0	0	1.49e-05	7.74e-06	1.18e-05	7.83e-06	3.49e-06	4.15e-05	0.000231697	5.06e-05	0.000131718	3.52e-05	9.38e-06	3.15e-05	1.4e-05	3.18e-05	0	0	2.82e-05	0	8.92e-06
BacteriaActinobacteriaActinobacteriaActinomycetalesActinomycetaceaeActinomyces	0	0	0	0	0	0	0	0	0	0	1.34e-05	0	0	0	0	0	0	0	0	0	0	0	0	0	0	0	0	0	0	0	0	0	0	0	0	0	0	0	0	0
BacteriaActinobacteriaActinobacteriaActinomycetalesActinomycetaceaeArcanobacterium	0	0	4.16e-06	0	0	0	0	0	0	0	0	0	0	0	0	0	0	0	0	0	0	0	0	2.36e-05	0	0	0	0	0	0	0	0	0	0	0	0	0	9.41e-06	0	0
BacteriaActinobacteriaActinobacteriaActinomycetalesActinomycetaceaeVaribaculum	0	0	0	0	0	0	0	0	0	0	0	0	0	0	0	0	0	0	0	0	0	0	0	0	0	0	0	0	0	0	0	0	0	0	0	0	0	0	0	0
BacteriaActinobacteriaActinobacteriaCorynebacterialesCorynebacteriaceaeCorynebacterium	0	0	0	0	0	0	0	0	0	0	0	0	0	2.92e-05	0	0	0	0	0	0	0	0	0	0	0	0	0	0	0	0	0	0	3.15e-05	0	0	0	0	2.35e-05	0	0
BacteriaActinobacteriaActinobacteriaCorynebacterialesCorynebacteriaceaeCorynebacterium.1	0	0	0	0	0	6.2e-06	0	7.69e-05	0	8.59e-05	0.000241426	4.54e-06	0	0	0	0	0	0	0	0	0	0.000179268	7.74e-06	0	7.83e-05	0	0	1.85e-05	0	0	0	0	0	4.21e-05	0	7.77e-05	3.81e-05	1.41e-05	0	2.23e-05
BacteriaActinobacteriaActinobacteriaCorynebacterialesCorynebacteriaceaeLawsonella	0	0	0	0	0	0	0	1.54e-05	0	0	0	9.08e-06	0	1.46e-05	0	0	0	6.75e-05	0	0	0	0	0	3.54e-05	0	0	0	4.63e-06	0	0	0	0	0	0	0	0	0	0	0	0
BacteriaActinobacteriaActinobacteriaCorynebacterialesCorynebacteriaceaeTuricella	0	0	4.16e-06	0	0	0	0	0	0	0	0	0	0	0	0	0	0	0	0	0	0	0	0	0	0	0	0	0	0	0	0	0	0	0	0	0	0	0	0	0
BacteriaActinobacteriaActinobacteriaCorynebacterialesCorynebacteriales.Incertae.SedisTomitella	0	0	0	0	0	0	0	0	0	0	0	0	0	0	0	0	0	0	0	0	0	0	0	0	0	0	0	0	0	0	0	0	0	0	0	0	0	0	0	0
BacteriaActinobacteriaActinobacteriaCorynebacterialesMycobacteriaceaeMycobacterium	2.02e-05	9.94e-05	1.66e-05	0	4.94e-06	1.86e-05	8.86e-06	0	2.13e-05	0	4.02e-05	1.36e-05	6.13e-06	1.46e-05	1.37e-05	2.14e-05	8.25e-05	0	0.000140469	0	0	0.000104573	0.000100651	0	7.83e-06	0	4.15e-06	5.56e-05	8.85e-05	0	3.2e-06	0	0	0	2.12e-05	0	0	9.41e-06	0.000828524	0
BacteriaActinobacteriaActinobacteriaCorynebacterialesNocardiaceaeGordonia	0	1.1e-05	0	0	0	0	0	0	0	0	0	0	0	0	0	0	0	0	0	0	0	0	0	0	0	0	0	0	0	0	0	0	0	0	0	0	0	0	0	0
BacteriaActinobacteriaActinobacteriaCorynebacterialesNocardiaceaeNocardia	0	0	0	0	0	0	0	0	0	0	0	0	0	0	4.56e-06	0	0	0	0	0	0	0	0	0	7.83e-05	0	0	9.27e-06	0	0	0	0	0	0	1.06e-05	0	0	4.7e-06	0	0
BacteriaActinobacteriaActinobacteriaCorynebacterialesNocardiaceaeRhodococcus	0.00237482	0.00908614	0.00112711	0.00118108	0.000711441	0.00408469	0.00838308	0.000368947	0.00201222	0.00382842	0.001918	0.00209666	0.00193823	0.000511831	0.000784571	0.000203598	0.017797	0.0154552	0.00542562	0.00323247	0.00150311	0.0191518	0.080219	0.00994585	0.00644899	0.00131085	0.000601483	0.00931422	0.00252841	0.00144889	0.000406623	0.00132196	0.000863085	0.000175594	0.00021186	0.00108772	0.000648088	0.000117596	0.00495686	0.000102571
BacteriaActinobacteriaActinobacteriaCorynebacterialesNocardiaceaeWilliamsia	6.73e-06	0	0	0	0	0	0	0	0	0	0	0	0	0	0	0	0	0	0	0	0	0	0	0	1.57e-05	0	0	0	0	0	0	0	0	0	0	0	0	0	0	0
BacteriaActinobacteriaActinobacteriaFrankialesAcidothermaceaeAcidothermus	0	5.52e-06	0	0	4.94e-06	0	1.33e-05	0	0	0	0	0	0	0	0	0	0	0	0	0	0	0	0	0	7.83e-06	0	0	4.63e-06	0	0	9.61e-06	0	0	0	0	0	0	9.41e-06	0	0
BacteriaActinobacteriaActinobacteriaFrankialesCryptosporangiaceaeFodinicola	0	0	0	5.18e-06	0	0	1.77e-05	0	0	0	0	0	0	0	0	0	0	0	0	0	0	0	0	8.26e-05	0	0	0	0	2.53e-05	0	0	0	0	0	0	0	0	4.7e-06	0	0
BacteriaActinobacteriaActinobacteriaFrankialesFrankiaceaeJatrophihabitans	0	5.52e-06	4.16e-06	0	0	0	0	0	0	0	0	0	0	0	0	0	0	0	0	0	0	0	7.74e-06	0	0	0	0	0	0	0	0	0	0	0	0	0	0	1.88e-05	0	4.46e-06
BacteriaActinobacteriaActinobacteriaFrankialesGeodermatophilaceaeBlastococcus	0	5.52e-06	0	0	0	0	0	0	1.06e-05	0	0	0	0	0	0	0	0	0	1.76e-05	0	0	0	0.000131621	0	0	0	0	4.63e-06	0	0	0	0	0	0	0	0	0	0.000141115	0	0.000196224
BacteriaActinobacteriaActinobacteriaFrankialesGeodermatophilaceaeGeodermatophilus	1.35e-05	4.97e-05	0	0	0	6.2e-06	4.87e-05	0	0	0	0	0	0	0	0	0	4.95e-05	0.00013498	1.76e-05	0	0	0	0	3.54e-05	0	0	0	4.63e-06	3.79e-05	0	0	0	0	0	0	0	0	6.11e-05	0	1.34e-05
BacteriaActinobacteriaActinobacteriaFrankialesGeodermatophilaceaeModestobacter	0	0	0	0	0	0	0	0	0	0	0	0	0	0	0	0	0	0	0	0	0	0	0	0	4.7e-05	0	0	0	1.26e-05	0	0	9.38e-06	0	0	0	0	0	5.17e-05	0	1.78e-05
BacteriaActinobacteriaActinobacteriaFrankialesNakamurellaceaeNakamurella	0	5.52e-06	4.16e-06	0	0	0	0	0	0	0	0	0	0	1.46e-05	0	0	0	6.75e-05	0	0	0	0	0	0	0	0	0	0	0	0	0	0	0	0	0	0	0	1.41e-05	0	4.46e-06
BacteriaActinobacteriaActinobacteriaFrankialesSporichthyaceae	0	5.52e-06	4.16e-06	0	0	0	8.86e-06	0	1.06e-05	0	0	0	0	0	0	0	1.65e-05	0	0	0	0	0	0	0	0	0	0	4.63e-06	0	0	0	0	0	0	0	0	0	4.7e-06	0	0
BacteriaActinobacteriaActinobacteriaFrankialesSporichthyaceaeCandidatus.Planktophila	2.69e-05	0	0	0	0	0	4.43e-06	4.61e-05	0	0	1.34e-05	0	0	0	0	0	3.3e-05	0	0	0	0	0	0	0	0	0	0	0	0	0	3.2e-06	0	0	0	0	0	0	0	0	0
BacteriaActinobacteriaActinobacteriaFrankialesSporichthyaceaehgcI.clade	0.000100913	0.000176644	0.000116455	0	4.94e-06	3.1e-05	7.53e-05	4.61e-05	0.000117113	9.55e-05	0.000281664	3.63e-05	3.07e-05	2.92e-05	0	1.07e-05	9.91e-05	0.000101235	7.02e-05	0	1.73e-05	1.49e-05	0	0	0	6.97e-06	2.9e-05	9.27e-06	0.000101137	0	9.61e-06	0	0	0	0	0	0	4.7e-06	0	0
BacteriaActinobacteriaActinobacteriaFrankialesSporichthyaceaeSporichthya	0	0	0	0	0	0	0	0	0	0	0	0	0	0	0	0	0	0	0	0	0	0	0	0	0	0	4.15e-06	0	0	0	0	0	0	0	0	0	0	0	0	0
BacteriaActinobacteriaActinobacteriaFrankialesSporichthyaceaeuncultured	0	5.52e-06	1.25e-05	5.18e-06	4.94e-06	0	4.43e-06	0	0	0	0	0	0	0	4.56e-06	0	0	0	0	0	0	0	0	0	7.83e-06	0	0	1.85e-05	0	0	9.61e-06	0	0	0	0	0	0	4.7e-06	0	4.46e-06
BacteriaActinobacteriaActinobacteriaFrankialesuncultured	0	5.52e-06	0	0	0	0	0	0	0	0	0	0	0	0	0	0	1.65e-05	3.37e-05	1.76e-05	0	0	0	0	0	0.000101744	0	0	0	0	0	3.2e-06	0	0	0	0	0	0	0.000164634	0	0.000138248
BacteriaActinobacteriaActinobacteriaKineosporialesKineosporiaceaeAngustibacter	0	0	0	0	0	0	0	0	0	0	0	0	0	0	0	0	0	0	0	0	0	0	0	0	0	0	0	4.63e-06	0	0	0	0	0	0	0	0	0	0	0	0
BacteriaActinobacteriaActinobacteriaKineosporialesKineosporiaceaeKineococcus	0	0	4.16e-06	0	0	0	0	0	0	0	0	0	0	0	0	1.07e-05	0	0	0	0	0	0	0	0	0	0	4.15e-06	0	0	0	0	0	0	0	0	0	0	4.7e-06	0	4.46e-06
BacteriaActinobacteriaActinobacteriaKineosporialesKineosporiaceaeKineosporia	0	0	0	0	0	0	0	0	0	0	0	0	0	0	0	0	0	0	0	0	0	0	0	0	0	0	0	0	0	0	0	0	0	0	0	0	0	9.41e-06	0	0
BacteriaActinobacteriaActinobacteriaKineosporialesKineosporiaceaeQuadrisphaera	0	0	0	0	0	0	0	0	0	0	0	0	0	0	0	0	0	0	0	0	0	5.98e-05	0	0	0.000117397	0	0	0	0	0	0	0	0	0	0	0	0	5.64e-05	0	5.8e-05
BacteriaActinobacteriaActinobacteriaKineosporialesKineosporiaceaeuncultured	0	0	0	0	0	0	0	0	0	0	0	0	0	0	0	0	0	0	0	0	0	2.99e-05	0	0	0	0	0	4.63e-06	0	0	0	0	0	0	0	0	0	0	0	0
BacteriaActinobacteriaActinobacteriaMicrococcalesAKAU3644	0	0	0	0	0	0	4.43e-06	0	0	0	0	0	0	0	0	0	0	0	0	0	0	0	0	0	7.83e-06	0	0	0	0	0	0	0	0	1.4e-05	1.06e-05	0	0	0	1.43e-05	0
BacteriaActinobacteriaActinobacteriaMicrococcalesBogoriellaceaeBogoriella	0	0	0	0	0	0	0	0	0	0	0	4.54e-06	0	0	0	0	0	0	0	0	0	0	0	0	0	0	0	4.63e-06	0	0	0	0	0	0	0	0	0	0	0	0
BacteriaActinobacteriaActinobacteriaMicrococcalesBogoriellaceaeGeorgenia	0	0	0	0	0	0	0	0	0	0	0	0	0	0	0	0	0	0	0	0	0	0	0	0	0	0	0	0	0	9.41e-06	0	0	0	0	0	0	0	0	0	0
BacteriaActinobacteriaActinobacteriaMicrococcalesBrevibacteriaceaeBrevibacterium	0	0	0	0	0	0	0	0	0	0	0	0	0	0	0	0	1.65e-05	0	0	0	0	0	0	0	0	0	0	0	0	0	0	0	0	0	0	0	0	0	0	0
BacteriaActinobacteriaActinobacteriaMicrococcalesCellulomonadaceaeActinotalea	0	0	0	0	0	0	0	0	0	0	0	0	0	0	0	0	0	0	0	0	0	0	3.87e-05	0	0	0	0	0	0	4.7e-06	0	0	0	0	0	0	0	0	0	0
BacteriaActinobacteriaActinobacteriaMicrococcalesCellulomonadaceaeCellulomonas	0	0	0	0	0	0	0	0	0	0	0	0	0	0	0	0	0	0	0	0	0	0	1.55e-05	0	0	0	0	0	0	0	0	0	0	0	0	0	0	4.7e-06	0	0
BacteriaActinobacteriaActinobacteriaMicrococcalesCellulomonadaceaeOerskovia	0	0	0	0	0	0	0	0	0	0	0	0	0	0	0	0	0	0	1.76e-05	0	0	0	0	0	0	0	0	0	0	0	0	0	0	0	0	0	0	0	0	0
BacteriaActinobacteriaActinobacteriaMicrococcalesCellulomonadaceaePseudactinotalea	0	0	0	0	0	0	0	0	0	0	0	0	0	0	0	0	1.65e-05	3.37e-05	0	0	0	0	0.000572937	0	0	0	0	0	0	0	0	0	0	0	0	0	0	0	0	0
BacteriaActinobacteriaActinobacteriaMicrococcalesCellulomonadaceaeTropheryma	0	0	4.16e-06	0	0	0	0	1.54e-05	0	0	0	0	0	0	4.56e-06	0	0	0	0	0	0	0	0	0	0	0	0	4.63e-06	0	0	3.2e-06	0	0	0	0	0	0	0	0	0
BacteriaActinobacteriaActinobacteriaMicrococcalesDemequinaceaeDemequina	0	2.21e-05	0.000103977	1.55e-05	3.46e-05	6.2e-06	3.54e-05	0	0	0	1.34e-05	2.72e-05	6.13e-06	1.46e-05	1.82e-05	1.07e-05	1.65e-05	0	1.76e-05	2.05e-05	0	7.47e-05	0	0	0	3.49e-06	4.15e-06	3.71e-05	2.53e-05	3.29e-05	7.04e-05	0	6.3e-06	0	0	0	0	0	0	0
BacteriaActinobacteriaActinobacteriaMicrococcalesDemequinaceaeLysinimicrobium	0	5.52e-06	0	0	9.88e-06	0	0	0	0	0	0	0	0	0	0	0	0	0	0	0	0	0	0	0	0	0	0	0	0	0	3.2e-06	0	0	0	2.12e-05	0	0	0	0	0
BacteriaActinobacteriaActinobacteriaMicrococcalesDermabacteraceaeBrachybacterium	0	0	0	0	0	0	0	0	0	0	0	0	0	0	0	0	0	6.75e-05	0	0	0	0	0	0	0	0	0	0	0	0	0	0	0	0	0	0	0	0	0	0
BacteriaActinobacteriaActinobacteriaMicrococcalesDermacoccaceaeDermacoccus	0	0	0	0	0	0	0	0	0	0	0	0	0	0	0	0	0	0	0	0	0	0	0.000147106	0	0	0	0	0	0	0	0	0	0	0	0	0	0	0	0	4.46e-06
BacteriaActinobacteriaActinobacteriaMicrococcalesDermacoccaceaeFlexivirga	0	0	0	0	0	0	0	0	0	0	0	0	0	0	0	0	0	0	1.76e-05	0	0	0	0	0	0	0	0	0	0	0	0	0	0	0	0	0	0	0	0	0
BacteriaActinobacteriaActinobacteriaMicrococcalesDermacoccaceaeKytococcus	0	0	0	0	0	0	0	0	0	0	0	0	0	0	0	0	1.65e-05	0	0	0	0	8.96e-05	0	0	0	0	0	0	0	0	0	0	0	0	0	0	0	4.7e-06	0	0
BacteriaActinobacteriaActinobacteriaMicrococcalesDermacoccaceaeLuteipulveratus	0	0	0	0	0	0	0	0	0	0	0	0	0	0	0	0	0	0	0	0	0	0	0	0	0	0	0	0	0	0	0	0	0	0	0	0	0	9.41e-06	1.43e-05	4.46e-06
BacteriaActinobacteriaActinobacteriaMicrococcalesDermatophilaceaeDermatophilus	0	0	0	0	0	0	0	0	0	0	0	0	0	0	0	0	1.65e-05	0	0	0	0	0	0	0	0	0	0	0	0	0	0	0	0	0	0	0	0	0	0	0
BacteriaActinobacteriaActinobacteriaMicrococcalesDermatophilaceaeuncultured	6.73e-06	0	1.66e-05	5.18e-06	4.94e-06	6.2e-06	1.33e-05	1.54e-05	0	9.55e-06	0	9.08e-06	0	0	4.56e-06	0	3.3e-05	3.37e-05	5.27e-05	0	0	4.48e-05	1.55e-05	1.18e-05	0	6.97e-06	0	1.85e-05	1.26e-05	4.7e-06	9.61e-06	0	6.3e-06	0	0	0	0	9.41e-06	0	0
BacteriaActinobacteriaActinobacteriaMicrococcalesIntrasporangiaceaeAquipuribacter	0	0	0	0	0	0	0	0	0	0	0	0	0	0	0	0	0	0	0	0	0	0	0	0	0	0	0	0	0	0	0	0	0	0	0	0	0	1.41e-05	0	0
BacteriaActinobacteriaActinobacteriaMicrococcalesIntrasporangiaceaeArsenicicoccus	0	0	0	0	0	0	0	0	0	0	0	0	0	0	4.56e-06	0	0	0	1.76e-05	0	0	0	0	0.000165174	0	0	0	0	0	0	3.2e-06	0	0	0	0	0	0	0.000112892	0.000257128	0
BacteriaActinobacteriaActinobacteriaMicrococcalesIntrasporangiaceaeHumibacillus	0	0	0	0	0	0	0	0	0	0	0	0	0	0	0	0	0	0	0	0	0	0	0	0	0	0	0	0	0	0	0	0	0	0	0	0	0	4.7e-06	0	0
BacteriaActinobacteriaActinobacteriaMicrococcalesIntrasporangiaceaeJanibacter	0	0	0	0	0	6.2e-06	0	0	0	0	0	4.54e-06	0	0	0	0	0	0	0	0	0	0	7.74e-06	0.000117982	3.91e-05	0	0	9.27e-06	0	0	3.2e-06	0	0	0	0	0	0	0.000225784	0.000242843	5.35e-05
BacteriaActinobacteriaActinobacteriaMicrococcalesIntrasporangiaceaeKnoellia	0	0	0	0	0	0	0	0	0	0	0	0	0	0	0	0	0	0	0	0	0	0	4.65e-05	0	0	0	0	0	0	0	0	0	0	0	0	0	0	4.7e-06	0	0
BacteriaActinobacteriaActinobacteriaMicrococcalesIntrasporangiaceaeOrnithinicoccus	0	0	4.16e-06	0	0	0	0	0	0	0	0	0	0	0	0	0	0	0	0	0	0	0	0	1.18e-05	0	0	0	0	0	0	0	0	0	0	0	0	0	4.7e-06	0	4.46e-06
BacteriaActinobacteriaActinobacteriaMicrococcalesIntrasporangiaceaeOrnithinimicrobium	0	0	0	0	0	0	0	0	0	0	0	0	0	0	0	0	0	0	5.27e-05	0	0	0	0	0	0	0	0	0	0	0	0	0	0	0	0	0	0	5.17e-05	0.000242843	0
BacteriaActinobacteriaActinobacteriaMicrococcalesIntrasporangiaceaeOryzihumus	0	0	0	0	0	0	0	0	0	0	0	0	0	0	0	0	0	0	0	0	0	0	0	0	0	0	0	0	0	0	0	0	6.3e-06	0	0	0	0	6.59e-05	0	8.92e-06
BacteriaActinobacteriaActinobacteriaMicrococcalesIntrasporangiaceaePhycicoccus	0	0	0	0	0	0	0	0	0	0	0	0	0	0	0	0	0	0	0	0	0	0	0	0	0	0	0	0	0	0	0	0	0	0	0	0	0	9.41e-06	0	0
BacteriaActinobacteriaActinobacteriaMicrococcalesIntrasporangiaceaeTerrabacter	0	0	0	0	0	0	0	0	0	0	0	0	0	0	0	0	0	0	0	0	0	0	0	0	0	0	0	0	0	0	0	0	0	0	0	0	0	4.7e-06	0	0
BacteriaActinobacteriaActinobacteriaMicrococcalesIntrasporangiaceaeTetrasphaera	0	0	0	0	0	6.2e-06	0	0	0	0	0	0	0	0	0	0	3.3e-05	0	0	0	0	0	0	0	0	0	0	0	0	0	0	0	0	0	0	0	0	9.41e-06	1.43e-05	0
BacteriaActinobacteriaActinobacteriaMicrococcalesIntrasporangiaceaeuncultured	0	0	0	0	0	0	0	0	0	0	0	0	0	0	0	0	0	0	0	0	0	0	0	0	0	3.49e-06	0	0	1.26e-05	0	0	0	0	0	0	0	0	0	0	0
BacteriaActinobacteriaActinobacteriaMicrococcalesMicrobacteriaceae	0	0	0	0	0	0	0	0	0	0	0	0	0	1.46e-05	0	0	0	0	0	0	0	2.99e-05	0	1.18e-05	0	0	0	0	0	0	0	0	0	0	0	0	0	0	0	0
BacteriaActinobacteriaActinobacteriaMicrococcalesMicrobacteriaceaeAgreia	0	0	0	0	0	0	0	0	0	0	0	0	0	0	0	0	0	0	0	0	0	0	0	0	0	0	0	0	1.26e-05	0	0	0	0	0	0	0	0	0	0	0
BacteriaActinobacteriaActinobacteriaMicrococcalesMicrobacteriaceaeAgrococcus	0	0	4.16e-06	5.18e-06	0	0	4.43e-06	0	0	0	0	0	0	0	4.56e-06	0	0	0	0	2.05e-05	0	0	0	0	0	0	0	0	0	0	0	0	0	0	0	0	0	9.41e-06	2.86e-05	0
BacteriaActinobacteriaActinobacteriaMicrococcalesMicrobacteriaceaeAgromyces	0	5.52e-06	8.32e-06	5.18e-06	0	0	4.43e-06	0	0	0	0	0	0	0	0	0	0	0	0	0	0	0	0	0	0	0	0	0	0	4.7e-06	3.2e-06	0	6.3e-06	0	0	0	0	4.7e-06	0	0
BacteriaActinobacteriaActinobacteriaMicrococcalesMicrobacteriaceaeAlpinimonas	0	1.66e-05	0	0	0	0	0	0	0	0	0	4.54e-06	0	0	0	0	0	0	0	0	0	0	0	0	0	0	0	0	0	0	0	0	0	0	0	0	0	0	0	0
BacteriaActinobacteriaActinobacteriaMicrococcalesMicrobacteriaceaeAurantimicrobium	0	0	2.08e-05	0	0	0	1.33e-05	0	0	0	0	0	0	0	0	0	0	0	1.76e-05	0	0	0	0	0	7.83e-06	0	0	0	0	9.41e-06	6.4e-06	0	0	0	0	0	0	4.7e-06	0	0
BacteriaActinobacteriaActinobacteriaMicrococcalesMicrobacteriaceaeCandidatus.Aquiluna	0.000168188	0.000579614	0.00161373	0.00457929	0.00912522	9.3e-05	0.000593414	0.00155265	7.45e-05	0.000181396	0.000898641	0.000149762	0.000196277	0.000614197	0.00363548	0.00376121	3.3e-05	6.75e-05	0.000105352	0.00047055	0.00101935	1.49e-05	0.000301953	5.9e-05	0.000133049	0.000202206	0.000141037	0.000514368	0.00155497	0.007729	0.00550701	0.000881305	0.00456742	0	0.000338976	0.000291353	3.81e-05	0.000183449	0.000157134	6.24e-05
BacteriaActinobacteriaActinobacteriaMicrococcalesMicrobacteriaceaeCandidatus.Flaviluna	0	0	0	0	0	0	0	0	0	0	0	0	0	0	0	0	0	0	0	0	0	0	0	0	0	0	0	0	0	0	9.61e-06	0	0	0	0	0	0	0	0	0
BacteriaActinobacteriaActinobacteriaMicrococcalesMicrobacteriaceaeCandidatus.Limnoluna	3.36e-05	9.94e-05	0.000203796	0	4.94e-06	1.86e-05	1.77e-05	0.000122982	0	0	0	2.72e-05	9.81e-05	1.46e-05	0	2.14e-05	0	0	3.51e-05	0	8.64e-05	0	0	4.72e-05	0	0	2.49e-05	9.27e-06	0.000101137	0	9.61e-06	0	0	0	4.24e-05	0	0	0	0	0
BacteriaActinobacteriaActinobacteriaMicrococcalesMicrobacteriaceaeCandidatus.Planktoluna	2.02e-05	0	4.16e-06	0	9.88e-06	0	8.86e-06	0	1.06e-05	0	0	0	1.23e-05	0	0	0	0	0	0	0	0	0	0	0	0	0	0	0	0	0	3.2e-06	0	0	0	0	0	0	0	0	0
BacteriaActinobacteriaActinobacteriaMicrococcalesMicrobacteriaceaeCB31G03	0.000914944	0.00264966	0.00744478	0.00190631	0.0103406	0.000762394	0.00112926	0.00668716	0.000308754	0.00113611	0.004909	0.000226912	0.000533628	0.00212044	0.00149616	0.00307541	0.000297167	0.0006749	0.0018261	0.000941099	0.00198687	7.47e-05	0.000836179	0.000814073	0.000493066	0.000481111	0.000954076	0.00173773	0.00610612	0.00456778	0.00521245	0.000656291	0.00357204	0.00011238	0.00174784	0	0.000419351	0.000127003	0.000542826	2.23e-05
BacteriaActinobacteriaActinobacteriaMicrococcalesMicrobacteriaceaeChryseoglobus	6.73e-06	0	0	0	0	0	0	0	0	0	0	0	0	0	0	0	0	0	0	0	0	0	0	0	0.000101744	0	0	0	0	0	0	0	0	0	0	0	0	0	0.000114279	0
BacteriaActinobacteriaActinobacteriaMicrococcalesMicrobacteriaceaeCompostimonas	0	0	0	5.18e-06	0	0	0	0	0	0	0	0	0	0	0	0	0	0	0	0	0	0	0	0	0	0	0	0	0	0	0	0	0	0	0	0	0	0	0	0
BacteriaActinobacteriaActinobacteriaMicrococcalesMicrobacteriaceaeCryobacterium	6.73e-06	5.52e-06	5.82e-05	1.55e-05	2.96e-05	6.2e-06	0	0	0	0	1.34e-05	9.08e-06	0	0	4.56e-06	0	0	0	0	6.14e-05	0	0	7.74e-06	0	0	3.49e-06	4.15e-06	0	0	3.76e-05	5.76e-05	9.38e-06	1.26e-05	0	2.12e-05	0	0	1.88e-05	0	4.46e-06
BacteriaActinobacteriaActinobacteriaMicrococcalesMicrobacteriaceaeDiaminobutyricimonas	0	0	4.16e-06	0	0	0	0	0	0	0	0	0	0	0	0	0	0	0	0	0	0	0	0	0.00012978	0	0	0	1.39e-05	2.53e-05	4.7e-06	3.2e-06	0	0	0	0	0	0	0	0	0
BacteriaActinobacteriaActinobacteriaMicrococcalesMicrobacteriaceaeDS001	6.73e-06	1.1e-05	8.32e-05	4.14e-05	3.46e-05	0	1.33e-05	0	0	0	0	0	1.23e-05	0	4.56e-06	1.07e-05	0	0	1.76e-05	4.09e-05	0	0	0	0	0	6.97e-06	1.66e-05	1.39e-05	2.53e-05	7.06e-05	6.08e-05	0	1.26e-05	0	1.06e-05	0	0	0	0	0
BacteriaActinobacteriaActinobacteriaMicrococcalesMicrobacteriaceaeFrigoribacterium	0	0	0	0	0	0	0	0	0	0	0	0	0	0	0	0	0	0	0	0	0	0	0	0	0	0	0	0	0	0	0	0	0	0	0	0	0	0	1.43e-05	0
BacteriaActinobacteriaActinobacteriaMicrococcalesMicrobacteriaceaeFrondihabitans	0	0	0	0	0	6.2e-06	0	0	0	0	1.34e-05	0	0	0	0	0	0	0	0	0	0	0	0	0	0	0	0	0	0	0	0	0	0	0	0	3.88e-05	0	0	0	0
BacteriaActinobacteriaActinobacteriaMicrococcalesMicrobacteriaceaeGalbitalea	6.73e-06	0	0	0	0	0	2.66e-05	0	0	0	0	0	0	0	0	0	0	0	0	0	0	0	0	0	0	0	0	4.63e-06	0	0	0	0	0	7.02e-06	0	1.94e-05	0	0	0	0
BacteriaActinobacteriaActinobacteriaMicrococcalesMicrobacteriaceaeGlaciibacter	0	0	4.16e-06	0	0	0	0	0	0	0	0	0	0	0	0	0	0	0	0	0	0	0	0	0	0	0	0	0	1.26e-05	0	3.2e-06	0	6.3e-06	0	0	0	0	0	0	0
BacteriaActinobacteriaActinobacteriaMicrococcalesMicrobacteriaceaeHerbiconiux	0	0	0	0	0	0	0	0	0	0	0	0	0	0	0	0	0	0	0	0	0	0	7.74e-06	2.36e-05	0	0	0	4.63e-06	0	0	0	0	0	0	0	0	0	0	0	0
BacteriaActinobacteriaActinobacteriaMicrococcalesMicrobacteriaceaeHuakuichenia	0	0	0	0	0	0	0	0	0	0	0	0	0	0	0	0	0	0	0	0	0	0	0	0	0	0	0	4.63e-06	0	0	0	0	0	0	0	0	0	4.7e-06	0	0
BacteriaActinobacteriaActinobacteriaMicrococcalesMicrobacteriaceaeLeifsonia	0	0	0	0	0	0	0	0	0	0	1.34e-05	4.54e-06	0	0	0	0	0	0	0	0	0	0	0	0	7.83e-06	0	0	0	0	0	3.2e-06	0	0	0	0	0	0	1.41e-05	0	0
BacteriaActinobacteriaActinobacteriaMicrococcalesMicrobacteriaceaeLeucobacter	6.73e-06	2.21e-05	7.07e-05	2.07e-05	3.46e-05	6.2e-06	4.43e-06	3.07e-05	0	0	1.34e-05	4.54e-06	6.13e-06	5.85e-05	3.19e-05	1.07e-05	0	0	1.76e-05	0	0	0	0	0	0	0	1.24e-05	3.71e-05	2.53e-05	1.88e-05	4.16e-05	0	1.26e-05	0	0	0	0	0	0	4.46e-06
BacteriaActinobacteriaActinobacteriaMicrococcalesMicrobacteriaceaeLysinimonas	0	0	0	0	0	0	0	0	0	0	0	0	0	0	0	0	0	0	0	0	0	0	0	0	0	0	0	4.63e-06	0	0	0	0	0	0	0	0	0	0	0	0
BacteriaActinobacteriaActinobacteriaMicrococcalesMicrobacteriaceaeMarisediminicola	1.35e-05	0	0	0	0	0	0	0	0	0	0	0	0	0	0	0	0	0	0	0	0	0	0	0	0	0	0	0	0	0	0	0	0	0	0	0	0	4.7e-06	0	0
BacteriaActinobacteriaActinobacteriaMicrococcalesMicrobacteriaceaeMicrobacterium	0.000114368	5.52e-06	0.000128932	2.07e-05	7.41e-05	1.24e-05	7.53e-05	4.61e-05	0	0	0	1.36e-05	1.23e-05	5.85e-05	4.11e-05	1.07e-05	1.65e-05	3.37e-05	0	0	1.73e-05	1.49e-05	0	5.9e-05	0.00021914	3.49e-06	1.24e-05	7.88e-05	1.26e-05	5.17e-05	0.000118465	1.88e-05	5.04e-05	0	3.18e-05	0	0	4.23e-05	2.86e-05	0
BacteriaActinobacteriaActinobacteriaMicrococcalesMicrobacteriaceaeMicrocella	0	0.000198725	0	0	0	1.86e-05	2.66e-05	0	0	9.55e-06	0	9.08e-06	6.13e-06	0	0	0	3.3e-05	6.75e-05	0	0	0	0.000179268	0.000185817	0	0	0	0	0	0	0	0	0	0	0	0	0	0	0	1.43e-05	0
BacteriaActinobacteriaActinobacteriaMicrococcalesMicrobacteriaceaeML602J.51	0.000114368	0.000193205	0.00091916	0.000429956	0.000331018	3.72e-05	0.000367562	0.000138355	0	9.55e-05	0.000134126	4.99e-05	2.45e-05	5.85e-05	0.000209827	9.64e-05	3.3e-05	0.000168725	0.000140469	0.000102293	0.000138217	1.49e-05	7.74e-06	5.9e-05	0	2.09e-05	5.39e-05	0.000393885	0.00121364	0.000305773	0.000316973	1.88e-05	8.19e-05	7.02e-06	0.000254232	0	3.81e-05	7.53e-05	1.43e-05	4.46e-06
BacteriaActinobacteriaActinobacteriaMicrococcalesMicrobacteriaceaeMWH.Ta3	0	0	1.66e-05	0	0	0	0	0	0	0	0	0	0	0	0	0	0	0	0	0	0	0	0	0	0	3.49e-06	0	0	1.26e-05	0	6.4e-06	0	0	0	0	0	0	0	0	0
BacteriaActinobacteriaActinobacteriaMicrococcalesMicrobacteriaceaeNaasia	0	0	0	0	0	0	0	0	0	0	0	0	0	0	0	0	0	0	0	0	0	0	0	0	0	0	0	0	0	0	0	0	0	0	0	0	0	0	0	0
BacteriaActinobacteriaActinobacteriaMicrococcalesMicrobacteriaceaeOkibacterium	0	0	4.16e-06	1.55e-05	0	0	0	0	0	0	0	0	0	0	0	0	0	0	0	0	1.73e-05	0	0	1.18e-05	0.000540024	1.74e-05	0	4.63e-06	0	0	3.2e-06	0	0	0	0	0	0	0.000131707	0	0
BacteriaActinobacteriaActinobacteriaMicrococcalesMicrobacteriaceaeParafrigoribacterium	0	3.86e-05	4.16e-05	1.55e-05	0	1.24e-05	3.99e-05	1.54e-05	0	0	0.000120713	0	6.13e-06	2.92e-05	4.56e-06	1.07e-05	0	0	0	2.05e-05	0	2.99e-05	1.55e-05	0.000259559	0	1.05e-05	0	1.85e-05	6.32e-05	0	3.2e-06	0	6.3e-06	0.000814756	0.000391941	0.000485588	0.00026686	0	0.000871379	0
BacteriaActinobacteriaActinobacteriaMicrococcalesMicrobacteriaceaePlantibacter	0	0	0	0	0	0	0	0	0	0	0	0	0	0	0	0	0	0	0	0	0	0	0	0	0	3.49e-06	0	0	0	0	0	0	0	0	0	0	0	4.7e-06	0	0
BacteriaActinobacteriaActinobacteriaMicrococcalesMicrobacteriaceaePseudoclavibacter	0	0	0	0	0	0	0	0	0	0	0	0	0	0	0	0	0	0	0	0	0	0	0	0	0	0	0	0	0	0	3.2e-06	0	0	0	0	0	0	0	0	0
BacteriaActinobacteriaActinobacteriaMicrococcalesMicrobacteriaceaeRhodoglobus	0	0	4.16e-06	5.18e-06	0	0	0	0	0	0	0	0	0	0	0	0	0	0	0	0	0	0	0	0	0	0	0	0	0	0	0	0	0	0	0	0	0	0	0	0
BacteriaActinobacteriaActinobacteriaMicrococcalesMicrobacteriaceaeRhodoluna	1.35e-05	0	4.16e-06	0	0	0	4.43e-06	0	0	0	0	1.82e-05	0	0	0	0	0	0	0	0	0	0	0	0	0	0	4.15e-06	0	0	0	9.61e-06	0	0	0	0	0	0	0	0	0
BacteriaActinobacteriaActinobacteriaMicrococcalesMicrobacteriaceaeRudaibacter	0	0	0	0	0	6.2e-06	0	0	0	0	0	0	0	0	0	0	1.65e-05	0	0	0	0	0	0	0	0	0	0	0	0	0	0	0	0	0	0	0	0	0	0	0
BacteriaActinobacteriaActinobacteriaMicrococcalesMicrobacteriaceaeSalinibacterium	0	0	4.16e-06	0	0	0	0	0	0	0	0	0	0	0	0	0	0	0	0	0	0	0	0	1.18e-05	0	0	0	0	0	0	0	0	0	7.02e-06	6.36e-05	0.000563282	0	0	0	0
BacteriaActinobacteriaActinobacteriaMicrococcalesMicrobacteriaceaeSchumannella	0	0	0	0	0	0	0	0	0	0	0	0	0	0	0	0	0	0	0	0	0	0	0	0	0	0	0	0	0	0	0	0	0	0	0	0	0	4.7e-06	0	0
BacteriaActinobacteriaActinobacteriaMicrococcalesMicrobacteriaceaeSubtercola	0	0	0	0	4.94e-06	0	0	0	0	0	0	0	0	1.46e-05	0	0	0	0	0	0	0	0	0	0	0	0	0	0	0	0	0	0	0	0	0	0	0	0	0	0
BacteriaActinobacteriaActinobacteriaMicrococcalesMicrobacteriaceaeSV1.3	0	0	0	5.18e-06	6.42e-05	0	4.43e-06	0	0	0	0	0	1.23e-05	0	0	0	0	0	0	0	0	0	0	0	0	0	0	4.63e-06	0	9.41e-06	2.24e-05	0	0	0	0	0	0	0	0	0
BacteriaActinobacteriaActinobacteriaMicrococcalesMicrobacteriaceaeuncultured	3.36e-05	6.07e-05	0.000790228	0.000730407	0.000207504	1.24e-05	0.000389705	0.000122982	0	0	0.00178387	0.000254141	3.07e-05	0.000102366	0.000232635	0.00108229	3.3e-05	3.37e-05	8.78e-05	4.09e-05	6.91e-05	0.000119512	0.000270984	3.54e-05	2.35e-05	3.49e-06	5.81e-05	0.00035218	0.000265483	0.000498645	0.000550701	2.81e-05	0.000667788	3.51e-05	0.000370755	0.000135965	3.81e-05	4.7e-05	1.43e-05	1.34e-05
BacteriaActinobacteriaActinobacteriaMicrococcalesMicrobacteriaceaeXZXXH163	0	0	0	0	0	0	0	1.54e-05	0	0	0	0	0	0	0	1.07e-05	0	0	0	0	0	0	0	0	0	0	0	0	0	4.7e-06	9.61e-06	0	0	0	0	0	0	0	0	0
BacteriaActinobacteriaActinobacteriaMicrococcalesMicrobacteriaceaeYonghaparkia	0	0	0	0	0	0	0	0	0	0	0	0	0	0	4.56e-06	1.07e-05	0	0	0	0	0	0	0	0	0	0	0	0	0	0	0	0	0	0	0	0	0	0	0	0
BacteriaActinobacteriaActinobacteriaMicrococcalesMicrococcaceaeArthrobacter	0	5.52e-06	8.32e-06	0	4.94e-06	0	8.86e-06	0	0	0	0	0	6.13e-06	0	4.56e-06	0	0	0	0	0	0	0	0	3.54e-05	0	3.49e-06	0	4.63e-06	0	9.41e-06	3.2e-06	9.38e-06	0	0	0	0	0	1.88e-05	0	8.92e-06
BacteriaActinobacteriaActinobacteriaMicrococcalesMicrococcaceaeGlutamicibacter	0	0	0	0	0	0	0	0	0	0	0	0	0	0	0	0	0	0.000101235	0	0	0	0	0	0	0	0	0	0	0	0	0	0	0	0	0	0	0	0	0	0
BacteriaActinobacteriaActinobacteriaMicrococcalesMicrococcaceaeKocuria	0	0	0	0	0	0	4.43e-06	0	0	0	0	0	6.13e-06	0	0	0	0	0	0	0	0	0	0	0	0	0	0	0	6.32e-05	0	3.2e-06	0	0	0	0	0	0	9.41e-06	1.43e-05	0
BacteriaActinobacteriaActinobacteriaMicrococcalesMicrococcaceaeMicrococcus	0	0	0	0	0	0	4.43e-06	0	0	0	0.000268251	0	0	0	4.56e-06	0	0	0	0	0	0	1.49e-05	0	0	0	0	0	0	0	0	0	0.000121883	6.3e-06	2.81e-05	0	0	0	0	0	4.46e-06
BacteriaActinobacteriaActinobacteriaMicrococcalesMicrococcaceaeNesterenkonia	0	0	0	0	0	0	0	0	0	0	0	0	0	0	0	0	0	0	0	0	0	0	0	0	0	0	0	0	0	0	0	0	0	8.43e-05	0	0	0	0	0	0
BacteriaActinobacteriaActinobacteriaMicrococcalesMicrococcaceaePaeniglutamicibacter	0	0	0	0	0	0	0	0	0	0	0	0	0	0	0	0	0	0	0	0	0	0	0	0	0	0	0	0	0	0	0	0	0	7.02e-06	0	0	7.62e-05	0	0	0
BacteriaActinobacteriaActinobacteriaMicrococcalesMicrococcaceaePseudarthrobacter	0	0	0	0	4.94e-06	0	0	0	0	0	0	0	0	0	0	0	0	0	0	0	0	0	0	0	0	1.05e-05	0	0	0	0	0	0	0	0	0	0	0	9.41e-06	0	0
BacteriaActinobacteriaActinobacteriaMicrococcalesMicrococcaceaeRenibacterium	0	2.76e-05	0	1.55e-05	0	6.2e-06	0	0	0	0	0	0	6.13e-06	0	4.56e-06	0	0	0	0	0	0	0	0.000240014	0	0	0	0	2.32e-05	0	0	0	0	0	0	0	0	0	0	0	0
BacteriaActinobacteriaActinobacteriaMicrococcalesMicrococcaceaeRothia	0	1.1e-05	0	0	0	0	0	0	0	0	0	0	0	0	0	0	0	0	0	0	0	0	0	0	0	0	0	0	0	0	0	0	0	0	0	0	0	0	0	0
BacteriaActinobacteriaActinobacteriaMicrococcalesSanguibacteraceaeSanguibacter	0	0	0	0	0	0	0	0	0	0	0	0	0	0	0	0	0	0	0	0	0	0	0	0	0	0	0	0	0	4.7e-06	0	0	0	0	0	0	0	0	0	0
BacteriaActinobacteriaActinobacteriaMicrococcalesuncultured	0	0	0	0	0	0	0	0	0	0	0	0	0	0	0	0	0	0	0	0	0	0	7.74e-06	0	0	0	0	4.63e-06	0	0	0	0	0	0	0	0	0	0	0	0
BacteriaActinobacteriaActinobacteriaMicromonosporalesMicromonosporaceaeLuedemannella	0	0	0	0	0	0	0	0	0	0	0	0	0	0	0	0	0	0	0	0	0	0	0	0	0	0	0	0	0	0	0	0	0	0	0	0	0	0	0	4.46e-06
BacteriaActinobacteriaActinobacteriaMicromonosporalesMicromonosporaceaeMicromonospora	1.35e-05	5.52e-06	0	0	0	0	0	1.54e-05	0	0	0	0	0	0	0	0	3.3e-05	0	0	0	0	1.49e-05	0	0	0	2.44e-05	0	2.32e-05	2.53e-05	2.35e-05	3.2e-06	0	0	0	0	0	0	4.7e-06	0	0
BacteriaActinobacteriaActinobacteriaMicromonosporalesMicromonosporaceaePilimelia	0	0	0	0	0	6.2e-06	0	0	0	0	0	0	0	0	0	0	0	0	0	0	0	0	0	0	0	0	0	0	0	0	0	0	0	0	0	0	0	0	0	0
BacteriaActinobacteriaActinobacteriaMicromonosporalesMicromonosporaceaePlanosporangium	0	0	0	0	0	0	0	0	0	0	0	0	0	0	0	0	0	0	0	0	0	0	0	0	0	0	0	0	0	0	0	0	0	0	0	0	0	4.7e-06	0	0
BacteriaActinobacteriaActinobacteriaMicromonosporalesMicromonosporaceaeuncultured	0	0	0	0	0	0	0	0	0	0	0	0	0	0	0	0	0	0	0	0	0	0	0	0	0	0	0	9.27e-06	0	0	0	0	0	0	0	0	0	0	1.43e-05	0
BacteriaActinobacteriaActinobacteriaPeM15	0.00138587	0.00685601	0.00315675	0.00404573	0.00347322	0.00175413	0.00465874	0.00106072	0.000489747	0.00156574	0.00217283	0.000599047	0.00123286	0.00109678	0.0035625	0.00100728	0.00155187	0.00053992	0.000895491	0.000409174	0.000397374	0.00126981	0.00490094	0.00103824	0.00140093	0.000212665	0.000672001	0.00675165	0.00362827	0.00454426	0.00125829	0.000778174	0.00192776	0.000611067	0.00114404	0.000699246	0.000876825	0.000409233	0.000357122	7.14e-05
BacteriaActinobacteriaActinobacteriaPropionibacterialesNocardioidaceaeAeromicrobium	0	0	0	0	0	0	0	0	0	0	0	0	0	0	0	0	0	0	0	0	0	0	0	0	0	0	0	0	0	0	0	0	0	0	0	0	0	4.7e-06	0.00114279	0
BacteriaActinobacteriaActinobacteriaPropionibacterialesNocardioidaceaeMarmoricola	0	0	4.16e-06	0	0	0	0	0	0	0	0	0	0	0	9.12e-06	0	0	0	0	0	0	1.49e-05	0	0	7.04e-05	3.49e-06	0	0	0	0	0	0	0	0	0	0	0	7.06e-05	0	4.46e-06
BacteriaActinobacteriaActinobacteriaPropionibacterialesNocardioidaceaeNocardioides	1.35e-05	5.52e-06	1.25e-05	0	4.94e-06	0	2.66e-05	1.54e-05	1.06e-05	0	0	9.08e-06	0	0	1.82e-05	1.07e-05	0	3.37e-05	5.27e-05	0	0	0	0.00038712	1.18e-05	5.48e-05	0	0	0	0	4.7e-06	6.4e-06	9.38e-06	0	0	4.24e-05	0	0	0.000127003	0.00221416	4.01e-05
BacteriaActinobacteriaActinobacteriaPropionibacterialesPropionibacteriaceaeCutibacterium	0	0	4.16e-06	5.18e-06	4.94e-06	0	4.43e-06	0.000138355	3.19e-05	0	0.000442614	4.54e-06	6.13e-06	1.46e-05	0	0	1.65e-05	0.000101235	0	0	0	7.47e-05	0.000286469	0.000188771	2.35e-05	3.49e-05	0	1.39e-05	1.26e-05	4.7e-06	0	2.81e-05	4.41e-05	4.92e-05	0	9.71e-05	0.000304983	1.41e-05	4.29e-05	4.46e-06
BacteriaActinobacteriaActinobacteriaPropionibacterialesPropionibacteriaceaeFriedmanniella	0	0	0	0	0	0	0	0	0	0	0	0	0	0	0	0	0	0	0	0	0	0	0	0	0	0	0	0	0	0	0	0	0	0	0	0	0	9.41e-06	0	0
BacteriaActinobacteriaActinobacteriaPropionibacterialesPropionibacteriaceaeMarinilutecoccus	0	0	0	0	0	0	0	0	0	0	0	0	0	0	0	0	0	0	0	0	0	0.00014939	0	0	0	0	0	0	0	0	0	0	0	0	0	0	0	0	0	0
BacteriaActinobacteriaActinobacteriaPropionibacterialesPropionibacteriaceaeMicrolunatus	0	0	0	0	0	0	0	0	0	0	0	0	0	0	0	0	0	0	0	0	0	0	0	0	0	0	0	0	0	0	0	0	0	0	0	0	0	1.88e-05	0	0
BacteriaActinobacteriaActinobacteriaPropionibacterialesPropionibacteriaceaeTessaracoccus	0	0	0	0	0	0	0	0	0	0	0	0	0	0	0	0	0	0	0	0	0	0	0	0	0	0	0	0	1.26e-05	0	0	0	0	0	0	0	0	0	0	0
BacteriaActinobacteriaActinobacteriaPropionibacterialesPropionibacteriaceaeuncultured	0.000383469	0.000513373	0.000216273	8.81e-05	2.96e-05	0.000105371	0.00028785	7.69e-05	0.0001597	0.000105019	0.000120713	5.9e-05	5.52e-05	4.39e-05	8.21e-05	1.07e-05	0.000577825	0.0006749	0.000193145	8.18e-05	1.73e-05	0.000687193	0.000789724	0.000412935	0.000289578	1.39e-05	7.47e-05	0.000370715	0.000290767	0.000127013	9.61e-06	8.44e-05	0	1.4e-05	5.3e-05	0.000135965	7.62e-05	6.59e-05	1.43e-05	0
BacteriaActinobacteriaActinobacteriaPseudonocardialesPseudonocardiaceaeActinokineospora	0	0	0	0	0	0	0	0	0	0	0	0	0	0	0	0	0	0	0	0	0	1.49e-05	1.55e-05	0	0	0	0	0	0	4.7e-06	0	0	0	0	0	0	0	0	0	0
BacteriaActinobacteriaActinobacteriaPseudonocardialesPseudonocardiaceaeActinomycetospora	0	0	0	0	0	0	0	0	0	0	0	0	0	0	0	0	0	0	0	0	0	0	0	0	7.04e-05	0	0	0	0	4.7e-06	0	0	0	0	0	0	0	0	0	0
BacteriaActinobacteriaActinobacteriaPseudonocardialesPseudonocardiaceaeCrossiella	0	0	0	0	0	0	0	0	0	0	0	0	0	0	0	0	0	0	0	0	0	0	0	0	0	0	0	0	0	0	0	0	0	0	0	0	0	1.41e-05	0	8.92e-06
BacteriaActinobacteriaActinobacteriaPseudonocardialesPseudonocardiaceaeLechevalieria	0	0	0	0	0	0	0	0	0	0	0	0	0	0	0	0	1.65e-05	0	0	0	0	0	0	0	0	0	0	4.63e-06	0	0	0	0	0	0	0	0	0	0	0	0
BacteriaActinobacteriaActinobacteriaPseudonocardialesPseudonocardiaceaePseudonocardia	0	0	0	0	0	0	0	0	0	0	0	0	0	0	0	0	0	0	0	0	1.73e-05	0	0	1.18e-05	0	0	4.15e-06	0	0	0	3.2e-06	0	0	0	0	0	0	4.7e-06	0.00135706	0
BacteriaActinobacteriaActinobacteriaStreptomycetalesStreptomycetaceaeE1B.B3.114	3.36e-05	4.97e-05	7.49e-05	0.000113964	5.93e-05	1.24e-05	3.54e-05	4.61e-05	0	9.55e-06	2.68e-05	1.36e-05	3.68e-05	2.92e-05	0.000141405	3.21e-05	0.000165093	0.000168725	3.51e-05	0.000163669	1.73e-05	4.48e-05	2.32e-05	1.18e-05	7.83e-06	1.39e-05	1.24e-05	0.000101947	0	0.000108197	7.36e-05	1.88e-05	1.89e-05	0	1.06e-05	1.94e-05	0	5.17e-05	5.71e-05	1.78e-05
BacteriaActinobacteriaActinobacteriaStreptomycetalesStreptomycetaceaeKitasatospora	0	0	4.16e-06	0	0	0	0	0	0	0	0	0	0	0	0	0	0	0	0	0	0	0	0	1.18e-05	0	0	0	0	0	0	0	0	0	0	0	0	0	0	0	0
BacteriaActinobacteriaActinobacteriaStreptomycetalesStreptomycetaceaeStreptomyces	6.73e-06	1.66e-05	8.32e-06	5.18e-06	9.88e-06	1.24e-05	3.54e-05	1.54e-05	0	0	0	4.54e-06	6.13e-06	0	9.12e-06	0	4.95e-05	6.75e-05	0	0	0	1.49e-05	0.000263241	2.36e-05	7.83e-06	0	0	3.24e-05	0	9.41e-06	3.2e-06	9.38e-06	0	0	0	0	0	4.7e-06	1.43e-05	4.46e-06
BacteriaActinobacteriaActinobacteriaStreptosporangialesStreptosporangiaceaeMicrobispora	0	0	0	0	0	0	0	0	0	0	0	0	0	0	0	0	1.65e-05	0	0	0	0	0	0	0	0	0	0	0	0	0	0	0	0	0	0	0	0	0	0	0
BacteriaActinobacteriaActinobacteriaStreptosporangialesStreptosporangiaceaeSphaerisporangium	0	0	0	0	0	0	0	0	0	0	0	0	0	0	0	0	0	0	1.76e-05	0	0	0	0	0	0	0	0	0	0	0	0	0	0	0	0	0	0	0	0	0
BacteriaActinobacteriaActinobacteriaStreptosporangialesStreptosporangiaceaeStreptosporangium	0	0	0	0	0	0	0	0	0	0	0	0	0	0	0	0	0	0	1.76e-05	0	0	0	0	0	0	0	0	0	0	0	0	0	0	0	0	0	0	0	0	0
BacteriaActinobacteriaActinobacteriaStreptosporangialesThermomonosporaceaeActinocorallia	0	0	0	0	0	0	0	0	0	0	0	0	0	0	0	0	0	0	0	0	0	0	0	0	0	0	0	0	0	0	0	0	0	0	0	0	0.000114368	0	0	0
BacteriaActinobacteriaCoriobacteriiaCG2.30.50.142	0	0	0	0	0	0	0	0	0	0	0	4.54e-06	0	0	0	0	0	0	0	0	0	0	0	0	0	0	0	0	0	0	0	0	0	0	0	0	0	0	0	0
BacteriaActinobacteriaCoriobacteriiaCoriobacterialesAtopobiaceaeAtopobium	0	0	4.58e-05	0	0	0	0	0	0	0	0	0	0	0	1.37e-05	0	1.65e-05	0	0	0	0	0	0	0.000212367	0	0	0	0	2.53e-05	0	0	0	0	0	0	0	0	1.88e-05	0	0
BacteriaActinobacteriaCoriobacteriiaCoriobacterialesCoriobacteriales.Incertae.SedisRaoultibacter	0	0	1.66e-05	0	0	0	0	0	0	0	0	0	0	0	0	0	0	0	0	2.05e-05	0	0	0	0	0	0	0	0	0	0	0	0	0	0	0	0	0	2.35e-05	4.29e-05	4.46e-06
BacteriaActinobacteriaCoriobacteriiaCoriobacterialesCoriobacteriales.Incertae.Sedisuncultured	0	5.52e-06	0	0	0	0	0	0	0	0	0	0	0	0	0	0	0	0	0	0	0	0	0	0	0	0	0	0	0	0	0	0	0	0	0	0	0	0	0	0
BacteriaActinobacteriaCoriobacteriiaCoriobacterialesEggerthellaceaeSlackia	0	0	3.33e-05	0	0	0	0	0	0	0	0	0	0	0	0	0	0	0	1.76e-05	0	0	0	0	0	2.35e-05	0	0	0	0	0	0	0	0	0	0	0	0	0	0	0
BacteriaActinobacteriaCoriobacteriiaCoriobacterialesuncultured	0	0	0	0	0	1.24e-05	8.86e-06	0	0	0	0	0	0	0	0	0	0	0	0	0	0	0	0	7.08e-05	0	0	0	0	2.53e-05	0	0	0	0	0	0	0	0	0	0	0
BacteriaActinobacteriaCoriobacteriiaOPB41	0	0	8.32e-06	0	0	2.48e-05	0	0	0	9.55e-06	0	0	0	0	0	0	0	0	0	0	0	0.000119512	0	0	0	0	0	0	3.79e-05	0	0	0	0	0	0	0	0	4.7e-06	1.43e-05	0
BacteriaActinobacteriaMB.A2.108	0	0	4.16e-06	0	0	0	0	0	0	0	0	0	0	0	0	0	6.6e-05	0	3.51e-05	0	0	0	7.74e-06	0	0	0	0	4.63e-06	0	0	0	0	0	0	0	0	0	0	0	0
BacteriaActinobacteriaNitriliruptoriaEuzebyalesEuzebyaceaeEuzebya	0	1.1e-05	0	0	0	0	0	1.54e-05	0	0	0	4.54e-06	0	0	0	0	0	0	0	0	0	0	0.000325181	3.54e-05	0	0	0	0	0	0	3.2e-06	0	0	0	0	0	0	0	0.00108565	0
BacteriaActinobacteriaNitriliruptoriaEuzebyalesEuzebyaceaeuncultured	0	0	0	0	0	0	0	0	0	0	0	0	0	0	4.56e-06	0	0	3.37e-05	0	0	0	0	0	0	0	0	0	0	0	0	0	0	0	0	0	0	0	0	0	0
BacteriaActinobacteriaNitriliruptoriaNitriliruptoralesNitriliruptoraceae	0	0	0	0	9.88e-06	0	0	0	0	0	0	0	0	0	0	0	1.65e-05	3.37e-05	0	0	0	0	0	1.18e-05	0	0	4.15e-06	0	0	0	0	0	0	0	0	0	0	9.41e-06	0.000271413	8.92e-06
BacteriaActinobacteriaNitriliruptoriaNitriliruptoralesNitriliruptoraceaeNitriliruptor	0	0	0	0	1.98e-05	0	0	0	0	0	0	0	0	0	0	0	0	0	0	0	0	0	0	0	0	0	0	4.63e-06	0	0	0	0	0	0	0	0	0	0	0	0
BacteriaActinobacteriaRubrobacteriaRubrobacteralesRubrobacteriaceaeRubrobacter	0	0	4.16e-06	0	0	0	0	0	0	0	0	9.08e-06	0	1.46e-05	9.12e-06	0	0	0	0	2.05e-05	0	0	0	1.18e-05	0	0	0	0	0	0	0	0	1.26e-05	0	0	0	0	0.00124181	0.000114279	0.000205143
BacteriaActinobacteriaThermoleophiliaGaiellalesGaiellaceaeGaiella	2.02e-05	1.1e-05	0	0	0	0	1.33e-05	0	0	0	0	4.54e-06	0	0	0	0	3.3e-05	0	0	0	0	0	0	0	0	0	0	0	0	0	0	0	0	0	0	0	0	0	0	0
BacteriaActinobacteriaThermoleophiliaGaiellalesuncultured	7.4e-05	0.000115923	4.16e-05	0	9.88e-06	6.2e-06	1.33e-05	0	4.26e-05	0	6.71e-05	4.54e-06	0	0	4.56e-06	0	0.000363204	0.00026996	8.78e-05	0	1.73e-05	0.000313718	0.000123878	9.44e-05	0.000101744	1.05e-05	8.3e-06	2.78e-05	3.79e-05	1.41e-05	3.2e-06	0	0	0	0	0	0	4.7e-05	0.0001	4.46e-06
BacteriaActinobacteriaThermoleophiliaSolirubrobacterales67.14	9.42e-05	2.76e-05	4.99e-05	2.07e-05	0	1.86e-05	1.77e-05	0	0	0	0	0	6.13e-06	0	4.56e-06	0	0.000214621	3.37e-05	0.000193145	0	1.73e-05	0.00101585	0.000836179	0.000235963	0.00024262	5.23e-05	2.07e-05	2.32e-05	5.06e-05	1.41e-05	0	0	0	0	0	0	3.81e-05	9.41e-05	5.71e-05	1.34e-05
BacteriaActinobacteriaThermoleophiliaSolirubrobacteralesSolirubrobacteraceaeConexibacter	0	0	0	0	0	0	0	0	5.32e-05	0	0	0	0	0	0	0	0	0	0	0	0	0	0	0	0	0	0	0	0	0	0	0	0	0	0	0	0	0	0	0
BacteriaActinobacteriaThermoleophiliaSolirubrobacteralesSolirubrobacteraceaeSolirubrobacter	0	0	0	0	0	0	0	0	0	0	0	0	0	0	0	0	0	0	0	0	0	0	0	0	0	0	0	0	0	0	0	0	0	0	3.18e-05	0	0	4.7e-06	0	4.46e-06
BacteriaActinobacteriaThermoleophiliauncultured	0	0	0	0	0	0	0	0	0	0	0	0	0	0	0	0	0	0	0	0	0	0	0	0	0	0	0	0	0	0	0	0	0	0	0	0	0	4.7e-06	0	0
BacteriaActinobacteriaWCHB1.81	0	0	0	0	0	0	0	0	0	0	0	0	0	0	0	0	4.95e-05	0	0	0	0	0	0	0	0	0	0	0	0	0	3.2e-06	0	0	0	0	0	0	0	0	0
BacteriaAegiribacteria	0	0	0	0	4.94e-06	0	0	0	0	0	0	0	0	0	0	0	0	0	5.27e-05	0	0	0	0	0	0	2.09e-05	0	0	1.26e-05	0	0	0	0	0	0	0	0	0	0	0
BacteriaArmatimonadetesArmatimonadiaArmatimonadalesArmatimonadaceaeArmatimonas	0	5.52e-06	0	0	0	0	0	0	0	0	0	0	0	0	0	0	1.65e-05	0	0	0	0	0	0	0	0	0	0	0	1.26e-05	0	0	0	0	0	0	0	0	0	0	0
BacteriaArmatimonadetesFimbriimonadiaFimbriimonadalesFimbriimonadaceae	6.73e-06	0	0	0	0	6.2e-06	0	0	0	0	0	0	0	0	0	0	3.3e-05	0.000101235	0	4.09e-05	1.73e-05	7.47e-05	0	0	0	4.53e-05	0	0	3.79e-05	0	0	0	0	0	0	0	0	1.88e-05	0	4.46e-06
BacteriaArmatimonadetesuncultured	0	0	0	0	0	0	0	0	0	0	0	0	0	0	0	0	0	0	0	0	0	5.98e-05	0	0	0	0	0	0	0	0	0	0	0	0	0	0	0	4.7e-06	0	0
BacteriaAtribacteriaJS1	0	0	1.25e-05	0	0	0	0	0	0	0	0	0	0	1.46e-05	0	0	6.6e-05	0	0	0	0	0.000104573	0	0.00012978	0	0	0	0	3.79e-05	0	0	0	0	0	0	0	0	9.41e-06	0	0
BacteriaBacteroidetesBacteroidiaBacteroidalesBacteroidaceaeBacteroides	0.000201826	0.000518893	0.00179257	0.000362614	0.000148217	3.1e-05	0.000221423	0.00055342	0	8.59e-05	0.00147538	8.62e-05	9.81e-05	0.00062882	0.000118598	4.29e-05	0.000181602	3.37e-05	0.00100084	8.18e-05	0.000172771	0.000134451	0.000154848	0.00155736	0.000133049	0.000223124	2.49e-05	4.63e-05	0.0027939	0.000329294	0.000134474	6.56e-05	0.000220496	0	6.36e-05	0	0.00106744	0.000206968	0.000214273	0.000624348
BacteriaBacteroidetesBacteroidiaBacteroidalesBacteroidetes.BD2.2	0.000168188	0.000126963	9.15e-05	1.04e-05	0.000103752	9.92e-05	0.000150568	4.61e-05	0.000596214	1.91e-05	8.05e-05	0.000158838	7.97e-05	4.39e-05	2.28e-05	2.14e-05	0.00252592	0.00350948	0.000438966	0.000491008	0.000310988	0.00222591	0.000464544	0.000884862	0.000226967	0.000299823	2.9e-05	9.27e-05	8.85e-05	2.35e-05	6.08e-05	0	0	0.00011238	4.24e-05	0.000194235	0.000114368	0.000254006	0.000157134	0.000330012
BacteriaBacteroidetesBacteroidiaBacteroidalesBacteroidetes.vadinHA17	6.73e-06	0	0	0	9.88e-06	0	0	1.54e-05	0	9.55e-06	0	0	0	0	4.56e-06	0	8.25e-05	0	0	0	1.73e-05	5.98e-05	0	0	0	6.97e-06	0	0	1.26e-05	4.7e-06	2.56e-05	0	6.3e-06	0	1.06e-05	0	0	4.7e-06	0	8.92e-06
BacteriaBacteroidetesBacteroidiaBacteroidalesDysgonomonadaceaeDysgonomonas	0	0	0	0	0	0	0	0	0	0	0	0	0	0	0	0	0	3.37e-05	0	0	0	0	0	0	0	0	0	0	0	0	0	0	0	0	0	0	0	0	0	0
BacteriaBacteroidetesBacteroidiaBacteroidalesDysgonomonadaceaeFermentimonas	0	0	0	0	0	0	0	0	0	0	0	0	0	0	0	0	0	0	0	0	0	0	0	0	0	0	0	0	0	0	0	0	0	0	0	0	0	4.7e-06	0	0
BacteriaBacteroidetesBacteroidiaBacteroidalesDysgonomonadaceaeuncultured	0	0	0	1.04e-05	0	0	0	0	0	0	0	0	0	0	0	0	0	0	0	0	0	0	0	0	0	0	0	0	3.79e-05	0	0	0	0	0	0	0	0	0	0	0
BacteriaBacteroidetesBacteroidiaBacteroidalesIka33	0	0	0	0	0	0	0	0	0	0	0	1.36e-05	0	0	0	0	0	0	0	0	0	0	0	0	0	0	0	0	0	0	6.4e-06	0	0	0	0	0	0	0	0	0
BacteriaBacteroidetesBacteroidiaBacteroidalesMarinifilaceaeMarinifilum	0.000928399	0.000303607	0.000806864	0.00027455	0.000301374	0.000272726	0.000194852	0.000430438	0.000511041	0.000267321	0.00111324	0.000626276	0.000429356	0.000365593	0.00015509	0.000107157	0.00264148	0.00107984	0.0020368	0.00110477	0.00100207	0.00430243	0.000588422	0.00284336	0.000540024	0.00164554	0.000165926	0.000162188	0.000467756	0.000197576	0.000179298	0.000196887	0.000176397	0	0.000169488	3.88e-05	0.00247798	0.000945469	0.000585681	0.000610969
BacteriaBacteroidetesBacteroidiaBacteroidalesMarinifilaceaeOdoribacter	0	0	2.5e-05	0	4.94e-06	0	0	3.07e-05	0	0	0	0	0	1.46e-05	0	0	0	6.75e-05	1.76e-05	0	0	0	0	0.00012978	0	0	4.15e-06	0	7.59e-05	0	3.2e-06	0	0	0	0	0	0	0	0	0
BacteriaBacteroidetesBacteroidiaBacteroidalesMarinifilaceaeuncultured	0.00128496	0.000502332	0.00224591	0.00026419	0.000291493	0.000669419	0.000296707	0.00152191	0.00025552	0	0.00136808	0.000812344	0.000460024	0.00155012	0.000205266	0.000246461	0.0030212	0.00074239	0.00261624	0.000654678	0.000794748	0.00380944	0.000116136	0.00289055	0.000383496	0.00052992	0.000319408	0.000315108	0.00221236	0.000296365	0.00031057	0.000131258	6.93e-05	1.4e-05	0.00021186	0	0.000686211	0.000254006	0.000199989	0.000338932
BacteriaBacteroidetesBacteroidiaBacteroidalesMarinilabiliaceae.Cytophaga..xylanolytica.group	0	0	8.32e-06	0	0	0	0	0	0	0	0	9.08e-06	0	0	0	0	0	0	0	0	5.18e-05	0	0	0	0	0	0	0	0	0	0	0	0	0	0	0	0	0	0	0
BacteriaBacteroidetesBacteroidiaBacteroidalesMarinilabiliaceaeAnaerophaga	0	0	0	0	0	0	0	0	0	0	0	0	0	1.46e-05	0	0	0	0	0	0	0	0	0	0	0	0	0	0	0	0	0	0	0	0	0	0	0	0	0	0
BacteriaBacteroidetesBacteroidiaBacteroidalesMarinilabiliaceaeCarboxylicivirga	6.73e-06	5.52e-06	0	0	9.88e-06	1.86e-05	0	0	0	0	0	0	6.13e-06	0	0	1.07e-05	0.000132074	0	0	0	6.91e-05	8.96e-05	0	0	0	2.09e-05	4.15e-06	0	0	0	1.92e-05	0	0	0	0	0	0	1.41e-05	0	1.34e-05
BacteriaBacteroidetesBacteroidiaBacteroidalesMarinilabiliaceaeGeofilum	0	2.21e-05	0	0	0	0	0	0	0	0	0	0	0	0	0	0	0	0	0	0	0	0	0	0	0	0	0	0	0	0	0	0	0	0	0	0	0	0	0	0
BacteriaBacteroidetesBacteroidiaBacteroidalesMarinilabiliaceaeLabilibacter	4.71e-05	0	5.41e-05	0	2.47e-05	9.3e-05	0	0	0	0	0	4.54e-06	2.45e-05	4.39e-05	1.37e-05	3.21e-05	0.000214621	0.00020247	0.000193145	4.09e-05	0.000172771	0.000911277	0	0.00143937	0	9.76e-05	0	9.27e-06	3.79e-05	1.88e-05	3.52e-05	0	0	0	8.47e-05	0	0.000190614	9.41e-05	0.000114279	8.92e-06
BacteriaBacteroidetesBacteroidiaBacteroidalesMarinilabiliaceaeSaccharicrinis	0	0	4.16e-06	0	0	0	0	0	0	0	0	0	0	0	0	0	1.65e-05	0	0	0	0	0	0	4.72e-05	0	2.09e-05	0	0	0	0	3.2e-06	0	0	0	0	0	0.000114368	9.41e-06	0	0
BacteriaBacteroidetesBacteroidiaBacteroidalesMarinilabiliaceaeuncultured	6.05e-05	0	0	1.55e-05	5.93e-05	1.24e-05	8.86e-06	0	0.0001597	0	0	2.72e-05	3.07e-05	1.46e-05	3.19e-05	1.07e-05	0.00023113	0.00013498	7.02e-05	8.18e-05	6.91e-05	0.000239024	0	0.000153376	0	4.18e-05	8.3e-06	2.32e-05	0	4.7e-06	5.12e-05	9.38e-06	3.78e-05	0	0	0	0	2.82e-05	1.43e-05	6.24e-05
BacteriaBacteroidetesBacteroidiaBacteroidalesMgMjR.022	0	0	4.16e-06	0	0	0	0	0	0	0	0	0	0	0	0	0	0	0	0	0	0	0	0	0	0	0	0	0	0	0	0	0	0	0	0	0	0	0	0	0
BacteriaBacteroidetesBacteroidiaBacteroidalesMuribaculaceae	0	0	4.16e-06	0	0	0	0	0	0	0	0	0	0	1.46e-05	0	0	0	0	0	0	0	0	0	0	0	0	0	0	0	0	0	0	0	0	0	0	0	0	0	0
BacteriaBacteroidetesBacteroidiaBacteroidalesPaludibacteraceaeH1	0	0	0	0	0	0	0	0	4.26e-05	0	0	0	0	0	0	0	0	0	0	0	0	0	0	0	0	0	0	0	0	0	0	0	0	0	0	0	0	0	0	0
BacteriaBacteroidetesBacteroidiaBacteroidalesPaludibacteraceaePaludibacter	0	0	8.32e-06	0	4.94e-06	6.2e-06	0	1.54e-05	0	0	0	0	0	0	0	1.07e-05	0	0	0	0	1.73e-05	0	0	1.18e-05	0	0	0	9.27e-06	0	0	3.2e-06	0	0	0	0	0	0	0	0	0
BacteriaBacteroidetesBacteroidiaBacteroidalesPaludibacteraceaeuncultured	0	0	6.65e-05	1.55e-05	4.94e-06	1.24e-05	4.43e-06	4.61e-05	0	0	0	4.54e-06	6.13e-06	1.46e-05	0	0	0	0	0.000122911	2.05e-05	0	0	0	0.000342147	0	0	0	4.63e-06	2.53e-05	1.88e-05	0	0	0	0	0	0	0	1.41e-05	0	0
BacteriaBacteroidetesBacteroidiaBacteroidalesPorphyromonadaceaePorphyromonas	0	0	0	0	0	0	0	0	0	0	0	0	0	0	0	0	0	0	0	0	0	0	0	0	0	0	0	0	0	0	0	9.38e-06	0	0	0	0	0	0	0	0
BacteriaBacteroidetesBacteroidiaBacteroidalesPrevotellaceaeAlloprevotella	1.35e-05	5.52e-06	0.000407591	4.66e-05	4.94e-05	1.86e-05	2.66e-05	9.22e-05	0	0	0.000496265	4.54e-06	0	0.000146237	2.74e-05	0	9.91e-05	0	0.000122911	2.05e-05	3.46e-05	0	2.32e-05	0.000884862	3.13e-05	3.49e-05	8.3e-06	1.85e-05	0.000619461	4.7e-05	2.24e-05	6.56e-05	0	0	0.000137709	0	0.000114368	9.41e-05	7.14e-05	5.35e-05
BacteriaBacteroidetesBacteroidiaBacteroidalesPrevotellaceaePrevotella	0	0	0	0	0	0	0	0	0	0	0	0	0	0	0	0	0	0	0	0	0	0	0	0	0	0	0	0	0	0	0	0	0	0	0	0	0	0	0	0
BacteriaBacteroidetesBacteroidiaBacteroidalesPrevotellaceaePrevotella.1	0	0	0	0	0	0	0	0	0	0	0	0	0	0	0	0	0	0	0	0	0	0	0	0	0	0	0	0	0	0	0	0	0	0	0	0	0	0	0	0
BacteriaBacteroidetesBacteroidiaBacteroidalesPrevotellaceaePrevotella.2	0	0	0	0	0	0	0	0	0	0	0	0	0	0	0	0	0	0	0	0	0	2.99e-05	0	0	0	0	0	0	0	0	0	0	0	0	0	0	0	0	0	0
BacteriaBacteroidetesBacteroidiaBacteroidalesPrevotellaceaePrevotella.7	0	0	0	0	0	0	0	0	0	0	0	0	0	0	0	0	0	0	0	0	0	0	0	0	0	0	0	0	0	0	0	0	0	0	0	0	0	0	0	0
BacteriaBacteroidetesBacteroidiaBacteroidalesPrevotellaceaePrevotella.9	0	0	0	0	0	0	0	0	0	0	0	4.54e-06	0	0	0	0	0	0	0	0	0	0	0	0	0	0	0	0	0	0	0	0	0	0	0	0	0	0	0	0
BacteriaBacteroidetesBacteroidiaBacteroidalesPrevotellaceaePrevotellaceae.Ga6A1.group	0	0	8.32e-06	0	0	0	0	0	0	0	0	0	0	0	0	0	0	0	0	0	0	0	0	0	0	0	0	0	5.06e-05	0	0	0	0	0	0	0	0	0	0	0
BacteriaBacteroidetesBacteroidiaBacteroidalesPrevotellaceaePrevotellaceae.UCG.001	0	0	8.32e-06	0	0	0	0	0	0	0	0	0	0	0	0	0	0	0	0	0	0	0	0	0	0	0	0	0	0	0	0	0	0	0	0	0	0	0	0	0
BacteriaBacteroidetesBacteroidiaBacteroidalesProlixibacteraceae	0	2.21e-05	1.66e-05	5.18e-06	0	0	0	0	0	0	0	4.54e-06	0	0	0	0	0	0	3.51e-05	0	0	0.00014939	0.000139363	0	0	0	0	4.63e-06	0	0	0	0	0	0	0	0	0	0	0	0
BacteriaBacteroidetesBacteroidiaBacteroidalesProlixibacteraceaeDraconibacterium	4.71e-05	6.62e-05	3.33e-05	1.55e-05	2.47e-05	1.86e-05	1.77e-05	3.07e-05	0	0	8.05e-05	9.08e-06	6.13e-06	1.46e-05	4.56e-06	4.29e-05	0.000280658	3.37e-05	0.000122911	4.09e-05	0.000224603	0	7.74e-06	8.26e-05	0	0.000345145	0	4.63e-05	5.06e-05	3.29e-05	2.88e-05	0	1.26e-05	0	0	0.000155388	0	0.000145819	0.000171419	0.000129329
BacteriaBacteroidetesBacteroidiaBacteroidalesProlixibacteraceaeMeniscus	0	0	0	0	0	0	0	0	0	0	0	0	0	0	4.56e-06	0	0	0	0	0	0	0	0	0	0	0	0	0	0	0	0	0	6.3e-06	0	0	0	0	0	0	0
BacteriaBacteroidetesBacteroidiaBacteroidalesProlixibacteraceaeProlixibacter	0	0	0	0	0	0	0	0	0	0	0	0	0	0	0	0	0	0	0	0	0	0	0	1.18e-05	0	0	0	0	0	0	0	0	0	0	0	0	0	0	0	0
BacteriaBacteroidetesBacteroidiaBacteroidalesProlixibacteraceaeRoseimarinus	0	3.86e-05	1.25e-05	0	2.47e-05	0	2.21e-05	0	0	0	0	9.08e-06	1.23e-05	2.92e-05	0	1.07e-05	0	0	1.76e-05	2.05e-05	1.73e-05	0	0	0	0	4.18e-05	0	9.27e-06	0	2.35e-05	0	0	0	0	0	0	0	4.7e-06	0	0
BacteriaBacteroidetesBacteroidiaBacteroidalesProlixibacteraceaeSunxiuqinia	0.000168188	0.000678977	0.00013725	6.22e-05	2.96e-05	9.3e-05	0.000256851	7.69e-05	0.000149054	0	0	6.35e-05	0.000128807	4.39e-05	4.56e-05	0	0.000330186	0.00074239	0.000105352	2.05e-05	6.91e-05	0.000702132	0.00245434	0.000625302	0.000164355	0.00035909	1.66e-05	0.000435591	5.06e-05	4.23e-05	1.6e-05	0.000121883	0.000132298	3.51e-05	5.3e-05	0	0	0	0	4.46e-06
BacteriaBacteroidetesBacteroidiaBacteroidalesProlixibacteraceaeTangfeifania	6.73e-06	0	8.32e-06	0	1.48e-05	0	0	1.54e-05	1.06e-05	9.55e-06	0	4.54e-06	1.23e-05	0	1.37e-05	0	6.6e-05	3.37e-05	0	2.05e-05	5.18e-05	1.49e-05	0	0	7.83e-06	1.05e-05	0	0	1.26e-05	0	5.44e-05	9.38e-06	1.26e-05	0	0	0	0	1.88e-05	1.43e-05	1.34e-05
BacteriaBacteroidetesBacteroidiaBacteroidalesProlixibacteraceaeuncultured	0	1.66e-05	8.32e-06	0	9.88e-06	6.2e-06	3.99e-05	1.54e-05	0	0	0.000174363	9.08e-06	1.23e-05	0	0	1.07e-05	4.95e-05	3.37e-05	5.27e-05	0	3.46e-05	0.000224085	0.000472286	3.54e-05	0	0.000118535	0	3.71e-05	1.26e-05	4.7e-06	3.2e-06	0	0	0	0	0	0	0	0	0
BacteriaBacteroidetesBacteroidiaBacteroidalesProlixibacteraceaeWCHB1.32	0	0	1.66e-05	0	0	6.2e-06	2.66e-05	0	0	0	1.34e-05	2.27e-05	0	0	0	0	6.6e-05	0	0	2.05e-05	0	0	0.00019356	0	0	0	8.3e-06	0	0	0	0	0	0	0	0	0	0	4.7e-06	1.43e-05	0
BacteriaBacteroidetesBacteroidiaBacteroidalesRikenellaceae	0	0	0	0	0	0	0	0	0	0	0	0	0	0	0	0	4.95e-05	3.37e-05	0	4.09e-05	3.46e-05	0	0	0	0	0	0	0	0	0	0	0	0	0	0	0	0	0	0	0
BacteriaBacteroidetesBacteroidiaBacteroidalesRikenellaceaeAlistipes	4.71e-05	4.97e-05	0.000133091	4.14e-05	4.94e-06	0	4.43e-06	3.07e-05	0	0	0.000214601	1.36e-05	6.13e-06	7.31e-05	2.28e-05	0	1.65e-05	0	0.000105352	2.05e-05	0	0.000179268	0	0.000235963	2.35e-05	0	8.3e-06	4.63e-06	0.000139063	1.41e-05	6.4e-06	0	6.3e-06	0	0	0	0.000152491	6.59e-05	1.43e-05	0.000107031
BacteriaBacteroidetesBacteroidiaBacteroidalesRikenellaceaeRikenella	0	0	0	0	0	1.24e-05	4.43e-06	0	0	0	0	9.08e-06	0	1.46e-05	0	0	0	0	0	0	1.73e-05	0	0	0	0	0	0	4.63e-06	0	0	0	0	0	0	0	0	0	0	1.43e-05	0
BacteriaBacteroidetesBacteroidiaBacteroidalesRikenellaceaeRikenellaceae.RC9.gut.group	0	5.52e-05	6.24e-05	0	4.94e-06	0	4.43e-06	0.000169101	0	0	0	0	3.68e-05	4.39e-05	0	0	0	3.37e-05	3.51e-05	0	0	0	0.000147106	0.000176972	0	3.49e-06	0	0	8.85e-05	0	3.2e-06	0	0	0	0	0	0	9.41e-06	0	0
BacteriaBacteroidetesBacteroidiaBacteroidalesRikenellaceaeSP3.e08	0	0	4.16e-06	0	0	0	0	0	0	0	0	0	0	0	0	0	0	0	0	0	0	0	0	0	0	0	0	0	0	0	0	9.38e-06	0	0	0	0	0	0	0	0
BacteriaBacteroidetesBacteroidiaBacteroidalesRs.E47.termite.groupGWE2.42.42	0	0	0	0	0	0	0	0	0	0	0	0	0	0	0	0	0	0	0	0	0	0	0	0	0	3.49e-06	0	0	0	0	0	0	0	0	0	0	0	0	0	0
BacteriaBacteroidetesBacteroidiaBacteroidalesSB.5	0	5.52e-06	4.16e-06	1.04e-05	4.94e-06	0	4.43e-06	3.07e-05	0	8.59e-05	1.34e-05	9.08e-06	1.84e-05	1.46e-05	0	0	8.25e-05	0	0	6.14e-05	5.18e-05	0	0	1.18e-05	9.39e-05	6.97e-06	4.15e-06	0	3.79e-05	4.7e-06	1.92e-05	0	0	7.02e-06	0	0	0	6.11e-05	0	1.34e-05
BacteriaBacteroidetesBacteroidiaBacteroidalesTannerellaceaeMacellibacteroides	6.73e-06	1.66e-05	2.08e-05	0	0	6.2e-06	0	0	0	0	0	4.54e-06	6.13e-06	0	9.12e-06	0	1.65e-05	0	0	0	0	0	0	0	4.7e-05	0	8.3e-06	0	1.26e-05	0	0	0	0	0	0	0	0	0	0	0
BacteriaBacteroidetesBacteroidiaBacteroidalesTannerellaceaeParabacteroides	0	1.66e-05	8.32e-06	0	0	0	1.33e-05	0	0	0	0	0	0	0	0	0	0	0	0	0	0	0	0	0	0	0	0	0	1.26e-05	0	0	0	0	0	0	0	0	0	0	0
BacteriaBacteroidetesBacteroidiaBacteroidalesTannerellaceaeTannerella	0	0	0	0	0	0	0	0	0	0	0	0	0	0	0	0	0	0	0	0	0	0	0	0	0	0	0	0	0	0	0	0	0	0	0	0	0	4.7e-06	0	0
BacteriaBacteroidetesBacteroidiaBacteroidalesuncultured	0	0	4.58e-05	0	0	0	0	0	0	0	0	0	0	0	0	0	0	0	0	0	0	0	0	0	0.000156529	0	0	0	2.53e-05	0	0	0	0	0	0	0	0	0	0	0
BacteriaBacteroidetesBacteroidiaBacteroidalesvadinHA21	0	0	0	0	0	0	0	0	0	0	0	0	0	0	0	0	0	0	0	0	0	0	0	4.72e-05	0	0	0	0	0	0	3.2e-06	0	0	0	0	0	0	0	0	0
BacteriaBacteroidetesBacteroidiaBacteroidetes.VC2.1.Bac22	0.000228736	4.97e-05	0.000120614	2.59e-05	9.39e-05	1.86e-05	3.1e-05	7.69e-05	0.00019164	3.82e-05	0.000187776	1.82e-05	1.23e-05	7.31e-05	1.82e-05	2.14e-05	0.000759427	0.000101235	0.000368732	4.09e-05	0.000310988	0.00207652	0.000596164	0.000790477	0.000211314	0.000247528	4.15e-06	8.8e-05	0.000139063	7.53e-05	5.44e-05	9.38e-06	4.41e-05	0	3.18e-05	0.000679823	0.000304983	8.94e-05	5.71e-05	4.91e-05
BacteriaBacteroidetesBacteroidiaChitinophagales37.13	2.02e-05	1.66e-05	1.66e-05	4.14e-05	9.88e-06	0	0	1.54e-05	0	0	0	0	0	0	0	0	0	0	1.76e-05	0.000204587	5.18e-05	0.000194207	0.000301953	0.000306752	0.00182356	0.000149911	4.15e-06	1.39e-05	1.26e-05	1.88e-05	1.28e-05	0	0	0	0	0	0	0.000658535	2.86e-05	0.000156087
BacteriaBacteroidetesBacteroidiaChitinophagalesChitinophagaceaeAsinibacterium	0	0	0	0	0	0	0	0	0	0	0	0	0	0	0	0	0	0	0	0	0	0	0	0	0	0	4.15e-06	0	0	0	0	0	0	0	0	0	0	0	0	0
BacteriaBacteroidetesBacteroidiaChitinophagalesChitinophagaceaeCnuella	0	0	0	0	0	0	0	0	0	0	0	0	0	0	0	0	0	0	0	0	0	0	0	0	0	0	0	0	0	0	0	0	0	0	0	0	0	0	0	4.46e-06
BacteriaBacteroidetesBacteroidiaChitinophagalesChitinophagaceaeDinghuibacter	0	0	0	0	4.94e-06	0	0	0	0	0	5.37e-05	0	0	0	0	0	0	0	1.76e-05	0	0	5.98e-05	0	0	0	0	0	0	1.26e-05	0	0	0	0	0	0	0	0	0	0	0
BacteriaBacteroidetesBacteroidiaChitinophagalesChitinophagaceaeFerruginibacter	3.36e-05	3.31e-05	0	0	0	0	0	0	0	0.000152755	0	0	0	0	4.56e-06	0	4.95e-05	0	1.76e-05	4.09e-05	0	0.000119512	0.000240014	0	0	0	0	0	0	0	0	0	0	0	0	0	0	9.41e-06	0	1.34e-05
BacteriaBacteroidetesBacteroidiaChitinophagalesChitinophagaceaeFlavisolibacter	0	0	0	0	0	0	0	0	0	0	0	0	0	0	0	0	0	0	0	0	0	0	0	0	9.39e-05	0	0	0	0	0	0	0	0	0	0	0	0	0	0	0
BacteriaBacteroidetesBacteroidiaChitinophagalesChitinophagaceaeLacibacter	0	0	0	3.11e-05	0	0	0	0	0	0	0	0	0	0	2.28e-05	0	0	0	0	0	0	0	0	0	0.000180008	0	0	0	0	2.82e-05	0	0	0	0	0	0	0	0	0	0
BacteriaBacteroidetesBacteroidiaChitinophagalesChitinophagaceaeParafilimonas	0	0	0	0	0	0	0	0	0	0	0	0	0	0	0	0	0	0	0	0	0	0	0	0	0	0	0	0	0	0	0	0	0	0	0	0	0	4.7e-06	0	0
BacteriaBacteroidetesBacteroidiaChitinophagalesChitinophagaceaeSediminibacterium	6.73e-06	0	2.08e-05	5.18e-05	4.94e-05	0	4.43e-06	0	0	0	0	9.08e-06	6.13e-06	0	5.47e-05	2.14e-05	0	0	0	0.000265963	1.73e-05	0	0	0	0.000164355	3.49e-06	0	4.63e-06	0	0.000174055	2.56e-05	0	0	7.02e-06	0	0	0	0	0	0
BacteriaBacteroidetesBacteroidiaChitinophagalesChitinophagaceaeSegetibacter	0	0	0	0	0	0	0	0	0	0	0	0	0	0	4.56e-06	0	0	0	0	0	0	0	0	0	0	0	0	0	0	0	0	0	0	0	0	0	0	0	0	0
BacteriaBacteroidetesBacteroidiaChitinophagalesChitinophagaceaeTaibaiella	2.02e-05	0	4.16e-06	2.07e-05	4.94e-06	0	0	3.07e-05	0	0	0	0	0	2.92e-05	9.12e-06	0	4.95e-05	3.37e-05	0	4.09e-05	1.73e-05	1.49e-05	0	0.000283156	0.000148702	3.49e-05	4.15e-06	4.63e-06	2.53e-05	9.41e-06	3.2e-06	0	0	0	0	0	0.000228737	2.82e-05	1.43e-05	5.8e-05
BacteriaBacteroidetesBacteroidiaChitinophagalesChitinophagaceaeTerrimonas	0	0	0	0	0	0	0	0	0	0	0	0	0	0	0	0	0	0	0	0	0	0	0	0	0	0	0	0	0	0	0	0	0	0	0	0	0	0	0	0
BacteriaBacteroidetesBacteroidiaChitinophagalesChitinophagaceaeuncultured	6.05e-05	9.38e-05	7.49e-05	0.000616443	0.000113633	4.34e-05	6.64e-05	7.69e-05	2.13e-05	9.55e-06	5.37e-05	4.08e-05	1.23e-05	5.85e-05	0.00084387	2.14e-05	0.000247639	0.000236215	3.51e-05	0.00343706	5.18e-05	0.000253963	7.74e-06	4.72e-05	0.00146354	6.62e-05	4.98e-05	0.000106581	8.85e-05	0.00237562	9.93e-05	0.000384399	4.41e-05	3.51e-05	2.12e-05	1.94e-05	3.81e-05	5.64e-05	5.71e-05	4.01e-05
BacteriaBacteroidetesBacteroidiaChitinophagalesSaprospiraceaeAureispira	0.00049111	0.000143524	0.000203796	0.000414415	0.000251969	0.000117768	3.54e-05	0.000169101	0.0003194	0	0.000201188	0.000145224	0.000282148	0.000160861	0.0012544	0.000107157	0.00288912	0.00249713	0.00172075	0.00666953	0.0012094	0.00138933	0.000363893	7.08e-05	0.00111136	0.000345145	0.000414816	0.000454126	0.000189631	0.0011243	0.000243333	0.000459404	6.3e-06	0.000105356	7.42e-05	0	0	0.000357491	0.000157134	0.000548534
BacteriaBacteroidetesBacteroidiaChitinophagalesSaprospiraceaeCandidatus.Aquirestis	1.35e-05	0.000160084	0.000345205	0	0	6.2e-06	4.87e-05	0.000292083	0	6.68e-05	0.000281664	0	1.23e-05	1.46e-05	4.56e-06	0	8.25e-05	0.000371195	0.00122911	2.05e-05	1.73e-05	0.000194207	0.000209045	0.00130959	0	0	0	0	0.000455114	0	3.2e-06	0	6.3e-06	0	0.000137709	0	0	0	0	0
BacteriaBacteroidetesBacteroidiaChitinophagalesSaprospiraceaeLewinella	0.000740028	0.00102674	0.00125605	0.00054392	0.000884361	0.000291321	0.00028785	0.000461184	0.000574921	0.00188079	0.001073	6.81e-05	8.59e-05	0.000146237	0.000205266	0.000107157	0.00254243	0.00361072	0.00296741	0.00360073	0.00371458	0.00829113	0.00355376	0.00311471	0.00720033	0.00523993	0.000232297	0.000569975	0.00115043	0.00079501	0.000480263	0.000243765	0.000762286	6.32e-05	7.42e-05	3.88e-05	0.000457474	0.0054188	0.00352837	0.00524898
BacteriaBacteroidetesBacteroidiaChitinophagalesSaprospiraceaeMembranicola	0	0	0	3.11e-05	0	0	0	1.54e-05	1.06e-05	0	5.37e-05	0	0	0	4.56e-06	0	3.3e-05	0	0	0	0	0	0	0	7.83e-05	7.32e-05	0	0	1.26e-05	0	6.4e-06	0	0	0	0	0	0	9.41e-06	1.43e-05	4.46e-06
BacteriaBacteroidetesBacteroidiaChitinophagalesSaprospiraceaePhaeodactylibacter	6.73e-05	0.000237366	6.24e-05	3.63e-05	0.000222325	6.2e-05	7.53e-05	6.15e-05	0.000180994	0.000219585	9.39e-05	5.9e-05	2.45e-05	2.92e-05	4.56e-05	2.14e-05	0.000627353	0.000911116	0.000175586	0.000409174	0.000466482	0.000821644	0.000154848	0.00012978	0.000798297	0.000380008	3.73e-05	4.17e-05	5.06e-05	0.000117605	0.000105658	1.88e-05	6.3e-06	0	0	0	0	0.000921949	7.14e-05	0.000383528
BacteriaBacteroidetesBacteroidiaChitinophagalesSaprospiraceaePortibacter	0.000592022	0.000314648	0.000865091	9.32e-05	0.000449591	0.00022314	0.00011514	0.000353574	0.000361987	0.000200491	0.000281664	9.98e-05	6.13e-05	0.000175485	0.000159651	6.43e-05	0.00158489	0.000641155	0.00151004	0.00102293	0.000846579	0.00346584	0.000247757	0.00114442	0.00323232	0.00170481	0.000128593	7.88e-05	0.000455114	0.000296365	0.000121667	7.5e-05	6.93e-05	7.02e-06	5.3e-05	1.94e-05	0.000419351	0.00310923	0.000514256	0.00382636
BacteriaBacteroidetesBacteroidiaChitinophagalesSaprospiraceaeRubidimonas	0.000174916	0.000342248	0.000253705	0.000186487	0.000652155	5.58e-05	5.31e-05	0.000138355	0.000117113	0.000410529	6.71e-05	2.27e-05	4.29e-05	2.92e-05	6.39e-05	6.43e-05	0.000478769	0.000944861	0.000719904	0.000879723	0.00266068	0.00107561	0.000696816	0.000389339	0.00214445	0.00376522	0.000103704	0.000157554	0.000189631	0.000451603	0.000233728	1.88e-05	0.000365393	3.51e-05	0	1.94e-05	0.000114368	0.000903134	0.000628536	0.00163222
BacteriaBacteroidetesBacteroidiaChitinophagalesSaprospiraceaeSaprospira	0	0	8.32e-06	0	0	0	0	0	0	0	0	0	0	0	0	0	0	0	0	0	0	0	7.74e-06	0	0	3.49e-06	0	4.63e-06	0	0	0	0	0	0	0	0	0	4.7e-06	0	0
BacteriaBacteroidetesBacteroidiaChitinophagalesSaprospiraceaeuncultured	0.00324267	0.00412906	0.00663375	0.00557389	0.0172722	0.00138842	0.00221423	0.00453497	0.00195899	0.00658755	0.00380917	0.00100295	0.00132487	0.00307098	0.00749448	0.0085297	0.00699993	0.00641155	0.0102894	0.0109249	0.0297339	0.0144908	0.00583777	0.0111493	0.0196757	0.0152352	0.00253452	0.00341522	0.00691521	0.0131859	0.0100887	0.00237202	0.0057896	0.000259879	0.000868626	0.000582705	0.00308795	0.0124087	0.00611394	0.0194618
BacteriaBacteroidetesBacteroidiaChitinophagalesuncultured	0.000174916	0.000126963	0.000370159	6.22e-05	0.000148217	7.44e-05	9.3e-05	0.00010761	0.00022358	0.000658755	0.000228013	7.71e-05	6.13e-05	2.92e-05	3.65e-05	8.57e-05	0.000759427	0.000506175	0.000544318	0.000347798	0.000673808	0.00346584	0.000851663	0.00113262	0.00201922	0.00133177	7.88e-05	6.95e-05	0.000214915	0.000192872	8.64e-05	4.69e-05	0.000163797	0	1.06e-05	0.000271929	0.000114368	0.00134059	0.000328553	0.00133343
BacteriaBacteroidetesBacteroidiaCytophagalesAmoebophilaceaeCandidatus.Amoebophilus	2.02e-05	0	4.16e-06	1.04e-05	0	6.2e-06	0	0	2.13e-05	0	8.05e-05	0	0	0	0	0	0	0	0	2.05e-05	3.46e-05	0.000642376	0	0.000365743	0.000931346	7.32e-05	4.15e-06	1.85e-05	0	9.41e-06	0	0	0	0	0	0.000893481	3.81e-05	8.94e-05	0	0.000129329
BacteriaBacteroidetesBacteroidiaCytophagalesAmoebophilaceaeCandidatus.Cardinium	0	0	0	0	0	0	0	0	0	0	0	0	0	0	0	0	0	0	0	0	0	0	0	0	0	5.23e-05	0	0	0	0	0	0	0	0	0	0	0	0	0	0
BacteriaBacteroidetesBacteroidiaCytophagalesAmoebophilaceaeuncultured	7.4e-05	0	8.32e-06	5.18e-06	4.94e-06	6.2e-06	0	0	0	7.64e-05	0	1.82e-05	0	0	4.56e-06	0	8.25e-05	3.37e-05	0	0	0	0.000224085	0.000286469	9.44e-05	0	1.39e-05	4.15e-06	4.63e-06	0	0	9.61e-06	0	0	0	0	0	0	1.88e-05	0	0
BacteriaBacteroidetesBacteroidiaCytophagalesBernardetiaceaeBernardetia	0	0	2.5e-05	0	0	0	0	3.07e-05	0	0	0	0	0	0	4.56e-06	0	0	0	8.78e-05	0	0	0	0	0.000188771	0	3.49e-05	0	4.63e-06	3.79e-05	0	0	0	0	0	0	0	0	3.76e-05	0.0015142	1.78e-05
BacteriaBacteroidetesBacteroidiaCytophagalesBernardetiaceaeGarritya	4.71e-05	0.000226326	9.15e-05	0	0	6.2e-06	2.66e-05	0	5.32e-05	0.000105019	4.02e-05	0	0	2.92e-05	9.12e-06	0	0.000297167	0.00074239	0.000368732	0.000122752	8.64e-05	0.001225	0	0.000200569	0.000532198	0.000104589	0	0.000120482	5.06e-05	2.82e-05	3.2e-06	0	0	0	1.06e-05	0	3.81e-05	0	0	8.92e-06
BacteriaBacteroidetesBacteroidiaCytophagalesCyclobacteriaceaeAlgoriphagus	2.69e-05	2.21e-05	4.16e-06	0	4.94e-06	6.2e-06	0	0	0	0	0	4.54e-06	0	0	0	0	0	0	0	0	3.46e-05	0	0.000510998	0	0	0	0	4.63e-06	3.79e-05	0	3.2e-06	0	1.26e-05	0	0	0	0	0	0.00228558	0
BacteriaBacteroidetesBacteroidiaCytophagalesCyclobacteriaceaeAureibacter	0	0	1.25e-05	0	0	0	0	0	0	0	0	0	0	0	0	0	4.95e-05	0	0	0	0	0	0	0	0	0	0	0	1.26e-05	0	0	0	0	0	0	0	0	0	0	0
BacteriaBacteroidetesBacteroidiaCytophagalesCyclobacteriaceaeCatalinimonas	0	0	0	0	0	0	0	0	0	0	0	0	0	0	0	0	0	0	0	0	0	0	0	0	0	0	0	0	0	0	0	0	0	0	0	0	0	0	0	8.92e-06
BacteriaBacteroidetesBacteroidiaCytophagalesCyclobacteriaceaeCesiribacter	0	0	0	0	0	0	0	0	0	0	0	0	0	0	0	0	0	0	0	0	0	0	0	0	0	0	0	4.63e-06	0	0	0	0	0	0	0	0	0	0	0	0
BacteriaBacteroidetesBacteroidiaCytophagalesCyclobacteriaceaeCyclobacterium	0	0	0	0	0	0	0	0	0	0	0	0	0	1.46e-05	0	1.07e-05	0	0	0	0	0	0	0	9.44e-05	0.000101744	0	0	0	0	0	3.2e-06	0	0	0	0	0	0	9.41e-06	0.000299983	0
BacteriaBacteroidetesBacteroidiaCytophagalesCyclobacteriaceaeEkhidna	8.75e-05	2.76e-05	5.41e-05	5.18e-06	2.47e-05	5.58e-05	1.77e-05	0	4.26e-05	5.73e-05	0.000120713	7.26e-05	6.13e-05	1.46e-05	9.12e-06	0	0.000412732	0.000168725	7.02e-05	0.000204587	3.46e-05	0.000612498	7.74e-06	0.000259559	0	9.06e-05	2.9e-05	9.27e-05	7.59e-05	4.7e-06	1.6e-05	0	0	0	0	0	7.62e-05	6.11e-05	7.14e-05	3.57e-05
BacteriaBacteroidetesBacteroidiaCytophagalesCyclobacteriaceaeFabibacter	0.000585295	2.76e-05	0.00113959	3.63e-05	0.000632392	0.000471072	0.000154996	0.00265949	0.000606861	0.000114566	0.000214601	0.000476515	0.000282148	0.00114065	0.000118598	0.000675089	0.000198111	3.37e-05	0.00038629	2.05e-05	6.91e-05	7.47e-05	7.74e-06	0.000188771	4.7e-05	0.000104589	0.00187497	0.000222429	0.00237671	0.000244618	0.000563508	3.75e-05	0.000825285	5.62e-05	0.000391941	0	0.000304983	3.29e-05	2.86e-05	1.34e-05
BacteriaBacteroidetesBacteroidiaCytophagalesCyclobacteriaceaeFulvivirga	0.000201826	2.21e-05	0.000108136	0	2.96e-05	0.000123966	3.99e-05	0	0.00022358	0.00129842	4.02e-05	5.45e-05	0.000147208	2.92e-05	2.74e-05	1.07e-05	0.000379713	0.00060741	8.78e-05	0.000102293	0	0.00386919	7.74e-05	0.000743284	0.000524372	0.00042533	7.47e-05	0.00015292	2.53e-05	1.41e-05	3.52e-05	0	6.93e-05	0	0	0.000349623	0.000152491	0.000348083	7.14e-05	0.000209602
BacteriaBacteroidetesBacteroidiaCytophagalesCyclobacteriaceaeImperialibacter	6.73e-06	0	0	0	0	6.2e-06	4.43e-06	0	0	0	0	1.36e-05	0	0	0	0	0	0	3.51e-05	0	0	1.49e-05	0	0	0	0	0	4.63e-06	0	0	0	0	0	0	0	0	0	0	0	0
BacteriaBacteroidetesBacteroidiaCytophagalesCyclobacteriaceaeMarinoscillum	0.013011	0.00304159	0.019843	0.000445497	0.00691185	0.0115785	0.00739996	0.0320369	0.00936908	0.0118862	0.00497606	0.0110733	0.0173398	0.0263958	0.00211652	0.0103621	0.00174998	0.00428562	0.00421408	0.000511467	0.000932965	0.000418291	0.00199754	0.000696091	0.00059481	0.000571755	0.00519349	0.013128	0.0221868	0.00127954	0.00773223	0.00209076	0.00981522	0.0088991	0.0151586	0.000699246	0.00537532	0.000291637	0.000385692	0.000133789
BacteriaBacteroidetesBacteroidiaCytophagalesCyclobacteriaceaeMarivirga	6.73e-06	5.52e-06	0	5.18e-06	4.94e-06	0	4.43e-06	0	0	0	0	1.82e-05	6.13e-06	1.46e-05	0	0	0	6.75e-05	0	0	0	0.000134451	0	0	0	0	0	4.63e-06	0	0	0	0	0	0	0	0	0	6.11e-05	0.000185704	9.37e-05
BacteriaBacteroidetesBacteroidiaCytophagalesCyclobacteriaceaeReichenbachiella	3.36e-05	2.21e-05	2.91e-05	5.18e-06	0.000657095	9.3e-05	4.43e-05	6.15e-05	0.00019164	0	8.05e-05	6.35e-05	7.36e-05	1.46e-05	1.82e-05	0.000642942	0.000429241	0.00047243	0.000158028	8.18e-05	0.000725639	0.000343596	0.000131621	0.00012978	0.000195661	0.000477625	5.39e-05	6.95e-05	2.53e-05	4.7e-05	0.000534693	9.38e-06	0.000239396	0	8.47e-05	0	0.000190614	8.94e-05	0.000114279	0.000276497
BacteriaBacteroidetesBacteroidiaCytophagalesCyclobacteriaceaeRoseivirga	6.73e-06	0	1.25e-05	0	4.94e-06	0	0	3.07e-05	0	0	0	0	0	1.46e-05	4.56e-06	0	0	0	0	0	0	0	0	0	0	0	4.15e-06	0	1.26e-05	4.7e-06	3.2e-06	0	0	0	0	0	0	4.7e-06	0.000228558	1.78e-05
BacteriaBacteroidetesBacteroidiaCytophagalesCyclobacteriaceaeTunicatimonas	0	0	0	0	1.48e-05	0	0	0	0	0	0	0	0	0	0	0	0	0	0	2.05e-05	0	0	0	0	0	0	0	9.27e-06	0	0	0	0	0	0	0	0	0	0	1.43e-05	1.34e-05
BacteriaBacteroidetesBacteroidiaCytophagalesCyclobacteriaceaeuncultured	0.00145315	0.000667936	0.0011188	5.7e-05	0.000296434	0.00143181	0.000677555	0.000922367	0.00200158	0.00131751	0.000616978	0.000721579	0.00101205	0.000424088	0.000255442	0.000182167	0.00303771	0.00263211	0.00129934	0.00047055	0.000846579	0.0153274	0.00370861	0.00605245	0.00403062	0.00228354	0.000709335	0.000574609	0.00122628	0.000239914	0.000304166	0.000393775	0.000674088	1.4e-05	0.000190674	9.71e-05	0.000914948	0.00352316	0.000942803	0.00324661
BacteriaBacteroidetesBacteroidiaCytophagalesCytophagaceaeCytophaga	0	0	0	0	0	0	0	1.54e-05	0	0	0	4.54e-06	0	0	0	0	0	0	3.51e-05	0	0	0.000268902	0	3.54e-05	0	0	0	0	0	0	0	0	0	0	0	0	0	0	0	0
BacteriaBacteroidetesBacteroidiaCytophagalesCytophagaceaeRhodocytophaga	0	0	0	0	0	0	2.21e-05	0	0	0	0	0	0	0	0	0	1.65e-05	0	0	0	0	0	0	0	0	0	0	0	0	0	0	9.38e-06	0	0	0	0	0	2.35e-05	0	2.68e-05
BacteriaBacteroidetesBacteroidiaCytophagalesFlammeovirgaceaeAlgivirga	0	0	0	0	0	0	0	0	0	0	0	0	0	0	4.56e-06	0	0	0	0	0	0	0	0	0	0	0	0	0	0	0	0	0	0	0	0	0	0	0	0	0
BacteriaBacteroidetesBacteroidiaCytophagalesFlammeovirgaceaeFlexithrix	0	0	0	0	0	0	0	0	4.26e-05	0	0	0	0	0	0	0	1.65e-05	6.75e-05	0	4.09e-05	0	0	0	0	0	0	0	0	0	0	6.4e-06	0	0	0	0	0	0	0	0	0
BacteriaBacteroidetesBacteroidiaCytophagalesFlammeovirgaceaeRapidithrix	0	0	0	0	0	0	0	0	0	0	0	0	0	0	0	0	8.25e-05	0	0	0	0	0	0	0	0	0	0	0	0	0	0	0	0	0	0	0	0	0	0	0
BacteriaBacteroidetesBacteroidiaCytophagalesFlammeovirgaceaeuncultured	1.35e-05	0	2.08e-05	0	0	1.24e-05	0	3.07e-05	7.45e-05	0	0	0	0	0	0	0	0.00023113	3.37e-05	0	0	3.46e-05	0	0	8.26e-05	0	2.44e-05	8.3e-06	0	2.53e-05	0	0	0	0	0	0	0	0.000114368	2.35e-05	0	0.000129329
BacteriaBacteroidetesBacteroidiaCytophagalesHymenobacteraceaeAdhaeribacter	1.35e-05	0	8.32e-06	0	0	0	8.86e-06	0	0	9.55e-06	0	0	0	0	0	1.07e-05	0	0	0	0	0	0	0	0	6.26e-05	1.74e-05	0	0	0	0	3.2e-06	0	0	0	0	0	0	6.59e-05	0	0.000325553
BacteriaBacteroidetesBacteroidiaCytophagalesHymenobacteraceaeHymenobacter	0	4.97e-05	0	5.18e-06	0	0	8.86e-06	0	0	0	0	0	2.45e-05	0	0	0	0	0.000101235	0	0	0	0.000298779	0.00261693	2.36e-05	4.7e-05	0	0	0	0	0	3.2e-06	0	6.3e-06	0	0	0	0	0.000376306	0	0.000642186
BacteriaBacteroidetesBacteroidiaCytophagalesHymenobacteraceaePontibacter	0	0	4.16e-06	0	0	0	0	0	0	0	0	0	0	0	0	0	0	0	0	0	0	4.48e-05	0	0	0	0	0	0	0	0	0	0	0	0	0	0	3.81e-05	0	0	0
BacteriaBacteroidetesBacteroidiaCytophagalesMicroscillaceae	0	0	0	0	0	0	0	0	0	0	0	0	0	0	0	0	0	0	1.76e-05	0	0	0	0	0	0	0	0	0	0	0	0	0	0	0	0	0	0	0	0	4.46e-06
BacteriaBacteroidetesBacteroidiaCytophagalesMicroscillaceaeChryseolinea	0	0	0	0	0	0	0	0	0	0	0	0	0	0	0	0	4.95e-05	0	0	0	0	0.000119512	0	0	0	3.49e-06	0	0	0	0	0	0	0	0	0	0	0	0	0	0
BacteriaBacteroidetesBacteroidiaCytophagalesMicroscillaceaeFlexibacter	0	0	0	0	0	0	0	0	0	0	0	0	0	0	0	0	0	0	0	0	0	0	0	0	0	0	0	0	0	0	0	0	0	0	0	0	0	1.41e-05	0	4.46e-06
BacteriaBacteroidetesBacteroidiaCytophagalesMicroscillaceaeMicroscilla	0	0	0	0	0	0	0	0	0	0	0	0	0	0	0	0	0	0	0	0	0	0	0	0	0	0	0	0	0	0	0	0	0	0	0	0	0	0	0	0
BacteriaBacteroidetesBacteroidiaCytophagalesMicroscillaceaeOLB12	6.73e-06	0	0	0	0	0	0	0	0	0	0	0	0	0	0	0	0	0	0	0	0	5.98e-05	0	0	0	0	0	0	1.26e-05	0	0	0	0	0	0	0	0	0	0	0
BacteriaBacteroidetesBacteroidiaCytophagalesMicroscillaceaeSiphonobacter	6.73e-06	0	0	0	0	6.2e-06	0	0	0	0	0	0	0	0	0	0	0.000148584	0	5.27e-05	2.05e-05	0	0	0	0	0	2.44e-05	0	0	0	0	0	0	0	0	0	0	3.81e-05	0	0	0
BacteriaBacteroidetesBacteroidiaCytophagalesMicroscillaceaeuncultured	0	2.76e-05	3.74e-05	0	0	3.72e-05	1.77e-05	0	0	2.86e-05	6.71e-05	3.18e-05	6.13e-06	1.46e-05	4.56e-06	0	8.25e-05	0.000101235	3.51e-05	0	3.46e-05	0.00131463	0	5.9e-05	0.000383496	8.02e-05	8.3e-06	3.71e-05	5.06e-05	4.7e-06	3.2e-06	0	0	0	0	0	0	0	4.29e-05	0
BacteriaBacteroidetesBacteroidiaCytophagalesMWH.CFBk5	1.35e-05	0	2.5e-05	0	0	6.2e-06	3.1e-05	0	0	0	0	9.08e-06	6.13e-06	0	0	0	1.65e-05	0	0	0	0	0	0	0	7.83e-06	0	1.24e-05	4.63e-06	0	0	3.2e-06	0	0	0	0	0	0	0	0	0
BacteriaBacteroidetesBacteroidiaCytophagalesSpirosomaceaeDyadobacter	0	0	0	0	0	0	0	0	0	0	0	0	0	0	0	0	0	0	0	0	0	0	0	0	7.83e-06	0	0	0	0	0	0	0	0	0	0	0	0	0	0.000185704	0
BacteriaBacteroidetesBacteroidiaCytophagalesSpirosomaceaeEmticicia	2.02e-05	6.62e-05	5.82e-05	0.000124325	0	2.48e-05	2.66e-05	0	0	0	1.34e-05	1.82e-05	0	2.92e-05	0.000378601	0	9.91e-05	3.37e-05	8.78e-05	0.00102293	0	8.96e-05	0.000209045	0	0.00153398	0	8.3e-06	0	0.000164347	0.00113842	6.4e-06	0.000112507	0	7.02e-06	0	0	0	4.7e-06	0	0
BacteriaBacteroidetesBacteroidiaCytophagalesSpirosomaceaeLacihabitans	0	0	0	0	0	0	0	3.07e-05	0	0	0	0	0	0	0	0	0	0	0	0	0	0	0	0	0	0	0	0	0	0	0	0	0	0	0	0	0	0	0	0
BacteriaBacteroidetesBacteroidiaCytophagalesSpirosomaceaePersicitalea	0	0	0	0	0	0	0	0	0	0	0	0	6.13e-06	0	0	0	0	0	3.51e-05	0	0	0	0	0	0	0	0	0	0	0	0	0	0	0	0	1.94e-05	0	1.88e-05	0.000271413	2.68e-05
BacteriaBacteroidetesBacteroidiaCytophagalesSpirosomaceaePseudarcicella	0	0	0	0	0	0	8.86e-06	0	0	0	0	9.08e-06	0	0	0	0	0	0	0	2.05e-05	0	0	0	0	0	0	0	0	0	0	0	0	0	0	0	0	0	0	0	0
BacteriaBacteroidetesBacteroidiaCytophagalesSpirosomaceaeRunella	0	0	4.16e-06	0	0	0	0	0	0	0	0	0	0	0	0	0	0	0	8.78e-05	0	0	0	0	1.18e-05	0	0	0	0	0	0	0	0	0	0	0	0	0	0	0	0
BacteriaBacteroidetesBacteroidiaCytophagalesSpirosomaceaeSpirosoma	0	5.52e-06	1.25e-05	0	0	0	0	0	0	0	0	4.54e-06	0	0	4.56e-06	1.07e-05	0	0	0	0	0	0	0	2.36e-05	0.000172182	0	4.15e-06	9.27e-06	0	1.88e-05	6.4e-06	0	0	0	0	0	0	0.000437456	0	0.00059313
BacteriaBacteroidetesBacteroidiaCytophagalesSpirosomaceaeTaeseokella	0	0	0	0	6.42e-05	0	3.54e-05	1.54e-05	0	0	0	0	0	0	0	1.07e-05	4.95e-05	0	1.76e-05	4.09e-05	1.73e-05	0	0.00019356	0	0	0	0	9.27e-06	1.26e-05	9.41e-06	3.2e-05	0	0	0	0	1.94e-05	0.000343105	0	5.71e-05	4.46e-06
BacteriaBacteroidetesBacteroidiaCytophagalesSpirosomaceaeuncultured	0	0	0	0	0	0	0	0	0	0	0	0	0	0	0	0	0	0	0	0	0	0	0	0	0	0	0	0	1.26e-05	0	0	0	0	0	0	0	0	4.7e-06	0	8.92e-06
BacteriaBacteroidetesBacteroidiaCytophagalesuncultured	0	5.52e-06	2.5e-05	0	4.94e-06	0	8.86e-06	0.000138355	0	0	1.34e-05	0	0	5.85e-05	0	0	0	0	5.27e-05	0	0	0	0	0	0	0	0	4.63e-06	3.79e-05	0	0	0	0	0	0	0	0	1.41e-05	0	8.92e-06
BacteriaBacteroidetesBacteroidiaFlavobacteriales	0	1.1e-05	1.66e-05	5.18e-06	0	0	4.43e-06	0	0	1.91e-05	0	0	0	0	0	0	0	0	0	0	0	0	0	0	0	0	2.07e-05	2.78e-05	1.26e-05	2.35e-05	6.4e-06	9.38e-06	6.93e-05	0	0	0	0	4.7e-06	1.43e-05	4.46e-06
BacteriaBacteroidetesBacteroidiaFlavobacterialesBlattabacteriaceaeuncultured	1.35e-05	0	0	0	0	0	1.33e-05	0	0	0	0	4.54e-06	0	0	0	0	3.3e-05	0	0	0	0	0.000717071	0	0	0	0	0	0	0	0	0	0	0	0	0	0	0	0	0	0
BacteriaBacteroidetesBacteroidiaFlavobacterialesCrocinitomicaceaeBrumimicrobium	4.71e-05	9.94e-05	0.000149727	2.59e-05	1.98e-05	2.48e-05	2.66e-05	4.61e-05	1.06e-05	1.91e-05	6.71e-05	2.27e-05	6.13e-05	0	9.12e-06	0	0.000297167	0.000438685	0.000175586	0	0	0.000209146	3.87e-05	3.54e-05	1.57e-05	0.000153398	4.56e-05	0.000134384	0.000139063	2.82e-05	9.61e-06	0	0.000113398	0	5.3e-05	1.94e-05	0	8.94e-05	0.000371407	8.92e-06
BacteriaBacteroidetesBacteroidiaFlavobacterialesCrocinitomicaceaeCrocinitomix	0.00337722	0.00305815	0.00187159	0.00124843	0.000578046	0.0014628	0.00149682	0.00121445	0.00141601	0.00238679	0.00222648	0.00127978	0.00160702	0.000906671	0.000597551	0.000332187	0.0032028	0.00195721	0.00287962	0.000756971	0.00110574	0.00581126	0.00388668	0.00550974	0.00353755	0.00123764	0.00217363	0.00244672	0.00190895	0.000912615	0.000403421	0.000243765	0.000321294	0.00132749	0.000286011	0.000912905	0.00144867	0.00260592	0.000942803	0.000940981
BacteriaBacteroidetesBacteroidiaFlavobacterialesCrocinitomicaceaeFluviicola	0.00247573	0.00189341	0.00238316	0.000958336	0.000750966	0.00062603	0.000943263	0.00173712	0.00158636	0.00324604	0.00477487	0.000844112	0.0011838	0.00115528	0.000533691	0.000439344	0.00648815	0.00755889	0.00747998	0.00126844	0.000898411	0.00664784	0.00319761	0.00466027	0.00104874	0.000289364	0.00126934	0.00174236	0.00300881	0.000799714	0.000371403	0.00040315	0.000308694	0.00022476	0.000307197	0.00126253	0.00137242	0.000893727	0.000157134	0.000330012
BacteriaBacteroidetesBacteroidiaFlavobacterialesCrocinitomicaceaeLishizhenia	6.73e-06	0	0	0	0	0	0	0	0	0	0	0	0	0	0	0	0	0	0	0	0	0	0	0	0	3.49e-06	0	0	0	0	0	0	0	0	0	0	0	0	0	0
BacteriaBacteroidetesBacteroidiaFlavobacterialesCrocinitomicaceaeSalinirepens	0.000390197	0.000143524	0.000166364	6.22e-05	7.41e-05	0.000495866	0.000185995	4.61e-05	0.000574921	0.000353246	0.00063039	0.000862265	0.00045389	0.000131614	4.11e-05	3.21e-05	0.00513439	0.00364446	0.00107108	0.000654678	8.64e-05	0.00171798	2.32e-05	0.000554513	7.83e-06	0.000104589	0.000273778	0.00032901	7.59e-05	4.23e-05	4.48e-05	0.000356272	1.26e-05	0.000210713	1.06e-05	1.94e-05	3.81e-05	0.000108188	0.0001	4.46e-06
BacteriaBacteroidetesBacteroidiaFlavobacterialesCrocinitomicaceaeuncultured	5.38e-05	0.000171124	0.000245387	0.000238289	6.42e-05	8.06e-05	0.000163853	0.000169101	9.58e-05	0.000124113	0.000187776	4.99e-05	6.13e-05	0.000131614	0.000100352	1.07e-05	0.000198111	3.37e-05	0.00026338	0.000102293	0.000276434	0.000657315	0.000278726	0.000212367	0.000289578	7.32e-05	5.39e-05	0.000189992	0.000467756	0.000216393	2.88e-05	9.38e-06	3.15e-05	2.81e-05	0	0.000271929	7.62e-05	0.000202264	0.000157134	0.00011595
BacteriaBacteroidetesBacteroidiaFlavobacterialesCrocinitomicaceaeWandonia	0	0	0	0	0	0	0	0	0	0	0	0	0	0	0	0	0	0	0	0	0	1.49e-05	0	0	0	0	0	0	0	0	0	0	0	0	0	0	0	0	0	0
BacteriaBacteroidetesBacteroidiaFlavobacterialesCryomorphaceae	0	0	0	0	0	0	0	0	0	0	0	0	0	0	0	0	0	0	0	0	0	0	0	0	0	0	0	0	0	0	0	0	0	0	0	0	0	4.7e-06	0	0
BacteriaBacteroidetesBacteroidiaFlavobacterialesCryomorphaceaeCryomorpha	0	0	4.16e-06	0	0	0	8.86e-06	0	0	0	0	0	0	0	0	0	0	3.37e-05	0	0	0	1.49e-05	7.74e-06	0	0	6.97e-05	0	4.63e-06	0	1.41e-05	3.2e-06	0	0	7.02e-06	0	0	0.000114368	9.41e-06	0	1.34e-05
BacteriaBacteroidetesBacteroidiaFlavobacterialesCryomorphaceaeLuteibaculum	2.02e-05	0	1.25e-05	0	9.88e-06	3.72e-05	0	9.22e-05	0	0	0	4.54e-06	6.13e-06	2.92e-05	4.56e-06	1.07e-05	1.65e-05	0	5.27e-05	2.05e-05	6.91e-05	0	0	3.54e-05	0.000250446	1.05e-05	1.66e-05	4.17e-05	0	9.41e-06	1.28e-05	9.38e-06	0	0	0	0	3.81e-05	7.06e-05	0.0107422	2.68e-05
BacteriaBacteroidetesBacteroidiaFlavobacterialesCryomorphaceaeNS10.marine.group	0.000201826	2.76e-05	0.000149727	5.18e-05	3.46e-05	0.000142561	1.77e-05	0.000215219	0.000170347	0.000105019	0.00364821	0.0001543	4.29e-05	0.000160861	4.56e-05	1.07e-05	0.000132074	6.75e-05	0.000175586	6.14e-05	0	0.000552742	0	0.000106183	0.000117397	0.000111562	3.73e-05	3.71e-05	0.000189631	4.7e-06	2.88e-05	0	6.3e-06	0	0	0	3.81e-05	0.000141115	5.71e-05	0.000138248
BacteriaBacteroidetesBacteroidiaFlavobacterialesCryomorphaceaeOwenweeksia	3.36e-05	5.52e-05	4.58e-05	2.59e-05	6.92e-05	3.72e-05	2.66e-05	1.54e-05	0	3.82e-05	8.05e-05	3.18e-05	6.13e-05	1.46e-05	2.28e-05	4.29e-05	0.000132074	3.37e-05	3.51e-05	2.05e-05	0.000103663	0	0	1.18e-05	0	3.49e-05	6.22e-05	2.32e-05	0	1.88e-05	0.000137675	0	0.000220496	0	0	0	0	9.41e-05	0.000171419	2.23e-05
BacteriaBacteroidetesBacteroidiaFlavobacterialesCryomorphaceaePhaeocystidibacter	0	0	4.16e-06	5.18e-06	0	0	4.43e-06	1.54e-05	0	0	0	0	0	0	0	0	0	0	0	0	0	1.49e-05	0	0	0	3.49e-06	0	1.85e-05	0	0	2.24e-05	0	0	0	0	0	0	4.7e-06	0	0
BacteriaBacteroidetesBacteroidiaFlavobacterialesCryomorphaceaeuncultured	0.0189649	0.00720378	0.00794387	0.01265	0.0357104	0.0160165	0.00903406	0.0173098	0.0144582	0.0182733	0.0113738	0.0158747	0.0279143	0.0150478	0.0109612	0.0338295	0.0103018	0.0124182	0.00960458	0.0061376	0.0217519	0.00563199	0.00205173	0.0051558	0.00480544	0.0172224	0.0851575	0.0121131	0.0211502	0.00715509	0.0323217	0.00961935	0.0480492	0.0123759	0.0122243	0.0022337	0.00598528	0.00362194	0.00619965	0.00567265
BacteriaBacteroidetesBacteroidiaFlavobacterialesFlavobacteriaceae	0.000282556	0.000607215	0.000607228	0.00220158	0.000256909	5.58e-05	0.000234709	0.000215219	0.000170347	0.000286415	0.000536502	0.000172453	7.36e-05	0.000175485	0.0009351	0.000117873	0.00104009	0.000641155	0.000280938	0.000347798	0.000742916	0.00131463	0.0007123	0.00146297	0.00333406	0.000895982	0.000145185	0.00017609	0.000240199	0.00153357	0.000220921	5.63e-05	0.000264595	0.000302021	0.00031779	0.000446741	0.000457474	0.00215435	0.00228558	0.00209603
BacteriaBacteroidetesBacteroidiaFlavobacterialesFlavobacteriaceae.Polaribacter..huanghezhanensis	0.00197117	0.00680633	0.00281986	0.00081329	0.000385364	0.0018409	0.00412733	0.00170638	0.00102208	0.00241544	0.00246791	0.0029317	0.00246573	0.00115528	0.000533691	0.000192883	0.00216271	0.00388068	0.00219483	0.000388715	0.000380097	0.00448169	0.00635651	0.001286	0.00108005	0.000244042	0.00769898	0.00345692	0.00237671	0.000658588	0.000368201	0.000290643	0.000239396	0.000302021	0.000402534	0.000563282	0.00106744	0.00142996	0.000428547	0.0012041
BacteriaBacteroidetesBacteroidiaFlavobacterialesFlavobacteriaceaeActibacter	0.000127823	6.07e-05	0.000120614	2.59e-05	3.46e-05	1.24e-05	0	3.07e-05	0.00035134	0.000124113	0.000362139	9.08e-06	6.13e-06	2.92e-05	1.37e-05	0	0.000660371	0.00013498	0.00038629	0.000204587	0.000103663	0.0014192	0.000402605	0.000460128	0.00046176	0.000313768	4.98e-05	3.24e-05	2.53e-05	4.23e-05	1.6e-05	9.38e-06	1.26e-05	7.02e-06	1.06e-05	0.000582705	0.00053372	0.00119477	0.000142849	0.000133789
BacteriaBacteroidetesBacteroidiaFlavobacterialesFlavobacteriaceaeAequorivita	0	1.66e-05	5.82e-05	0	0	0	0	3.07e-05	0	0	1.34e-05	4.54e-06	0	2.92e-05	4.56e-06	0	0	3.37e-05	0	0	1.73e-05	0	0	4.72e-05	0	0	0	4.63e-06	0	4.7e-06	0	0	0	0	1.06e-05	0	0	3.76e-05	0.00211416	0
BacteriaBacteroidetesBacteroidiaFlavobacterialesFlavobacteriaceaeAestuariibaculum	0	0	1.25e-05	0	0	0	0	0	0	0	0	0	0	0	0	0	0	0	1.76e-05	0	0	0	0	0	0	1.74e-05	0	0	0	0	1.28e-05	0	1.26e-05	0	0	0	0	3.29e-05	0	2.23e-05
BacteriaBacteroidetesBacteroidiaFlavobacterialesFlavobacteriaceaeAlgibacter	0.000847669	0.0050454	0.00353939	0.0208969	0.0114127	0.000409089	0.00167396	0.00186011	0.000862381	0.00252046	0.00386282	0.000399365	0.000834177	0.000877424	0.0104366	0.00426485	0.00203064	0.00550044	0.00298497	0.0320792	0.0340187	0.00974021	0.0130459	0.0133673	0.0289344	0.0213885	0.000850372	0.00104264	0.00214915	0.0196918	0.0069382	0.00407838	0.00444772	0.00067428	0.000582615	0.00437029	0.00411727	0.0250432	0.0178847	0.0172365
BacteriaBacteroidetesBacteroidiaFlavobacterialesFlavobacteriaceaeAlgitalea	0.000995674	0.00126963	0.00171771	0.000481758	0.000770728	0.000353304	0.00046056	0.000876249	0.00041522	9.55e-05	0.00174363	0.000422056	0.000190143	0.000453336	0.000337548	0.00030004	0.00090801	0.000843626	0.00108864	0.000511467	0.000846579	0.00233048	7.74e-06	0.00553334	0.00233228	0.00289713	0.000290371	0.000134384	0.00155497	0.000498645	0.000413026	4.69e-05	5.04e-05	2.11e-05	8.47e-05	0.000505011	7.62e-05	0.00875382	0.00109994	0.00726473
BacteriaBacteroidetesBacteroidiaFlavobacterialesFlavobacteriaceaeAntarcticimonas	1.35e-05	1.1e-05	8.32e-06	0	5.93e-05	0	4.43e-06	0	1.06e-05	0	0	9.08e-06	1.84e-05	0	4.56e-06	1.07e-05	1.65e-05	0	0	2.05e-05	3.46e-05	1.49e-05	0.000170333	1.18e-05	0	3.14e-05	4.15e-06	1.39e-05	2.53e-05	9.41e-06	1.6e-05	0	0	7.02e-06	2.12e-05	3.88e-05	0	4.7e-06	4.29e-05	1.34e-05
BacteriaBacteroidetesBacteroidiaFlavobacterialesFlavobacteriaceaeAquibacter	0.00359923	0.00577406	0.00446687	0.00990971	0.00754424	0.00104132	0.00258622	0.00267486	0.00132019	0.00195717	0.00333973	0.00112548	0.00126967	0.00136001	0.00496743	0.00410411	0.00663673	0.0071202	0.00474083	0.0109659	0.0181583	0.0106814	0.00701461	0.00812893	0.00649595	0.00459147	0.00413156	0.00392958	0.00413395	0.00775252	0.00410785	0.00166885	0.00190257	0.00130642	0.00247876	0.00598244	0.00343106	0.00778012	0.002557	0.00793368
BacteriaBacteroidetesBacteroidiaFlavobacterialesFlavobacteriaceaeAquimarina	0.000336376	0.000342248	0.000366	0.000113964	5.43e-05	0.000123966	7.97e-05	0.000169101	0.000180994	1.91e-05	0.000308489	0.000158838	6.13e-05	0.000131614	2.74e-05	3.21e-05	0.000198111	6.75e-05	0.000298497	0.000225046	0.000207326	0.000985972	0.000758755	0.00112082	0.00107222	0.000519461	8.71e-05	6.49e-05	0.000316052	0.000131718	6.72e-05	0.000112507	6.3e-06	7.02e-06	2.12e-05	3.88e-05	0	0.00151463	0.000471402	0.00334026
BacteriaBacteroidetesBacteroidiaFlavobacterialesFlavobacteriaceaeArcticiflavibacter	0.000336376	0.000932903	0.000915001	0.000865092	0.000489116	0.000154958	0.000363134	0.000507302	0.000361987	0.000334151	0.00148879	0.000276832	0.000159475	0.000219356	0.000501761	0.00015002	0.00115565	0.0010461	0.00149248	0.00155486	0.000950242	0.00218109	0.00521837	0.00646539	0.00618289	0.00172921	0.000116148	0.000430957	0.000783808	0.00070563	0.00038421	0.000262516	6.93e-05	0.000196665	0.000201267	5.83e-05	0.00167741	0.00780364	0.000957088	0.00231901
BacteriaBacteroidetesBacteroidiaFlavobacterialesFlavobacteriaceaeArenibacter	6.73e-06	5.52e-05	1.25e-05	1.55e-05	1.48e-05	0	0	0	0	0	0	0	1.84e-05	0	9.12e-06	1.07e-05	1.65e-05	6.75e-05	1.76e-05	0	0	0.000388413	0	0.000353945	2.35e-05	5.58e-05	8.3e-06	1.39e-05	1.26e-05	0	6.4e-06	0	1.89e-05	7.02e-06	0	0	0	1.41e-05	0.000599966	0
BacteriaBacteroidetesBacteroidiaFlavobacterialesFlavobacteriaceaeArenitalea	6.73e-06	2.76e-05	2.08e-05	0	0	0	8.86e-06	0	0	0	1.34e-05	9.08e-06	0	0	0	0	0	0	0	0	0	0	7.74e-06	0	0	3.49e-06	0	4.63e-06	1.26e-05	0	0	0	0	0	0	0	0	2.82e-05	0	0
BacteriaBacteroidetesBacteroidiaFlavobacterialesFlavobacteriaceaeAscidiimonas	0	0	0	0	0	0	0	0	0	0	0	4.54e-06	0	0	0	0	0	0	0	0	0	0	0	0.000117982	0	0	0	0	0	0	0	0	0	0	0	0	0	0.000174041	0	4.46e-06
BacteriaBacteroidetesBacteroidiaFlavobacterialesFlavobacteriaceaeAurantiacicella	0	0	0	0	4.94e-06	0	0	0	0	0	0	0	0	0	0	0	0	0	0	0	0	0	0	0	0	0	0	0	0	0	0	0	0	0	0	0	0	0	0	0
BacteriaBacteroidetesBacteroidiaFlavobacterialesFlavobacteriaceaeAurantivirga	0.0124661	0.0324087	0.0319294	0.043208	0.0224499	0.00913633	0.0273236	0.0315296	0.00716521	0.0190084	0.0315061	0.0065759	0.0185114	0.0210874	0.0264702	0.0166736	0.00341742	0.00624283	0.00990308	0.00560568	0.00582239	0.00185243	0.00825339	0.00731486	0.00508719	0.00269143	0.101414	0.0336239	0.0355748	0.0258872	0.0133449	0.0119164	0.0151449	0.00597019	0.0102328	0.00229197	0.00724334	0.00297282	0.00135706	0.00278727
BacteriaBacteroidetesBacteroidiaFlavobacterialesFlavobacteriaceaeAureimarina	6.73e-06	0	2.08e-05	0	4.94e-06	0	0	0	0	0	0	0	0	0	4.56e-06	0	0	0	0	0	0	0	0	0	0	0	2.49e-05	0	0	0	3.2e-06	0	0	0	0	0	0	4.7e-06	0	0
BacteriaBacteroidetesBacteroidiaFlavobacterialesFlavobacteriaceaeAureisphaera	6.73e-05	3.86e-05	0.00013725	0.00310812	0.000627452	0	9.74e-05	7.69e-05	0	0.000114566	0.000134126	3.63e-05	1.23e-05	5.85e-05	0.0020481	0.00030004	3.3e-05	6.75e-05	5.27e-05	0.00190266	0.000621977	0	1.55e-05	0.000176972	3.91e-05	0.000111562	0.000103704	5.56e-05	6.32e-05	0.0023568	0.000534693	9.38e-05	6.3e-05	1.4e-05	7.42e-05	1.94e-05	0	0.000183449	4.29e-05	0.000129329
BacteriaBacteroidetesBacteroidiaFlavobacterialesFlavobacteriaceaeAureitalea	0	0	0	0	0	0	4.43e-06	0	0	0	0	0	0	0	0	0	0	0	0	0	0	0	0	0	0	0	4.15e-06	4.63e-06	3.79e-05	0	0	0	0	0	0	0	0	9.41e-06	0	0
BacteriaBacteroidetesBacteroidiaFlavobacterialesFlavobacteriaceaeBizionia	0.000141278	0.000750738	0.000395114	0.000590542	0.000904123	0.000117768	0.000358705	0.00055342	0.000117113	0.000515548	0.000871816	0.000140685	0.000153341	0.000204732	0.000547375	0.00015002	0.000577825	0.00107984	0.000702346	0.000736513	0.00236697	0.0041381	0.000929087	0.00175793	0.00288013	0.00103543	0.000228149	0.000384617	0.000619461	0.000489237	0.000502675	1.88e-05	5.04e-05	7.02e-05	0.00188555	0	0.00335481	0.00153815	0.0014142	0.000539615
BacteriaBacteroidetesBacteroidiaFlavobacterialesFlavobacteriaceaeCapnocytophaga	0	0	0	0	0	0	0	0	0	0	0	0	0	0	0	0	0	0	0	0	0	0	0	0	0	0	4.15e-06	0	0	0	0	0	0	0	0	0	0	0	0	0
BacteriaBacteroidetesBacteroidiaFlavobacterialesFlavobacteriaceaeCellulophaga	0.000215281	0.000910822	0.000607228	0.000202028	0.000266791	0.000167355	0.000256851	0.000353574	0.000489747	0.000429623	0.000402377	9.08e-05	0.00018401	4.39e-05	0.000182458	6.43e-05	0.000528297	0.000843626	0.000667229	0.000327339	0.00036282	0.000448169	0.00196657	0.00122701	0.000884388	0.00204995	0.000128593	9.27e-05	0.000543609	0.000221097	0.00012807	0.000300019	0.000113398	0.00745923	0.00753162	0.0136742	0.00373604	0.00155226	0.00328553	0.00100788
BacteriaBacteroidetesBacteroidiaFlavobacterialesFlavobacteriaceaeCitreitalea	1.35e-05	0	0	5.18e-06	0	0	0	1.54e-05	0	0	0	4.54e-06	0	0	0	0	0	0	0	0	0	0	0	0	0	0	4.15e-06	9.27e-06	0	0	0	0	0	0	0	0	0	4.7e-06	0	0
BacteriaBacteroidetesBacteroidiaFlavobacterialesFlavobacteriaceaeConfluentibacter	0	0	1.66e-05	0	0	0	8.86e-06	0	0	0	0	0	0	0	4.56e-06	0	0	0	3.51e-05	0	0	0	1.55e-05	1.18e-05	0	3.49e-06	0	0	0	0	0	0	0	0	1.06e-05	0	0	9.41e-06	0	0
BacteriaBacteroidetesBacteroidiaFlavobacterialesFlavobacteriaceaeCorallibacter	4.04e-05	5.52e-06	7.9e-05	2.07e-05	1.98e-05	6.2e-06	5.76e-05	3.07e-05	1.06e-05	0	2.68e-05	2.27e-05	6.13e-06	2.92e-05	1.37e-05	0	0	0	7.02e-05	0	0	0	0	1.18e-05	1.57e-05	1.39e-05	8.3e-05	0.000106581	1.26e-05	2.35e-05	3.2e-06	0	6.3e-06	0	0	0	0	4.7e-06	0	1.78e-05
BacteriaBacteroidetesBacteroidiaFlavobacterialesFlavobacteriaceaeCostertonia	0	7.18e-05	4.16e-06	5.18e-06	3.95e-05	0	0	0	1.06e-05	0	0	0	0	1.46e-05	1.37e-05	0	0	0	0	0	0	0	7.74e-06	2.36e-05	0	0	0	4.63e-06	1.26e-05	0	1.28e-05	9.38e-06	0	0	0	0	0	0.00138763	0.00117136	0.000454882
BacteriaBacteroidetesBacteroidiaFlavobacterialesFlavobacteriaceaeCroceibacter	3.36e-05	0.000276007	4.16e-05	5.18e-06	0	3.1e-05	5.76e-05	6.15e-05	0	0	0.000147538	4.08e-05	6.13e-06	0	0	0	4.95e-05	0.00026996	8.78e-05	0	1.73e-05	0	1.55e-05	3.54e-05	0.000101744	0	3.73e-05	4.17e-05	2.53e-05	9.41e-06	3.2e-06	0	6.3e-06	1.4e-05	0.00021186	0	0.000152491	8e-05	0.00797097	2.68e-05
BacteriaBacteroidetesBacteroidiaFlavobacterialesFlavobacteriaceaeCroceitalea	2.02e-05	8.28e-05	4.58e-05	3.63e-05	2.47e-05	1.24e-05	1.77e-05	3.07e-05	4.26e-05	0	5.37e-05	0	1.84e-05	1.46e-05	0	1.07e-05	1.65e-05	6.75e-05	0	0	1.73e-05	0.00132957	0	7.08e-05	1.57e-05	3.14e-05	1.24e-05	6.49e-05	2.53e-05	1.41e-05	6.4e-06	0	0	0	0	0	0	0.000206968	0.000128564	0.000111491
BacteriaBacteroidetesBacteroidiaFlavobacterialesFlavobacteriaceaeDokdonia	0.000699663	0.00160084	0.00141409	0.000564641	0.000444651	0.000266528	0.000735125	0.000845503	0.000212934	0.00260638	0.00116689	0.000208759	0.000355752	0.000307098	0.000387724	0.000203598	0.000775936	0.00155227	0.00138713	0.000491008	0.000691085	0.003182	0.0038712	0.00461308	0.00286448	0.00164903	0.000597334	0.000889717	0.000922871	0.00064918	0.000224123	0.000112507	9.45e-05	0.00654614	0.00315671	0.0145482	0.00259235	0.00486375	0.00659962	0.00752785
BacteriaBacteroidetesBacteroidiaFlavobacterialesFlavobacteriaceaeEudoraea	0.000154733	0.000104883	0.00032025	2.59e-05	5.93e-05	3.1e-05	2.21e-05	9.22e-05	0.000276814	7.64e-05	0.000201188	9.08e-06	6.13e-06	2.92e-05	9.12e-06	3.21e-05	0.00067688	0.00033745	0.000421408	8.18e-05	0.000570145	0.00236036	0.000557452	0.00115622	0.000563504	0.000446248	1.24e-05	1.85e-05	0.000139063	8.94e-05	2.56e-05	5.63e-05	0.000119698	7.02e-06	0	1.94e-05	0.000457474	0.000503309	0.000214273	8.47e-05
BacteriaBacteroidetesBacteroidiaFlavobacterialesFlavobacteriaceaeEuzebyella	0	0	0	5.18e-06	0	0	4.43e-06	0	0	0	0	0	0	0	0	0	0	0	0	0	0	0	0	0	0.000180008	0	0	0	0	0	3.2e-06	0	0	0	0	0	0	5.17e-05	0.000114279	0.000173925
BacteriaBacteroidetesBacteroidiaFlavobacterialesFlavobacteriaceaeFlagellimonas	0	0	0	0	0	0	0	0	0	0	0	0	0	0	0	0	0	0	0	0	0	0	0	0	0	0	0	0	0	0	0	0	0	0	0	0	0	5.64e-05	0	0
BacteriaBacteroidetesBacteroidiaFlavobacterialesFlavobacteriaceaeFlavicella	4.71e-05	2.76e-05	9.57e-05	0.00027973	0.00216397	8.06e-05	3.54e-05	1.54e-05	1.06e-05	9.55e-06	0.000281664	9.53e-05	0.000116539	0.000131614	0.000241757	0.00352547	9.91e-05	6.75e-05	0.00026338	2.05e-05	0.00114029	0.000239024	0.000294211	0.000153376	0.000148702	0.000561296	0.000207408	0.00012975	0.000139063	0.000136422	0.00349311	0.000693793	0.00432802	8.43e-05	0.000148302	0	0.00026686	0.000348083	0.000228558	0.000222981
BacteriaBacteroidetesBacteroidiaFlavobacterialesFlavobacteriaceaeFlavimarina	0	0.000176644	1.25e-05	5.18e-06	4.94e-06	0	2.66e-05	3.07e-05	0	8.59e-05	0	0	6.13e-06	1.46e-05	0	0	0	0.000236215	1.76e-05	0	0	0	0.000634876	0.000424734	1.57e-05	0	0	0	0	0	0	0	0	0	0	0	0	0.000620905	0.000657105	0.000102571
BacteriaBacteroidetesBacteroidiaFlavobacterialesFlavobacteriaceaeFlaviramulus	0.00010764	0.000336728	0.000128932	0.000238289	0.000271731	5.58e-05	7.09e-05	0.000138355	0	2.86e-05	5.37e-05	4.08e-05	6.13e-06	1.46e-05	0.00056106	0.00015002	3.3e-05	0.00020247	0.000158028	0.000184128	0.000207326	0.000209146	0.000363893	0.000672495	0.000430454	0.00039744	4.15e-05	9.27e-05	1.26e-05	0.000409265	0.000153684	1.88e-05	6.3e-06	7.02e-06	0	0	0.000190614	0.00158519	0.000371407	0.00102125
BacteriaBacteroidetesBacteroidiaFlavobacterialesFlavobacteriaceaeFlavirhabdus	0.000316194	0.000662416	0.000802705	0.0005491	0.000444651	9.92e-05	0.000336563	0.000215219	0.000308754	0.000238679	0.000469439	0.000167915	6.75e-05	0.000160861	0.000337548	0.000117873	0.000726408	0.000506175	0.00108864	0.00102293	0.00114029	0.00140426	0.000843921	0.00147477	0.00185487	0.000920387	0.000265482	0.000407787	0.000568893	0.00107256	0.00038421	9.38e-06	5.04e-05	0.00177701	0.0083155	0.00192293	0.00213488	0.00266707	0.000942803	0.00454882
BacteriaBacteroidetesBacteroidiaFlavobacterialesFlavobacteriaceaeFlavivirga	2.69e-05	5.52e-06	8.32e-06	5.18e-06	0	0	8.86e-06	0	7.45e-05	0	0	0	6.13e-06	0	9.12e-06	3.21e-05	3.3e-05	6.75e-05	0	0	0	1.49e-05	7.74e-06	3.54e-05	7.83e-06	0	4.15e-06	4.63e-06	0	9.41e-06	3.2e-06	0	0	0	1.06e-05	0	0	3.76e-05	0	4.46e-06
BacteriaBacteroidetesBacteroidiaFlavobacterialesFlavobacteriaceaeFlavobacterium	0.00582604	0.000347768	0.00032025	0.0138518	0.000202563	0.000303718	0.000464989	0.00475019	0.00028746	0.000448717	0.00879864	0.000326753	0.000282148	0.00273464	0.0113991	0.000214314	0.000709899	0.00114733	0.00410872	0.00677182	0.000501037	0.000358535	0.000882633	0.00352765	0.00838212	0.000205692	0.00943291	0.000954592	0.0193171	0.0153263	0.00025614	0.00226889	0.000214196	0.00324498	0.0454122	0.00895424	0.0340818	0.000315156	0.000557111	0.000165006
BacteriaBacteroidetesBacteroidiaFlavobacterialesFlavobacteriaceaeFormosa	0.00470254	0.00335072	0.00816846	0.109028	0.0503691	0.00107851	0.00406533	0.00561107	0.000617507	0.00281642	0.00368845	0.00193783	0.00231852	0.00444561	0.0702556	0.0358976	0.00216271	0.00354323	0.00240553	0.0264122	0.0308397	0.00389907	0.00611649	0.0031737	0.00903954	0.0105008	0.00411497	0.00730309	0.00523382	0.0717249	0.0373324	0.0219764	0.0283999	0.000955231	0.00209741	0.00071867	0.00171553	0.00594093	0.00711388	0.0050037
BacteriaBacteroidetesBacteroidiaFlavobacterialesFlavobacteriaceaeFulvibacter	0	5.52e-06	0	0	0	0	0	0	0	0	0	0	0	0	0	0	0	0	0	0	0	0	0	0	0	0	0	0	0	0	0	0	0	0	0	0	0	4.7e-06	0	0
BacteriaBacteroidetesBacteroidiaFlavobacterialesFlavobacteriaceaeGaetbulibacter	7.4e-05	0.000314648	0.000511569	0.000207208	0.00124996	2.48e-05	0.000106283	0.000138355	0.000457807	0.000334151	0.000308489	0.000122532	5.52e-05	2.92e-05	5.02e-05	0.000675089	0.000297167	0.00020247	0.000895491	0.000163669	0.00148583	0.000717071	0.000449059	0.00115622	0.00126006	0.00143636	7.47e-05	0.000231697	0.000252841	0.000225802	0.000550701	9.38e-06	0.000409493	0	7.42e-05	0.000505011	7.62e-05	0.00109599	0.000685675	0.000686783
BacteriaBacteroidetesBacteroidiaFlavobacterialesFlavobacteriaceaeGelidibacter	6.73e-06	5.52e-06	8.32e-06	0	0	1.24e-05	4.43e-06	1.54e-05	0	0	0	9.08e-06	0	0	0	0	0	0	0	0	0	1.49e-05	0.000232272	0	0	1.05e-05	1.24e-05	2.32e-05	0	0	6.4e-06	0	0	2.81e-05	7.42e-05	0	3.81e-05	9.41e-06	0	0
BacteriaBacteroidetesBacteroidiaFlavobacterialesFlavobacteriaceaeGeojedonia	1.35e-05	0	2.5e-05	2.07e-05	7.41e-05	0	4.43e-06	0	0	0	4.02e-05	9.08e-06	6.13e-06	1.46e-05	2.28e-05	2.14e-05	1.65e-05	3.37e-05	3.51e-05	6.14e-05	0.000310988	0	0	0	0	1.05e-05	8.3e-06	1.39e-05	1.26e-05	2.35e-05	1.28e-05	0	0	0	0	0	0	4.7e-06	0	0
BacteriaBacteroidetesBacteroidiaFlavobacterialesFlavobacteriaceaeGillisia	2.02e-05	7.73e-05	3.74e-05	1.55e-05	2.47e-05	6.2e-06	1.77e-05	0	1.06e-05	7.64e-05	0	1.36e-05	0	2.92e-05	1.82e-05	5.36e-05	6.6e-05	0	5.27e-05	0	1.73e-05	0	0	0.000365743	7.83e-06	6.97e-06	4.56e-05	3.24e-05	6.32e-05	1.41e-05	1.92e-05	0	1.26e-05	4.92e-05	0.00434313	0	0.00202051	0.00120418	0.00382835	0.0018552
BacteriaBacteroidetesBacteroidiaFlavobacterialesFlavobacteriaceaeGilvibacter	0.000188371	0.000866661	0.000711205	0.00228446	0.000825074	6.2e-05	0.000332135	0.000245965	8.52e-05	0.00030551	0.000228013	0.000108918	0.000177876	0.00035097	0.00193406	0.000310755	0.000891501	0.00226092	0.000403849	0.00288467	0.000570145	0.00497468	0.00300405	0.000165174	0.000610462	0.000170829	0.000373334	0.000421689	0.000391904	0.00195695	0.00076842	0.000646915	0.000333894	2.81e-05	0.000169488	7.77e-05	0.000228737	0.000620905	0.000271413	0.00107477
BacteriaBacteroidetesBacteroidiaFlavobacterialesFlavobacteriaceaeGramella	1.35e-05	6.07e-05	4.58e-05	1.55e-05	3.46e-05	2.48e-05	4.43e-06	4.61e-05	0	0	0.0001073	2.72e-05	1.84e-05	5.85e-05	2.28e-05	3.21e-05	1.65e-05	0	3.51e-05	4.09e-05	5.18e-05	0	7.74e-06	8.26e-05	3.13e-05	3.83e-05	5.39e-05	5.1e-05	0.000101137	9.41e-06	6.4e-05	4.69e-05	2.52e-05	7.02e-06	5.3e-05	0	0.000152491	0.00524006	0.0313125	0.00383082
BacteriaBacteroidetesBacteroidiaFlavobacterialesFlavobacteriaceaeHanstruepera	0	3.86e-05	2.91e-05	0	0	0	3.1e-05	0	2.13e-05	0	1.34e-05	4.54e-06	6.13e-06	2.92e-05	0	0	4.95e-05	0	5.27e-05	2.05e-05	0	0	5.42e-05	2.36e-05	0	6.97e-06	4.15e-06	0.000115849	3.79e-05	1.41e-05	0	0	0	7.02e-06	3.18e-05	1.94e-05	3.81e-05	3.76e-05	1.43e-05	4.46e-06
BacteriaBacteroidetesBacteroidiaFlavobacterialesFlavobacteriaceaeHoppeia	0	1.1e-05	4.16e-06	0	0	0	4.43e-06	0	0	0	0	0	0	0	0	0	0	0	0	0	0	0	0	0	0	1.39e-05	0	0	1.26e-05	0	0	0	0	0	1.06e-05	0	0	0	0	0
BacteriaBacteroidetesBacteroidiaFlavobacterialesFlavobacteriaceaeHwangdonia	0	5.52e-06	0	0	0	0	0	0	0	0	0	0	0	1.46e-05	9.12e-06	0	0	0	0	0	0	0	1.55e-05	0	7.83e-06	1.05e-05	0	0	1.26e-05	0	3.2e-06	0	0	0	0	0	0	1.88e-05	0	4.46e-06
BacteriaBacteroidetesBacteroidiaFlavobacterialesFlavobacteriaceaeHyunsoonleella	0	0	0	0	9.88e-06	0	0	0	0	0	0	0	0	0	0	0	0	0	0	0	0	0	0	0.000106183	0	0	0	0	0	0	0	0	0	0	0	0	0	0	0	1.78e-05
BacteriaBacteroidetesBacteroidiaFlavobacterialesFlavobacteriaceaeImtechella	0	0	4.16e-06	0	0	0	0	0	0	0	0	0	0	0	0	0	0	0	0	0	0	0	0	0	0	0	0	0	0	0	0	0	0	0	0	0	0	0	0	0
BacteriaBacteroidetesBacteroidiaFlavobacterialesFlavobacteriaceaeJejudonia	8.07e-05	0.000441611	4.58e-05	3.63e-05	9.88e-06	5.58e-05	8.86e-05	6.15e-05	1.06e-05	0.00120294	0.000214601	3.18e-05	3.07e-05	2.92e-05	4.56e-06	0	0.000544806	0.00060741	0.000158028	0.000122752	3.46e-05	0.000657315	0.000325181	0.000141578	0.000133049	4.18e-05	3.73e-05	9.73e-05	2.53e-05	5.65e-05	0	9.38e-06	0	9.83e-05	0	0	3.81e-05	0.000145819	0.000557111	0.000107031
BacteriaBacteroidetesBacteroidiaFlavobacterialesFlavobacteriaceaeJejuia	0	0	0	5.18e-06	0	0	0	0	0	0	0	0	0	0	0	0	0	0	0	0	0	0	7.74e-06	0	0	0	0	4.63e-06	0	0	3.2e-06	0	0	0	0	0	0	9.41e-06	0	0
BacteriaBacteroidetesBacteroidiaFlavobacterialesFlavobacteriaceaeJoostella	0	0	0	5.18e-06	4.94e-06	0	0	1.54e-05	0	0	0	0	6.13e-06	0	4.56e-06	0	0	0	0	2.05e-05	0	0	0	0	0	0	0	0	0	4.7e-06	8e-05	0	0	0	0	0	0	0	0	0
BacteriaBacteroidetesBacteroidiaFlavobacterialesFlavobacteriaceaeKordia	6.73e-05	0.000143524	0.000149727	5.18e-05	5.93e-05	0	2.21e-05	9.22e-05	4.26e-05	0	2.68e-05	3.63e-05	1.84e-05	8.77e-05	3.19e-05	2.14e-05	8.25e-05	0.000101235	0.00026338	6.14e-05	0.000138217	0.000627437	7.74e-06	0.000165174	0.000328711	9.06e-05	8.71e-05	9.73e-05	0.000139063	5.65e-05	5.12e-05	9.38e-06	3.15e-05	7.02e-06	4.24e-05	0	0	0.000216376	0.000285698	0.000392447
BacteriaBacteroidetesBacteroidiaFlavobacterialesFlavobacteriaceaeKriegella	0	1.1e-05	0	0	4.94e-06	0	0	0	0	0	0	0	0	0	0	0	0	0	0	0	0	0	7.74e-06	0	0	0	0	9.27e-06	0	0	0	0	0	0	0	0	0	4.7e-06	2.86e-05	8.92e-06
BacteriaBacteroidetesBacteroidiaFlavobacterialesFlavobacteriaceaeLacinutrix	0.000242191	0.0017002	0.000869251	0.00264708	0.000859658	0.00011157	0.000761696	0.00027671	0.00019164	0.000591925	0.000549915	0.000158838	0.000435489	0.000277851	0.00170142	0.000364334	0.000775936	0.001721	0.00103596	0.00135027	0.00245335	0.00146402	0.00278726	0.00146297	0.00120527	0.00431954	0.000219852	0.000857279	0.000543609	0.00707512	0.000973333	0.000496906	0.000163797	0.00778232	0.00249995	0.0154028	0.00385041	0.00387125	0.00277127	0.00304593
BacteriaBacteroidetesBacteroidiaFlavobacterialesFlavobacteriaceaeLeeuwenhoekiella	0	2.76e-05	4.58e-05	3.11e-05	0.000148217	0	0	7.69e-05	0	0	9.39e-05	1.36e-05	6.13e-06	4.39e-05	5.47e-05	9.64e-05	0	0	5.27e-05	0	0.000103663	0	0	0	0	0	1.24e-05	9.27e-05	3.79e-05	4.7e-05	8.64e-05	1.88e-05	1.26e-05	0	5.3e-05	0	0	9.41e-05	0.00299983	0
BacteriaBacteroidetesBacteroidiaFlavobacterialesFlavobacteriaceaeLeptobacterium	0	0	0	0	0	0	0	0	0	0	0	0	0	0	0	0	0	0	0	0	0	0	0	0	0	0	0	9.27e-06	0	0	0	0	0	0	0	0	0	0	0	0
BacteriaBacteroidetesBacteroidiaFlavobacterialesFlavobacteriaceaeLitoribaculum	0	5.52e-06	8.32e-06	0	1.98e-05	6.2e-06	0	0	0	0	2.68e-05	0	0	0	0	0	0	0	0	2.05e-05	6.91e-05	1.49e-05	1.55e-05	0.000212367	0.000250446	9.76e-05	8.3e-06	4.63e-06	0	1.88e-05	3.2e-06	0	0	0	0	0	0	5.17e-05	0	5.35e-05
BacteriaBacteroidetesBacteroidiaFlavobacterialesFlavobacteriaceaeLutaonella	0	0	0	0	0	0	0	0	0	0	0	0	0	0	0	0	0	0	0	0	0	0	0	0	0	0	0	0	0	0	0	0	0	0	0	0	0	4.7e-06	0	4.46e-06
BacteriaBacteroidetesBacteroidiaFlavobacterialesFlavobacteriaceaeLutibacter	0.00106295	0.00118683	0.0023083	0.00140901	0.00136854	0.000390494	0.000464989	0.000845503	0.000617507	0.00037234	0.0024545	0.000331291	0.000220811	0.000614197	0.000602113	0.000482207	0.00330186	0.00121482	0.00407361	0.0021277	0.00471666	0.00448169	0.00209045	0.0089784	0.00667595	0.00907836	0.000414816	0.000407787	0.00149176	0.000945544	0.000771622	0.000150009	0.00054179	6.32e-05	9.53e-05	0.000155388	0.00705272	0.00653361	0.00551397	0.00152519
BacteriaBacteroidetesBacteroidiaFlavobacterialesFlavobacteriaceaeLutimonas	0.00119077	0.000872181	0.00119366	0.000740768	0.000726263	0.000433883	0.000216995	0.00027671	0.0014373	0.000591925	0.0028837	0.000145224	7.97e-05	8.77e-05	0.000196143	0.000107157	0.00518391	0.00151853	0.00266891	0.00298697	0.00271251	0.0129222	0.00689847	0.00691372	0.00851517	0.0045078	0.00042726	0.000208527	0.000581535	0.000625659	0.000278552	0.000525033	0.000151197	1.4e-05	3.18e-05	0.00524435	0.00861576	0.00879145	0.00251414	0.00222535
BacteriaBacteroidetesBacteroidiaFlavobacterialesFlavobacteriaceaeMangrovimonas	0	0	0	0	0	0	0	0	0	0	0	0	0	0	0	0	0	0	0	0	0	0	0	2.36e-05	0	0	0	0	0	0	0	0	0	0	0	0	0	0	0	0
BacteriaBacteroidetesBacteroidiaFlavobacterialesFlavobacteriaceaeMaribacter	0.00129169	0.00356601	0.00336055	0.00208244	0.00149205	0.000743799	0.00137282	0.00202921	0.00101143	0.000964265	0.00437249	0.000703426	0.000723771	0.000789681	0.000884923	0.000428628	0.00245988	0.0030708	0.00426675	0.00298697	0.00219419	0.0118167	0.0131388	0.0193018	0.0220706	0.00658913	0.00161363	0.00132994	0.00290768	0.00156179	0.001095	0.00337521	0.00057329	0.00078666	0.00902523	0.00139849	0.0106744	0.0298128	0.00874236	0.0152385
BacteriaBacteroidetesBacteroidiaFlavobacterialesFlavobacteriaceaeMariniflexile	0	4.42e-05	0	0	1.48e-05	0	2.66e-05	1.54e-05	0	0	0	9.08e-06	1.23e-05	0	1.82e-05	5.36e-05	1.65e-05	0	0	2.05e-05	3.46e-05	7.47e-05	7.74e-06	0	0	6.97e-05	1.24e-05	4.63e-06	1.26e-05	4.7e-06	2.56e-05	0	1.26e-05	0	0	0	0	1.41e-05	1.43e-05	8.92e-06
BacteriaBacteroidetesBacteroidiaFlavobacterialesFlavobacteriaceaeMaritimimonas	0.00070639	0.000507852	0.000819341	0.000429956	0.000247028	0.000316114	0.000150568	0.000245965	0.000702681	0.00102155	0.000804753	9.08e-05	9.81e-05	8.77e-05	9.12e-05	4.29e-05	0.00216271	0.00047243	0.00138713	0.00030688	0.000777471	0.0099643	0.00299631	0.00523838	0.00532198	0.00260776	0.000323556	0.000166822	0.000442472	0.00017876	0.000156886	0.000150009	2.52e-05	1.4e-05	0.000137709	0	0.0018299	0.00396532	0.00128564	0.00126207
BacteriaBacteroidetesBacteroidiaFlavobacterialesFlavobacteriaceaeMarixanthomonas	6.73e-06	1.1e-05	5.41e-05	0.00026937	8.4e-05	0	1.33e-05	3.07e-05	1.06e-05	0	2.68e-05	1.82e-05	1.23e-05	4.39e-05	5.47e-05	1.07e-05	0	0	3.51e-05	4.09e-05	6.91e-05	0	0	1.18e-05	5.48e-05	6.62e-05	0	4.17e-05	3.79e-05	0.000108197	5.12e-05	0	0	7.02e-06	0	0	0	9.88e-05	0.000228558	6.69e-05
BacteriaBacteroidetesBacteroidiaFlavobacterialesFlavobacteriaceaeMeridianimaribacter	0.000201826	0.000463691	0.000303614	0.000119144	2.47e-05	8.06e-05	8.86e-05	0.000153728	2.13e-05	0	0.000134126	5.45e-05	6.75e-05	0.000131614	1.82e-05	6.43e-05	8.25e-05	0	7.02e-05	0	1.73e-05	0.00058262	0.000534225	0.000412935	2.35e-05	0.000135966	0.000153482	0.000319742	0.000240199	3.76e-05	9.61e-06	0	0	7.02e-06	8.47e-05	0.000369047	0.000152491	0.000112892	2.86e-05	0
BacteriaBacteroidetesBacteroidiaFlavobacterialesFlavobacteriaceaeMesoflavibacter	4.04e-05	0.00040297	0.000220432	0.000455857	0.000118574	6.2e-05	4.43e-05	4.61e-05	1.06e-05	0	0.000241426	5.9e-05	1.23e-05	4.39e-05	0.000597551	2.14e-05	0.000132074	3.37e-05	0.000351173	8.18e-05	0.000224603	0.000642376	0.00038712	0.000507321	0.000195661	4.88e-05	0.000124445	7.41e-05	5.06e-05	0.000197576	8.32e-05	3.75e-05	0.000226796	9.83e-05	9.53e-05	1.94e-05	0.000152491	0.000202264	0.000542826	0.000222981
BacteriaBacteroidetesBacteroidiaFlavobacterialesFlavobacteriaceaeMesonia	0	0	4.16e-06	0	0	0	0	0	0	0	0	0	0	0	0	0	0	0	0	0	1.73e-05	1.49e-05	0	1.18e-05	0	0	4.15e-06	4.63e-06	1.26e-05	0	3.2e-06	0	0	0	0	0	0	2.35e-05	0.00137135	1.34e-05
BacteriaBacteroidetesBacteroidiaFlavobacterialesFlavobacteriaceaeMuricauda	0.000195098	0.000458171	9.15e-05	8.29e-05	1.98e-05	8.06e-05	0.000159425	7.69e-05	0.00012776	0.000229132	0.000174363	0.000176991	7.36e-05	4.39e-05	4.56e-05	2.14e-05	9.91e-05	0.000101235	7.02e-05	0	1.73e-05	0.00267408	0.0034144	0.000755082	0.000360016	9.06e-05	4.56e-05	0.000273403	0.000139063	0.000103492	2.56e-05	0	6.3e-06	2.11e-05	0	0	0.000114368	0.000178745	0.0001	9.81e-05
BacteriaBacteroidetesBacteroidiaFlavobacterialesFlavobacteriaceaeMuriicola	8.75e-05	2.76e-05	0.000141409	3.11e-05	9.88e-05	3.1e-05	3.1e-05	6.15e-05	6.39e-05	0.000200491	0.000187776	0	1.23e-05	5.85e-05	2.74e-05	1.07e-05	0.000132074	6.75e-05	0.000193145	4.09e-05	0.000293711	0.0011503	0.000278726	0.000920256	0.000367843	0.000369549	2.49e-05	9.27e-06	0.000139063	3.76e-05	7.36e-05	0	0	0	0	0.000116541	0.000190614	0.000178745	0	1.78e-05
BacteriaBacteroidetesBacteroidiaFlavobacterialesFlavobacteriaceaeNonlabens	0.00010764	0.00120891	0.000494932	0.000113964	0.000182801	3.72e-05	0.000447275	0.000645657	0.000117113	0.000391434	0.00052309	7.71e-05	0.000202411	0.000321722	7.75e-05	0.000171451	0.000115565	0.000978606	0.000280938	0.000143211	0.000172771	0.000268902	0.00161042	0.00162815	0.000226967	0.00133526	9.96e-05	0.000472662	0.000341336	8.94e-05	0.000112061	0.000168761	0.000138598	0.0470311	0.0149785	0.0803162	0.00796767	0.0061479	0.0101851	0.00231455
BacteriaBacteroidetesBacteroidiaFlavobacterialesFlavobacteriaceaeNS2b.marine.group	0.0216088	0.017946	0.0166613	0.0037142	0.00160568	0.0165123	0.0190512	0.0237356	0.00873028	0.0105114	0.0155183	0.0111686	0.01753	0.0121816	0.00259547	0.00165022	0.00688437	0.00654653	0.00507445	0.000654678	0.000846579	0.00186737	0.00515644	0.00428273	0.000743512	0.0003312	0.0214833	0.0344626	0.0216559	0.00260142	0.00143118	0.00131258	0.00111508	0.00840041	0.00542361	0.000971176	0.00137242	0.000362194	0.000185704	0.000227441
BacteriaBacteroidetesBacteroidiaFlavobacterialesFlavobacteriaceaeNS3a.marine.group	0.0131052	0.00593967	0.0237027	0.0162244	0.0239963	0.0100909	0.00773652	0.0312221	0.00762302	0.00679759	0.0204139	0.0102246	0.0101512	0.0177971	0.0127174	0.0182596	0.0039127	0.00323952	0.00900759	0.00239367	0.00635798	0.00106067	0.0013704	0.0025956	0.00176095	0.00139104	0.0734141	0.00707603	0.0291273	0.0143055	0.0218392	0.00923495	0.0180366	0.00146796	0.00767992	0.000310776	0.00320232	0.00095958	0.000828524	0.000575292
BacteriaBacteroidetesBacteroidiaFlavobacterialesFlavobacteriaceaeNS4.marine.group	0.0428073	0.0162237	0.0155259	0.00440834	0.0148662	0.0471692	0.0266239	0.0220753	0.0261802	0.0223786	0.00713548	0.0312049	0.0313	0.0156913	0.0083566	0.0171558	0.00980651	0.00954984	0.00574168	0.00139119	0.00350726	0.00274877	0.00450607	0.00195849	0.00166703	0.00134572	0.0705726	0.0539854	0.0165232	0.00587084	0.0113118	0.00426589	0.0106846	0.0153188	0.0069596	0.00442856	0.00209676	0.000719685	0.000514256	0.000445963
BacteriaBacteroidetesBacteroidiaFlavobacterialesFlavobacteriaceaeNS5.marine.group	0.072913	0.0921421	0.148297	0.0244609	0.0461054	0.054477	0.100291	0.149285	0.0377957	0.0590875	0.0888582	0.047715	0.0938142	0.0800942	0.0184922	0.0348689	0.0155352	0.0399541	0.0316407	0.00595348	0.00970974	0.00183749	0.0209509	0.00600526	0.00380365	0.00350723	0.0840541	0.145376	0.118671	0.0208584	0.0375982	0.0101631	0.0277888	0.0339809	0.0358679	0.00790537	0.0131905	0.0023331	0.00207131	0.00161885
BacteriaBacteroidetesBacteroidiaFlavobacterialesFlavobacteriaceaeOlleya	0.000396924	0.000750738	0.000536523	0.00127433	0.0005237	0.000161156	0.000181567	6.15e-05	0.000234227	0.000515548	0.000147538	0.000104379	0.000245346	7.31e-05	0.000524568	0.000160736	0.000941029	0.000303705	0.000702346	0.000736513	0.000984796	0.000941155	0.00035615	0.00304392	0.00115049	0.00306447	0.000261334	0.000528269	0.000644745	0.000423378	0.000336184	0.000965685	0.000327594	0.046722	0.0269274	0.100186	0.0212725	0.00206968	0.00208559	0.0171829
BacteriaBacteroidetesBacteroidiaFlavobacterialesFlavobacteriaceaePibocella	9.42e-05	0.000364329	0.000561478	0.000310812	0.000133395	8.68e-05	0.000256851	0.00027671	2.13e-05	0.000458265	0.000670628	3.18e-05	0.000153341	0.00011699	0.000118598	9.64e-05	0.000429241	0.000168725	0.00115887	0.00108431	0.000414651	0.00173292	0.00174204	0.00217086	0.0070438	0.00104241	7.88e-05	0.000101947	6.32e-05	0.000343407	3.2e-05	6.56e-05	6.3e-06	1.4e-05	0.000169488	0	0.00110556	0.00458623	0.000614251	0.00352756
BacteriaBacteroidetesBacteroidiaFlavobacterialesFlavobacteriaceaePolaribacter	0.00209226	0.00898126	0.00766937	0.00816398	0.00412537	0.00092355	0.00368891	0.00416603	0.00170347	0.00326514	0.00936196	0.000576356	0.00198117	0.00245679	0.00444286	0.00123231	0.00379713	0.00452183	0.00561877	0.00493054	0.0055114	0.00611004	0.00771917	0.0161989	0.00823342	0.0390781	0.00238104	0.00134384	0.00619461	0.00535808	0.00199469	0.00095631	0.00207266	0.00264093	0.00102752	0.00724497	0.00324044	0.00857977	0.0230701	0.0455506
BacteriaBacteroidetesBacteroidiaFlavobacterialesFlavobacteriaceaePolaribacter.1	0.000235463	0.000662416	0.00101482	0.00358987	0.000503938	0.000123966	0.000292279	0.000445811	4.26e-05	0.000229132	0.000643803	9.08e-05	0.000141074	0.000307098	0.00244494	0.000332187	0.000495278	0.00040494	0.00143981	0.00077743	0.000466482	0.000104573	0.000348408	0.00226525	0.00092352	0.00166646	0.000389927	0.000333644	0.000834376	0.00283663	0.000371403	0.000740671	0.000170097	0.00191046	0.000127116	0.00361277	0.000571842	0.00226724	0.00107137	0.00517763
BacteriaBacteroidetesBacteroidiaFlavobacterialesFlavobacteriaceaePolaribacter.2	0.000692935	0.00322928	0.00672109	0.00983201	0.00185765	0.000322313	0.00163853	0.00347425	0.000809148	0.00105974	0.00633073	0.000490129	0.000950716	0.00171098	0.0052548	0.000867972	0.0028396	0.00647904	0.0103069	0.00597394	0.00245335	0.0026442	0.00619392	0.0200923	0.00874213	0.00404064	0.00155141	0.00116312	0.00452586	0.0107209	0.00139596	0.00290643	0.000711887	0.000540829	0.000338976	0.00134022	0.00358355	0.00508483	0.00282841	0.0066939
BacteriaBacteroidetesBacteroidiaFlavobacterialesFlavobacteriaceaePolaribacter.3	0.000336376	0.00100467	0.00269925	0.00494708	0.000859658	0.000266528	0.000447275	0.00161414	4.26e-05	0.000200491	0.00229355	0.000113456	0.000466158	0.000526454	0.00260916	0.000835825	0.000561315	0.00165351	0.00275671	0.0050533	0.0022633	0.000478047	0.000913603	0.00543895	0.00835081	0.00453569	0.000506075	0.000426323	0.00126421	0.00374925	0.000778026	0.0011907	0.000680388	0.000133451	0.000264825	0.000252506	0.000838702	0.012912	0.0103851	0.0129731
BacteriaBacteroidetesBacteroidiaFlavobacterialesFlavobacteriaceaePolaribacter.4	0.000457472	0.00134139	0.00343957	0.00399393	0.000508878	0.000192148	0.000832551	0.0020907	0.000117113	0.000248227	0.00429202	0.000258679	0.00120833	0.000672692	0.00129546	0.000246461	0.000742918	0.00263211	0.0059875	0.0021277	0.00145128	0.00101585	0.00283372	0.00865985	0.00633942	0.0018338	0.000800594	0.000792404	0.00259162	0.00188168	0.000537894	0.000412526	5.67e-05	0.000477615	0.000476685	0.000796364	0.00167741	0.00563518	0.00109994	0.00352756
BacteriaBacteroidetesBacteroidiaFlavobacterialesFlavobacteriaceaePostechiella	6.73e-05	2.76e-05	9.57e-05	2.07e-05	2.96e-05	0	3.54e-05	1.54e-05	1.06e-05	9.55e-06	0	4.54e-06	0	1.46e-05	3.19e-05	2.14e-05	0.000132074	0	0	2.05e-05	0.00024188	0	0.000425832	0.00159275	0.000782644	0.00022661	1.24e-05	9.27e-06	1.26e-05	2.82e-05	9.61e-06	2.81e-05	6.3e-06	0	0	0.000194235	0.000457474	0.000249303	0.000399977	0.000459342
BacteriaBacteroidetesBacteroidiaFlavobacterialesFlavobacteriaceaePricia	1.35e-05	0.000138003	8.32e-05	0	2.47e-05	0	7.53e-05	1.54e-05	5.32e-05	0	4.02e-05	9.08e-06	6.13e-06	1.46e-05	4.56e-06	1.07e-05	0	0.000303705	0.000193145	0	3.46e-05	0.000119512	0.000696816	0.00109723	0	4.88e-05	0	0	2.53e-05	4.7e-06	9.61e-06	0	0	0	0	0	0	0.000202264	0.000185704	0.000338932
BacteriaBacteroidetesBacteroidiaFlavobacterialesFlavobacteriaceaePseudofulvibacter	0.000800576	0.00107091	0.00113959	0.000398875	0.000163039	0.000278924	0.000832551	0.000568793	0.0003194	0.00161347	0.000965704	0.00023145	0.000263747	0.000380217	0.000237196	8.57e-05	0.00199762	0.00074239	0.00133446	0.00030688	0.000224603	0.00385426	0.00437445	0.00421194	0.00129136	0.000362577	0.000207408	0.00138555	0.000973439	0.000385744	0.000252938	0.000290643	5.04e-05	0.0056471	0.000190674	0.0148978	0.000304983	0.000926653	7.14e-05	0.000749217
BacteriaBacteroidetesBacteroidiaFlavobacterialesFlavobacteriaceaePseudozobellia	2.02e-05	1.66e-05	1.25e-05	5.18e-06	4.94e-06	6.2e-06	8.86e-06	0	0	0	0	0	0	1.46e-05	0	0	0	6.75e-05	3.51e-05	0	0	2.99e-05	4.65e-05	8.26e-05	1.57e-05	3.49e-05	0	0	1.26e-05	9.41e-06	0	0	0	0	0	0	3.81e-05	4.7e-05	1.43e-05	7.14e-05
BacteriaBacteroidetesBacteroidiaFlavobacterialesFlavobacteriaceaePsychroflexus	0	0	8.32e-06	0	0	0	0	0	0	0	0	0	0	0	0	0	0	0	0	4.09e-05	0	5.98e-05	0	0	0	3.49e-06	4.15e-06	4.63e-06	0	0	0	0	0	0	0	0	0	0	0.000228558	0
BacteriaBacteroidetesBacteroidiaFlavobacterialesFlavobacteriaceaePsychroserpens	0.000605478	0.00229638	0.001281	0.00298379	0.00100293	0.000142561	0.00100969	0.000645657	0.00109661	0.00120294	0.000912054	0.000176991	0.000263747	0.000394841	0.00167862	0.000428628	0.00102358	0.00161976	0.00128178	0.00151394	0.00364547	0.00458626	0.00644167	0.00474286	0.00755252	0.00263217	0.000406519	0.000727529	0.00036662	0.00265787	0.000870877	0.000281268	0.000113398	0.0030764	0.00137709	0.00541916	0.0018299	0.00652891	0.00242843	0.00387542
BacteriaBacteroidetesBacteroidiaFlavobacterialesFlavobacteriaceaePustulibacterium	0	0	4.16e-06	0	0	0	0	0	0	0	0	4.54e-06	0	0	0	0	0	0	0	0	0	0	0	0	0	0	0	0	0	0	0	0	0	0	0	0	0	0	0	0
BacteriaBacteroidetesBacteroidiaFlavobacterialesFlavobacteriaceaeRobiginitalea	3.36e-05	3.31e-05	9.98e-05	1.04e-05	3.46e-05	1.24e-05	8.86e-06	3.07e-05	5.32e-05	0	0.000201188	1.36e-05	0	0	4.56e-06	0	8.25e-05	6.75e-05	0.000140469	0	0.000155494	0.000403352	0.000116136	0.000283156	0	0.000146425	1.24e-05	9.27e-06	0	1.88e-05	9.61e-06	0	0	0	0	0	0.000114368	0.000131707	0.000114279	1.78e-05
BacteriaBacteroidetesBacteroidiaFlavobacterialesFlavobacteriaceaeSabulilitoribacter	4.04e-05	4.42e-05	8.32e-05	0	0	1.24e-05	3.54e-05	1.54e-05	0	0	0.000335314	0	0	0	4.56e-06	0	3.3e-05	0	5.27e-05	0	0.00012094	0.000164329	0	0.000224165	0.000133049	3.49e-06	4.15e-06	2.32e-05	8.85e-05	1.41e-05	0	0	0	0	0	0	0	4.7e-06	0	0
BacteriaBacteroidetesBacteroidiaFlavobacterialesFlavobacteriaceaeSalegentibacter	0	0	4.16e-06	0	0	6.2e-06	0	0	0	0	0	0	1.23e-05	0	0	0	0	3.37e-05	0	0	0	0	7.74e-06	4.72e-05	0	0	8.3e-06	0	1.26e-05	0	0	0	0	0	1.06e-05	0	0	2.35e-05	0.000142849	5.35e-05
BacteriaBacteroidetesBacteroidiaFlavobacterialesFlavobacteriaceaeSalinimicrobium	0	0	4.16e-06	0	0	0	0	0	0	0	0	0	0	0	0	0	0	0	0	0	0	0	0	0	7.83e-06	0	4.15e-06	4.63e-06	3.79e-05	0	0	0	0	0	0	0	0	0.000145819	2.86e-05	4.46e-06
BacteriaBacteroidetesBacteroidiaFlavobacterialesFlavobacteriaceaeSediminibacter	3.36e-05	5.52e-06	4.58e-05	0	4.94e-06	0	0	0	0	0	0	9.08e-06	0	0	0	0	8.25e-05	6.75e-05	0.000210704	0	8.64e-05	4.48e-05	0.000170333	0.000212367	0	0	0	4.63e-06	0	0	3.2e-06	0	0	0	0	0	0	0	0	0
BacteriaBacteroidetesBacteroidiaFlavobacterialesFlavobacteriaceaeSediminicola	0.000255646	2.76e-05	0.00175098	1.04e-05	1.48e-05	6.2e-06	0	0.000753267	0	0	0.000925466	1.82e-05	6.13e-06	0.00035097	4.56e-06	4.29e-05	0	0	0.000614553	0	6.91e-05	8.96e-05	7.74e-06	0.000259559	1.57e-05	5.58e-05	0.000672001	9.73e-05	0.00128949	9.41e-06	3.2e-05	9.38e-06	1.26e-05	0.00272522	0.00800831	0.00225313	0.00388853	7.06e-05	0.000314268	0
BacteriaBacteroidetesBacteroidiaFlavobacterialesFlavobacteriaceaeSeonamhaeicola	2.02e-05	0	1.25e-05	5.18e-06	0	0	0	0	0	0	0	4.54e-06	0	0	0	0	0	0	0	0	0	0	7.74e-06	8.26e-05	0.00010957	0	0	0	1.26e-05	1.41e-05	3.2e-06	0	0	0	0	0	0	1.41e-05	0	0
BacteriaBacteroidetesBacteroidiaFlavobacterialesFlavobacteriaceaeSiansivirga	0	0	8.32e-06	0	0	0	4.43e-06	3.07e-05	0	0	0	4.54e-06	0	0	0	0	0	0	0	2.05e-05	0	0	0	0	0	0	4.15e-06	0	5.06e-05	1.41e-05	0	0	6.3e-06	7.02e-06	0	0	0	9.41e-06	0	0
BacteriaBacteroidetesBacteroidiaFlavobacterialesFlavobacteriaceaeSinomicrobium	0	0	0	0	0	0	0	0	0	0	0	4.54e-06	0	0	0	0	0	0	0	0	0	0	0	0	0	0	0	0	0	0	0	0	0	0	0	0	0	0	0	0
BacteriaBacteroidetesBacteroidiaFlavobacterialesFlavobacteriaceaeSnuella	0	0	8.32e-06	0	0	0	0	0	0	0	0	0	6.13e-06	0	0	0	0	0	0	0	0	0	7.74e-06	2.36e-05	0	0	0	0	0	0	0	0	0	0	0	0	0	1.88e-05	1.43e-05	2.68e-05
BacteriaBacteroidetesBacteroidiaFlavobacterialesFlavobacteriaceaeSpongiibacterium	1.35e-05	0	4.16e-06	0	0	0	0	0	0	0	0	0	0	0	0	0	1.65e-05	0	0	0	0	5.98e-05	0	0	4.7e-05	1.39e-05	0	4.63e-06	1.26e-05	9.41e-06	0	0	6.3e-06	0	0	0	0	1.41e-05	2.86e-05	8.92e-06
BacteriaBacteroidetesBacteroidiaFlavobacterialesFlavobacteriaceaeSpongiiferula	0	0	1.66e-05	5.18e-06	0	6.2e-06	0	0	0	0	1.34e-05	4.54e-06	0	0	0	1.07e-05	0	0	0	0	0	0	0	0	0	0	3.32e-05	4.63e-06	0	0	6.4e-06	0	0	0	0	0	0	1.41e-05	0	0
BacteriaBacteroidetesBacteroidiaFlavobacterialesFlavobacteriaceaeSpongiimicrobium	1.35e-05	0	0	0	0	0	0	0	0	0	1.34e-05	0	0	0	0	0	0	0	0	0	0	2.99e-05	0	0	0	0	0	0	1.26e-05	0	0	0	0	0	0	0	0	2.35e-05	0	4.46e-06
BacteriaBacteroidetesBacteroidiaFlavobacterialesFlavobacteriaceaeSpongiimonas	6.73e-06	0	1.25e-05	1.04e-05	9.88e-06	6.2e-06	0	0	0	0	0	0	6.13e-06	2.92e-05	0	0	0	0	0	0	0	0	7.74e-06	0.000176972	0	0	0	0	3.79e-05	9.41e-06	0	0	0	0	0	0	0	1.41e-05	2.86e-05	2.23e-05
BacteriaBacteroidetesBacteroidiaFlavobacterialesFlavobacteriaceaeSpongiivirga	5.38e-05	0.000193205	3.74e-05	0.000160586	0.000108692	0	0.000163853	1.54e-05	0	0	0	2.27e-05	6.13e-06	1.46e-05	0.000109475	2.14e-05	3.3e-05	0	0	8.18e-05	0.000224603	4.48e-05	0	0.00012978	0	0.000324227	0	4.63e-06	3.79e-05	8e-05	0.000268947	9.38e-06	3.78e-05	7.02e-06	0	0	0	0.000131707	0.000685675	4.46e-06
BacteriaBacteroidetesBacteroidiaFlavobacterialesFlavobacteriaceaeSubsaxibacter	0.000100913	3.86e-05	0.000403432	2.59e-05	2.47e-05	1.24e-05	1.77e-05	4.61e-05	0	0	4.02e-05	2.27e-05	6.13e-06	1.46e-05	2.28e-05	1.07e-05	8.25e-05	0.00026996	0.000122911	0.000184128	5.18e-05	1.49e-05	3.87e-05	0.000153376	7.83e-06	2.44e-05	4.56e-05	4.17e-05	0.000278125	4.23e-05	6.4e-06	9.38e-06	6.3e-06	0	2.12e-05	0	0.000152491	8e-05	0.000557111	5.8e-05
BacteriaBacteroidetesBacteroidiaFlavobacterialesFlavobacteriaceaeSubsaximicrobium	0	0	0	0	0	0	0	0	0	0	0	0	0	0	0	0	0	0	0	0	0	0	0	0	0	0	0	0	1.26e-05	0	0	0	0	0	0	0	0	4.7e-06	0	0
BacteriaBacteroidetesBacteroidiaFlavobacterialesFlavobacteriaceaeTamlana	6.73e-05	0.000436091	9.57e-05	7.77e-05	3.95e-05	3.72e-05	0.000141711	6.15e-05	0.000202287	0.000238679	2.68e-05	1.36e-05	4.29e-05	0	3.19e-05	2.14e-05	1.65e-05	0.00013498	0.000158028	8.18e-05	3.46e-05	0.000881399	0.00106845	0.00130959	0.000156529	0.000366063	1.24e-05	1.39e-05	5.06e-05	4.7e-05	1.6e-05	0	0	0	0	0	0	0.000432752	0.0001	0.000142708
BacteriaBacteroidetesBacteroidiaFlavobacterialesFlavobacteriaceaeTenacibaculum	0.00375396	0.00486876	0.00663375	0.00551691	0.00242088	0.00162396	0.00309992	0.00348962	0.00249132	0.00263502	0.00767198	0.00167915	0.00190143	0.00274926	0.00325688	0.00116801	0.0042759	0.00381319	0.00382779	0.00173899	0.00107118	0.0204664	0.00915925	0.0109841	0.00543155	0.00275419	0.0092172	0.00440224	0.00452586	0.00381511	0.00198829	0.00102194	0.000636289	0.00121511	0.00074151	0.00229197	0.00564218	0.00663709	0.00194275	0.0154214
BacteriaBacteroidetesBacteroidiaFlavobacterialesFlavobacteriaceaeUlvibacter	0.00302066	0.0123541	0.0199345	0.230524	0.051787	0.00191528	0.00798895	0.0166487	0.00186317	0.00539416	0.0169401	0.00226912	0.00736652	0.0133807	0.137742	0.0389623	0.00363204	0.00593912	0.00925341	0.106344	0.039651	0.0141173	0.0161893	0.00930875	0.0169364	0.00764548	0.00857424	0.00865157	0.0197595	0.137066	0.037976	0.048678	0.0344037	0.00127832	0.00462914	0.00114599	0.00587092	0.00943587	0.00504257	0.00781327
BacteriaBacteroidetesBacteroidiaFlavobacterialesFlavobacteriaceaeuncultured	0.00720518	0.0082526	0.00972396	0.0208244	0.0180182	0.00311776	0.00517244	0.00518063	0.00419479	0.00443944	0.00708183	0.0029317	0.00350845	0.0031441	0.013397	0.00831538	0.00952585	0.00661402	0.00970993	0.00859265	0.0239979	0.0165673	0.00929087	0.0152668	0.0102448	0.00925616	0.0123947	0.00875815	0.00675086	0.0195601	0.0102872	0.00344084	0.00710627	0.00120809	0.00134531	0.00271929	0.00613778	0.0110634	0.00568539	0.00626578
BacteriaBacteroidetesBacteroidiaFlavobacterialesFlavobacteriaceaeVitellibacter	0	0	0	0	0	0	0	0	0	0	0	0	0	0	0	0	0	0	0	0	0	5.98e-05	7.74e-06	2.36e-05	0	0	0	0	0	0	3.2e-06	0	0	0	0	0	0	0	1.43e-05	0
BacteriaBacteroidetesBacteroidiaFlavobacterialesFlavobacteriaceaeWenyingzhuangia	0.000262374	7.18e-05	8.73e-05	9.32e-05	0.000128455	3.1e-05	4.43e-05	6.15e-05	5.32e-05	0	0.000174363	6.81e-05	6.75e-05	0.000131614	6.39e-05	0.000139304	0.000165093	0.00020247	7.02e-05	0.000143211	0.000224603	0.000119512	0	7.08e-05	0.000125223	0.000324227	4.56e-05	4.17e-05	0.000164347	0.000197576	0.000115263	0.000150009	6.3e-06	0	2.12e-05	7.77e-05	3.81e-05	0.00165575	0.000199989	0.014632
BacteriaBacteroidetesBacteroidiaFlavobacterialesFlavobacteriaceaeWinogradskyella	0.000618933	0.00322928	0.00286978	0.0102309	0.00731204	0.000254131	0.00125768	0.00149116	0.000553627	0.00159438	0.0035275	0.000349444	0.00057043	0.0008628	0.00608499	0.00439344	0.00191508	0.00377944	0.00428431	0.0101475	0.0113683	0.00510913	0.007123	0.0173787	0.0167016	0.0165879	0.000709335	0.00127433	0.00257898	0.0116335	0.00394456	0.00186574	0.00237506	0.00167868	0.000656766	0.00658457	0.00251611	0.0166139	0.0189132	0.00416083
BacteriaBacteroidetesBacteroidiaFlavobacterialesFlavobacteriaceaeXanthomarina	4.04e-05	0.000149044	7.9e-05	3.63e-05	1.48e-05	2.48e-05	2.66e-05	1.54e-05	2.13e-05	0	0	1.82e-05	1.84e-05	0	4.56e-06	2.14e-05	6.6e-05	6.75e-05	1.76e-05	2.05e-05	0	0.000657315	0.0011691	5.9e-05	0	5.23e-05	2.9e-05	8.8e-05	1.26e-05	1.88e-05	2.24e-05	6.56e-05	6.3e-06	0.000105356	0.000466092	0.000213659	0.00053372	1.41e-05	0	0
BacteriaBacteroidetesBacteroidiaFlavobacterialesFlavobacteriaceaeYeosuana	0	0	0	0	0	0	1.77e-05	0	0	0	0	0	0	0	0	0	4.95e-05	0	0	0	0	0	0	0	0	0	0	9.27e-06	0	0	0	0	0	0	0	0	0	0	0	0
BacteriaBacteroidetesBacteroidiaFlavobacterialesFlavobacteriaceaeZeaxanthinibacter	1.35e-05	0	0	0	0	6.2e-06	0	0	0	0	0	0	0	0	0	0	0	0	0	0	0	0.000104573	0	0	7.83e-06	0	0	0	1.26e-05	0	0	0	6.3e-06	0	0	0	0	9.41e-06	0	4.46e-06
BacteriaBacteroidetesBacteroidiaFlavobacterialesFlavobacteriaceaeZhouia	0	0	4.16e-06	2.07e-05	0	0	0	0	0	0	1.34e-05	0	0	0	0	0	0	0	0	2.05e-05	0	0	0	0	0	0	4.15e-06	0	0	4.7e-06	9.61e-06	0	0	2.11e-05	0	0	0	0	0	4.46e-06
BacteriaBacteroidetesBacteroidiaFlavobacterialesFlavobacteriaceaeZobellia	3.36e-05	0.000176644	6.24e-05	3.11e-05	3.46e-05	2.48e-05	8.86e-05	9.22e-05	0.000138407	1.91e-05	6.71e-05	2.72e-05	6.75e-05	1.46e-05	1.82e-05	2.14e-05	0.000165093	0.000168725	0.000158028	2.05e-05	0.00012094	0.000776827	0.00054971	0.00044833	0.000688727	0.000439275	2.07e-05	2.78e-05	3.79e-05	2.35e-05	1.28e-05	0	1.26e-05	0	2.12e-05	0	3.81e-05	0.00125122	0.000571396	0.000352311
BacteriaBacteroidetesBacteroidiaFlavobacterialesFlavobacteriaceaeZunongwangia	0	5.52e-06	0	0	0	0	0	0	0	0	0	0	0	0	0	0	0	0	0	0	0	0	0	0	0	0	0	0	1.26e-05	0	0	0	0	0	0	0	0	0	0	4.46e-06
BacteriaBacteroidetesBacteroidiaFlavobacterialesNS7.marine.group	0.00499855	0.00102122	0.00227502	0.000445497	0.00240112	0.0037128	0.00161639	0.005196	0.00297042	0.00500272	0.00170339	0.0037985	0.00547122	0.00558626	0.000565621	0.00353618	0.00127121	0.00212594	0.00302009	0.000204587	0.000691085	0.000298779	0.000116136	0.000778678	0.000297405	0.000188261	0.00602727	0.00300743	0.00451322	0.000409265	0.00283355	0.000525033	0.00354684	0.00250046	0.00411008	0.000485588	0.00102932	0.000192857	0.000128564	8.92e-05
BacteriaBacteroidetesBacteroidiaFlavobacterialesNS9.marine.group	0.0073801	0.00369297	0.00596414	0.00848516	0.011635	0.0044194	0.00332135	0.0125596	0.00409897	0.00510774	0.00498947	0.00511005	0.00904714	0.0100758	0.00954714	0.0117551	0.00523344	0.0074239	0.00811209	0.00982017	0.0185902	0.00274877	0.0018272	0.00607605	0.00277056	0.00390118	0.0135396	0.00545878	0.0121237	0.00451603	0.014267	0.00469717	0.0118879	0.00483234	0.00616512	0.00174812	0.00251611	0.00355139	0.00202846	0.0109974
BacteriaBacteroidetesBacteroidiaFlavobacterialesSchleiferiaceaeSchleiferia	2.69e-05	2.76e-05	6.24e-05	3.63e-05	1.98e-05	1.24e-05	4.43e-06	6.15e-05	0	0	0.0001073	9.08e-06	1.84e-05	0	4.56e-06	0	9.91e-05	6.75e-05	0.000280938	2.05e-05	0.000138217	0.000358535	0	0.000306752	0.000226967	0.000163857	2.07e-05	0	6.32e-05	3.29e-05	9.61e-06	0	0	0	0	1.94e-05	0.000228737	0.000108188	5.71e-05	5.8e-05
BacteriaBacteroidetesBacteroidiaFlavobacterialesWeeksellaceaeBergeyella	0	0	0	0	0	0	0	0	0	0	0	0	0	0	4.56e-06	0	0	0	0	0	0	0	1.55e-05	1.18e-05	0	0	8.3e-06	0	0	4.7e-06	0	0	0	0	0	0	0	0	0	0
BacteriaBacteroidetesBacteroidiaFlavobacterialesWeeksellaceaeChryseobacterium	4.71e-05	2.76e-05	2.08e-05	0	0	0	1.77e-05	0	6.39e-05	9.55e-06	0	1.36e-05	1.23e-05	2.92e-05	0	0	8.25e-05	0	0.000193145	0	0	0.000343596	0.000944572	0.000212367	0	4.18e-05	1.66e-05	0	1.26e-05	4.7e-06	0	0	0	0	0	0	0	4.7e-06	0	2.68e-05
BacteriaBacteroidetesBacteroidiaFlavobacterialesWeeksellaceaeCloacibacterium	0	0	8.32e-06	2.07e-05	0	0	0	0	0	0	0	0	0	1.46e-05	0	0	0	0	0	0	0	0	0	0	0	0	0	0	2.53e-05	0	0	0	6.3e-06	0	0	0	0	0	0	0
BacteriaBacteroidetesBacteroidiaFlavobacterialesWeeksellaceaeEmpedobacter	2.02e-05	1.1e-05	3.74e-05	0	9.88e-06	0	0	0	0	0	0	0	0	0	9.12e-06	0	4.95e-05	3.37e-05	3.51e-05	0	0	1.49e-05	7.74e-06	0	0	1.39e-05	4.15e-06	1.39e-05	1.26e-05	1.88e-05	2.56e-05	9.38e-06	0	1.4e-05	0	0	3.81e-05	4.7e-05	7.14e-05	8.47e-05
BacteriaBacteroidetesBacteroidiaFlavobacterialesWeeksellaceaeOrnithobacterium	0	5.52e-06	4.16e-06	5.18e-06	0	0	0	6.15e-05	0	0	0	1.36e-05	6.13e-06	0	0	0	3.3e-05	0	1.76e-05	0	0	0.00014939	7.74e-06	0	0	0	1.24e-05	0	0	0	3.2e-06	0	0	0	0	0	0	2.82e-05	1.43e-05	4.01e-05
BacteriaBacteroidetesBacteroidiaFlavobacterialesWeeksellaceaeuncultured	6.73e-06	5.52e-06	0	0	4.94e-06	0	4.43e-06	0	0	0	0	0	0	1.46e-05	0	0	0	0	3.51e-05	0	0	0	0	0	0	3.49e-06	0	0	0	4.7e-06	0	0	0	0	0	0	0	9.41e-06	0	2.68e-05
BacteriaBacteroidetesBacteroidiaSphingobacteriales	0	0	0	0	0	0	0	0	0	0	0	0	0	0	0	0	0	0	0	0	0	0	0	0	0	3.49e-06	0	0	0	0	0	0	0	0	0	0	0	0	0	0
BacteriaBacteroidetesBacteroidiaSphingobacterialesAKYH767	1.35e-05	3.86e-05	1.25e-05	1.04e-05	9.88e-06	0	0	0	0	0	0	0	0	1.46e-05	4.56e-06	0	4.95e-05	0.00013498	7.02e-05	0	3.46e-05	0.000194207	0	8.26e-05	0	2.09e-05	1.24e-05	4.63e-06	1.26e-05	0	6.4e-06	0	0	0	0	0	7.62e-05	9.41e-06	0	4.46e-06
BacteriaBacteroidetesBacteroidiaSphingobacterialesCMW.169	0	0	0	0	0	0	0	0	0	0	0	0	0	0	0	0	0	0	0	0	0	0	0	0	0	3.49e-06	0	0	0	0	0	0	0	0	0	0	0	0	0	0
BacteriaBacteroidetesBacteroidiaSphingobacterialesE6aC02	0	0	0	0	0	0	0	0	0	0	0	0	0	0	0	0	0	0	0	0	0	1.49e-05	0	0	0	0	0	0	0	0	0	0	0	0	0	0	0	0	0	0
BacteriaBacteroidetesBacteroidiaSphingobacterialesenv.OPS.17	0	0	0	0	0	0	0	0	0	0	1.34e-05	0	0	0	0	0	0	0	0	0	0	0	0	0	0	0	0	0	0	0	0	0	0	0	0	0	0	1.41e-05	0	1.34e-05
BacteriaBacteroidetesBacteroidiaSphingobacterialesFFCH9454	6.73e-06	0	4.16e-06	0	4.94e-06	0	0	0	6.39e-05	0	0	0	0	0	0	0	0	0	0	0	0	0	0	5.9e-05	0	2.44e-05	0	1.85e-05	1.26e-05	0	3.2e-06	0	0	0	0	0	0	4.7e-06	0	8.92e-06
BacteriaBacteroidetesBacteroidiaSphingobacterialesGWF2.29.10	0	0	0	0	0	0	0	0	0	0	0	0	0	0	0	0	0	0	0	0	0	0	0	0	0	1.05e-05	0	0	0	0	0	0	0	0	0	0	0	0	0	0
BacteriaBacteroidetesBacteroidiaSphingobacterialesKD1.131	0	0	0	0	0	6.2e-06	0	0	0	0	0	0	0	0	0	0	0	0	0	0	0	2.99e-05	0	0	0	6.97e-06	0	0	0	0	0	0	0	0	0	0	0	0	0	0
BacteriaBacteroidetesBacteroidiaSphingobacterialesKD3.93	1.35e-05	5.52e-06	0	0	0	1.86e-05	4.43e-06	1.54e-05	0	0	0	9.08e-06	0	0	0	0	0	0	5.27e-05	0	0	0	0	0	0	0	0	0	0	0	0	0	0	0	0	0	0	0	0	0
BacteriaBacteroidetesBacteroidiaSphingobacterialesLentimicrobiaceae	0.000114368	4.42e-05	0.000124773	3.11e-05	6.42e-05	0	1.33e-05	0.000169101	1.06e-05	0	0.0001073	2.27e-05	0	4.39e-05	3.19e-05	3.21e-05	0.000412732	0.00026996	0.000122911	6.14e-05	0.000155494	0.000313718	0.000209045	0.000259559	1.57e-05	2.79e-05	2.07e-05	3.24e-05	0.000126421	4.23e-05	6.4e-05	0	0	0	0	1.94e-05	7.62e-05	0.000183449	5.71e-05	0.000191764
BacteriaBacteroidetesBacteroidiaSphingobacterialesLentimicrobiaceaeLentimicrobium	6.73e-06	1.1e-05	0	1.04e-05	9.88e-06	0	0	0	1.06e-05	9.55e-06	0	9.08e-06	0	0	4.56e-06	1.07e-05	3.3e-05	3.37e-05	0	0	0	1.49e-05	7.74e-06	0	7.83e-06	1.05e-05	8.3e-06	1.39e-05	0	9.41e-06	1.6e-05	0	6.3e-06	0	1.06e-05	0	3.81e-05	9.41e-06	1.43e-05	8.92e-06
BacteriaBacteroidetesBacteroidiaSphingobacterialesLiUU.11.161	6.73e-06	0	0	0	0	0	0	0	0	0	0	0	0	0	0	0	1.65e-05	0	0	0	0	1.49e-05	0	0	0	0	0	9.27e-06	0	0	0	0	0	0	0	0	0	0	0	0
BacteriaBacteroidetesBacteroidiaSphingobacterialesNS11.12.marine.group	0.00176261	0.00114819	0.00273668	0.00026937	0.00250981	0.00119008	0.00080598	0.00332052	0.00126695	0.000754227	0.00068404	0.000825959	0.000656301	0.00191571	0.00127265	0.00174666	0.00156838	0.00131606	0.00133446	0.00137073	0.00174499	0.00137439	0.00147105	0.00224165	0.000610462	0.000641482	0.0016966	0.000996297	0.0031858	0.00185345	0.00176737	0.000393775	0.00121588	4.21e-05	0.000603801	3.88e-05	0.000800579	0.000658535	0.000157134	0.00059313
BacteriaBacteroidetesBacteroidiaSphingobacterialesS15.21	6.73e-06	0	4.16e-06	0	0	0	0	0	0	4.77e-05	0	0	0	0	0	0	0	0	0	2.05e-05	0	0	0	0	0	6.97e-06	1.24e-05	0	0	0	0	0	0	0	0	0	0	0	0	0
BacteriaBacteroidetesBacteroidiaSphingobacterialesS15A.MN91	0	1.66e-05	0	0	0	0	0	0	0	0	0	0	0	0	0	0	0	0	0	0	0	0	0	0	0	0	0	0	0	0	0	0	0	0	0	0	0	0	0	4.46e-06
BacteriaBacteroidetesBacteroidiaSphingobacterialesSBYC.2600	0	0	0	0	0	0	0	0	0	0	0	0	0	0	0	0	0	6.75e-05	0	0	0	0	0	0	0	0	0	0	0	0	0	0	0	0	0	0	0	4.7e-06	0	0
BacteriaBacteroidetesBacteroidiaSphingobacterialesSphingobacteriaceae	0	0	0	0	0	0	0	0	0	0	0	0	0	0	0	0	0	0	0	0	0	0	5.42e-05	0	0	0	0	0	0	0	0	0	0	0	0	0	0	0	0	0
BacteriaBacteroidetesBacteroidiaSphingobacterialesSphingobacteriaceaeMucilaginibacter	0	2.21e-05	0	0	0	0	0	0	0	0	0	0	0	0	4.56e-06	0	0	0	0	0	0	0	0	0	7.83e-06	0	0	0	0	0	0	0	0	0	0	0	0	0	0	0
BacteriaBacteroidetesBacteroidiaSphingobacterialesSphingobacteriaceaeParapedobacter	0	0	0	0	0	0	0	0	0	0	0	0	0	0	0	0	0	0	0	0	0	0	0	0	0	0	0	0	0	0	0	0	0	0	0	0	0	4.7e-06	0	0
BacteriaBacteroidetesBacteroidiaSphingobacterialesSphingobacteriaceaePedobacter	0	5.52e-05	4.16e-06	0	4.94e-06	1.86e-05	0	3.07e-05	0	9.55e-06	0	1.82e-05	0	5.85e-05	9.12e-06	0	1.65e-05	0	0	0	0	0	0	0	7.83e-05	0	4.15e-06	9.27e-06	1.26e-05	1.41e-05	2.24e-05	9.38e-06	6.3e-06	7.02e-06	0	0	7.62e-05	0	0.000399977	0
BacteriaBacteroidetesBacteroidiaSphingobacterialesSphingobacteriaceaeSphingobacterium	0	5.52e-06	0	0	0	0	0	0	0	0	0	0	0	0	0	0	0	0	0	0	0	0	0	0	0	0	0	0	0	0	0	0	0	0	0	0	0	0	0	0
BacteriaBacteroidetesBacteroidiaSphingobacterialesSphingobacteriaceaeuncultured	0	0	0	0	0	0	2.21e-05	0	0	0	0	0	0	0	0	0	0	0	0	0	0	0	0	0	0	0	0	0	0	0	0	0	0	0	0	0	0	4.7e-06	0	0
BacteriaBacteroidetesBacteroidiaSphingobacterialesST.12K33	0	1.1e-05	1.66e-05	0	0	0	4.43e-06	0	0	0	1.34e-05	4.54e-06	0	0	0	0	6.6e-05	0	0	0	0	0.000119512	1.55e-05	0	0	2.79e-05	4.15e-06	4.63e-06	1.26e-05	0	6.4e-06	0	0	0	0	0	0	1.88e-05	0	4.46e-06
BacteriaBacteroidetesBacteroidiaSphingobacterialesuncultured	0	0	0	0	0	0	0	0	0	0	0	0	0	0	0	0	0	0	0	0	0	0	0	0	0	0	0	0	0	0	0	0	0	0	1.06e-05	0	0	0	0	0
BacteriaBacteroidetesIgnavibacteriaIgnavibacterialesIgnavibacteriaceaeIgnavibacterium	0	1.66e-05	0	0	0	0	0	0	0	0	0	0	0	0	0	0	0	0	1.76e-05	0	1.73e-05	0	0	0	0	0	0	0	2.53e-05	0	0	0	0	0	0	0	0	0	1.43e-05	0
BacteriaBacteroidetesIgnavibacteriaIgnavibacterialesMelioribacteraceaeIheB3.7	0.000127823	6.62e-05	2.5e-05	4.14e-05	1.48e-05	4.96e-05	4.43e-05	3.07e-05	0.000244874	0	0.000147538	4.99e-05	2.45e-05	0	9.12e-06	1.07e-05	0.000181602	0.00020247	0.000105352	0	3.46e-05	0.000776827	0.000588422	0.000165174	0.000203487	9.76e-05	2.07e-05	7.41e-05	0.000113779	3.76e-05	2.56e-05	3.75e-05	0	7.02e-06	0	0	0	2.35e-05	0	0
BacteriaBacteroidetesIgnavibacteriaIgnavibacterialesMelioribacteraceaeMelioribacter	2.69e-05	5.52e-06	0	0	0	0	8.86e-06	0	0	0	0	0	0	0	0	1.07e-05	0	0	0	0	0	0	0	0	0	0	0	9.27e-06	0	0	0	0	0	0	0	0	0	0	0	0
BacteriaBacteroidetesIgnavibacteriaIgnavibacterialesPHOS.HE36	1.35e-05	0	4.16e-06	1.04e-05	0	0	0	0	0	0	0	0	0	0	0	0	0.000132074	0	0	2.05e-05	0	7.47e-05	0	0.000106183	0	0	0	4.63e-06	1.26e-05	0	0	0	0	0	0	0	0.000152491	2.82e-05	1.43e-05	4.46e-06
BacteriaBacteroidetesIgnavibacteriaKryptonialesBSV26	0	0	0	0	0	0	0	3.07e-05	0	0	0	0	0	0	0	0	1.65e-05	0	0	0	0	0	0	0	0	0	0	0	0	0	0	0	0	0	0	0	0	9.41e-06	0	0
BacteriaBacteroidetesIgnavibacteriaKryptonialesMSB.3C8	6.73e-06	1.66e-05	1.25e-05	1.55e-05	9.88e-06	0	8.86e-06	0	0	0	0	1.36e-05	0	0	0	0	0	0	3.51e-05	0	0	0.000268902	0.000178075	5.9e-05	0	0	1.24e-05	5.1e-05	2.53e-05	0	0	0	0	7.02e-05	0	0	0	0	0	0
BacteriaBacteroidetesIgnavibacteriaOPB56	0.000127823	0.000204245	0.000133091	1.55e-05	1.48e-05	7.44e-05	0.000123997	0.00010761	7.45e-05	0.000124113	0.000201188	4.99e-05	1.23e-05	2.92e-05	2.28e-05	0	9.91e-05	0.000101235	0.000122911	2.05e-05	3.46e-05	0.000448169	0	0.000165174	0.000289578	5.23e-05	1.24e-05	0.000120482	0.000139063	3.76e-05	2.24e-05	0	0	0	0	0	3.81e-05	9.41e-06	0.00164276	0
BacteriaBacteroidetesIgnavibacteriaSJA.28	6.73e-06	0	8.32e-06	0	0	0	0	0	0	0	0	0	0	0	0	0	0	0	0	0	0	0	0	0	0	0	0	0	0	0	0	0	0	0	0	0	0	0	0	0
BacteriaBacteroidetesRhodothermiaBalneolalesBalneolaceaeB2706.C7	0	0	0	0	0	0	0	0	0	0	0	0	0	0	0	0	0	0	0	0	0	0	0	0	0	0	0	0	0	0	0	0	0	0	0	0	0	0	0	0
BacteriaBacteroidetesRhodothermiaBalneolalesBalneolaceaeBalneola	6.73e-06	0	8.32e-06	0	6.92e-05	6.2e-06	0	0	0	0	0	9.08e-06	0	1.46e-05	4.56e-06	0.000139304	1.65e-05	0	0	0	1.73e-05	0	0	0	7.83e-06	1.05e-05	4.15e-06	1.85e-05	1.26e-05	0	0.000131272	0	0.000170097	0	0	0	0	4.7e-06	0.000114279	4.46e-06
BacteriaBacteroidetesRhodothermiaBalneolalesBalneolaceaeGracilimonas	0	0	0	0	0	0	0	0	0	0	0	4.54e-06	0	0	0	0	0	0	0	0	0	0	0	0	0	0	0	0	0	0	0	0	0	0	0	0	0	0	0	0
BacteriaBacteroidetesRhodothermiaBalneolalesBalneolaceaeuncultured	0	0	8.32e-06	0	0	0	8.86e-06	0	0	0	0	0	0	0	0	0	0	0	0	0	0	0	0	0	0	0	0	0	0	0	0	0	0	0	0	0	0	0	0	0
BacteriaBacteroidetesRhodothermiaRhodothermalesRhodothermaceae	0	0	4.16e-06	0	0	0	0	0	0	0	0	0	0	0	0	0	0	0	0	0	0	0	0	0	0	0	0	0	0	0	0	0	0	0	0	0	0	0	0	8.92e-06
BacteriaBacteroidetesRhodothermiaRhodothermalesRhodothermaceaeRA	0	0	0	0	0	0	0	0	0	0	0	0	0	0	0	0	0	0	0	0	0	0	0	0	0	0	0	0	0	0	0	0	0	0	0	0	0	0	0	0
BacteriaBacteroidetesRhodothermiaRhodothermalesRhodothermaceaeRubricoccus	0	0	1.25e-05	0	4.94e-06	0	0	0	0	0	0	0	0	0	0	1.07e-05	0	0	0	0	0	0	0	0	0	0	0	0	0	0	0	0	0	0	3.18e-05	0	0	3.76e-05	7.14e-05	8.92e-05
BacteriaBacteroidetesRhodothermiaRhodothermalesRhodothermaceaeRubrivirga	0	5.52e-06	1.25e-05	0	1.48e-05	0	0	0	0	0	0	4.54e-06	0	1.46e-05	0	0	0	0	1.76e-05	0	0	0	7.74e-05	8.26e-05	7.83e-06	0	0	0	0	4.7e-06	3.2e-06	3.75e-05	0	0	0	0	0	0.000315156	0.00125707	0.000138248
BacteriaBacteroidetesRhodothermiaRhodothermalesRhodothermaceaeuncultured	0.000477655	0.000149044	0.000266182	2.59e-05	9.39e-05	0.000192148	7.09e-05	0.00010761	8.52e-05	5.73e-05	0.000160951	0.000217835	3.68e-05	2.92e-05	1.37e-05	0	0.000577825	0.00040494	0.00026338	0.000122752	0.000380097	0.00113536	0.000108394	0.000306752	0.000133049	0.000177802	0.000306964	0.000185358	0.000227557	5.65e-05	3.84e-05	0	6.3e-06	2.11e-05	3.18e-05	0.000135965	3.81e-05	0.000268118	7.14e-05	8.47e-05
BacteriaBHI80.139	0	0	0	0	0	0	0	0	0	0	0	0	0	0	4.56e-06	0	0	0	0	0	0	0	0	0	0	0	0	0	0	0	0	0	0	0	0	0	0	0	0	0
BacteriaBRC1	2.02e-05	5.52e-06	8.32e-06	1.04e-05	0	6.2e-06	0	1.54e-05	3.19e-05	0	0	4.54e-06	0	0	4.56e-06	0	1.65e-05	0	1.76e-05	0	1.73e-05	0.000164329	0.000240014	3.54e-05	3.91e-05	2.79e-05	0	3.24e-05	1.26e-05	2.35e-05	3.2e-06	0	0	0	0	5.83e-05	0	9.41e-06	0	0
BacteriaCalditrichaeotaCalditrichiaCalditrichalesCalditrichaceae	2.69e-05	2.76e-05	1.66e-05	0	4.94e-06	0	0	0	0.00019164	0	9.39e-05	0	0	0	0	0	0.000198111	0	5.27e-05	0	3.46e-05	0.000358535	0	2.36e-05	0	0	0	0	0	4.7e-06	0	0	0	0	0	0	3.81e-05	9.41e-06	1.43e-05	4.46e-06
BacteriaCalditrichaeotaCalditrichiaCalditrichalesCalditrichaceaeCaldithrix	6.73e-06	0	0	0	0	0	0	0	0	0	0	0	0	0	0	0	0.000132074	0	0	0	0	0	0	0	0	0	0	9.27e-06	0	0	0	0	0	0	0	0	0	4.7e-06	0	0
BacteriaCalditrichaeotaCalditrichiaCalditrichalesCalditrichaceaeCalorithrix	0	5.52e-06	8.32e-06	0	0	0	1.77e-05	0	0	0	0	0	0	0	4.56e-06	0	0	0	0	0	0	4.48e-05	5.42e-05	7.08e-05	0	0	0	4.63e-06	0	0	0	0	0	0	0	0	0	3.29e-05	0	0
BacteriaCalditrichaeotaCalditrichiaCalditrichalesCalditrichaceaeSM23.31	0	0	0	0	0	6.2e-06	0	0	0	0	0	0	0	1.46e-05	0	0	0	0	0	0	0	0	0	0	0	2.09e-05	0	0	0	0	0	0	0	0	0	0	0	4.7e-06	0	0
BacteriaChlamydiaeChlamydiaeChlamydialesChlamydiaceae	6.73e-06	0	0	1.04e-05	0	0	4.43e-06	0	0	0	0	0	0	0	0	0	3.3e-05	0	5.27e-05	0	3.46e-05	0	0	0	0	0	0	0	3.79e-05	4.7e-06	0	0	0	0	0	0	0	0	0	0
BacteriaChlamydiaeChlamydiaeChlamydialesChlamydiaceaeChlamydia	3.36e-05	0	2.5e-05	2.07e-05	4.94e-06	1.86e-05	2.21e-05	0	0	0	0	0	0	0	9.12e-06	0	0	0	0	0	0	0	0	0	0	0	0	0	6.32e-05	9.41e-06	3.2e-06	0	0	0	0	0	0	4.7e-06	0	0
BacteriaChlamydiaeChlamydiaeChlamydialesChlamydiaceaeuncultured	3.36e-05	1.1e-05	8.32e-06	5.18e-06	4.94e-06	0	3.1e-05	0	0	0.000219585	0	4.54e-06	0	4.39e-05	0	0	1.65e-05	0	1.76e-05	0.000245504	0	0	0	0	0	0	0	9.27e-06	5.06e-05	0	9.61e-06	0	0	0	4.24e-05	0	3.81e-05	1.41e-05	0	0
BacteriaChlamydiaeChlamydiaeChlamydialesCriblamydiaceae	1.35e-05	9.38e-05	3.33e-05	2.07e-05	0	1.86e-05	8.86e-06	0	5.32e-05	0.000162302	1.34e-05	2.72e-05	1.23e-05	1.46e-05	0	0	3.3e-05	0	0	2.05e-05	0	0.000119512	0.00116136	0.000294954	2.35e-05	5.93e-05	0	1.39e-05	0.000101137	3.76e-05	6.4e-06	9.38e-06	0	7.02e-06	0	0	0.000304983	3.29e-05	1.43e-05	4.46e-06
BacteriaChlamydiaeChlamydiaeChlamydialesCriblamydiaceaeEstrella	0	0	0	0	0	0	0	0	0	0	0	0	0	0	0	0	0	0	0	0	0	0	0	0	0	0	0	0	7.59e-05	0	0	0	0	0	0	0	0	0	0	0
BacteriaChlamydiaeChlamydiaeChlamydialesCriblamydiaceaeuncultured	2.69e-05	0	8.32e-06	0	0	1.24e-05	4.43e-06	0	0	0	0	0	2.45e-05	0	0	0	3.3e-05	0	0	0	0	0	0	2.36e-05	0	0	0	0	1.26e-05	0	0	0	0	0	0	0	0	0	0	4.46e-06
BacteriaChlamydiaeChlamydiaeChlamydialescvE6	0.000141278	0.000126963	0.000216273	1.55e-05	0	4.96e-05	7.53e-05	0.000153728	0	0	0.00105959	4.54e-05	3.07e-05	0.000175485	4.56e-06	0	0	0	0.000158028	2.05e-05	0	4.48e-05	0.00035615	0	7.83e-06	0	2.9e-05	2.32e-05	0.000543609	2.82e-05	1.6e-05	0	6.3e-06	0	4.24e-05	0	0	0	0	0
BacteriaChlamydiaeChlamydiaeChlamydialesParachlamydiaceae	0.000114368	0.000126963	2.91e-05	2.59e-05	9.88e-06	1.24e-05	8.41e-05	3.07e-05	0	0	0	2.72e-05	1.23e-05	0	9.12e-06	0	0.000346695	0.00013498	0.000105352	2.05e-05	5.18e-05	0	0	0	3.91e-05	0	8.3e-06	5.1e-05	1.26e-05	1.41e-05	3.2e-06	4.69e-05	0	0	0	0	0	3.76e-05	4.29e-05	0
BacteriaChlamydiaeChlamydiaeChlamydialesParachlamydiaceaeCandidatus.Metachlamydia	6.73e-05	1.1e-05	5.41e-05	5.18e-05	0	6.2e-06	2.21e-05	0	0	0	9.39e-05	1.36e-05	6.13e-06	0	4.56e-06	0	0.000132074	0	1.76e-05	0	0	0.00014939	0.000541968	0.000188771	0.000211314	0	0	0	0	0	3.2e-06	0	0	0	0	0.000252506	7.62e-05	2.35e-05	2.86e-05	0
BacteriaChlamydiaeChlamydiaeChlamydialesParachlamydiaceaeCandidatus.Protochlamydia	7.4e-05	7.73e-05	2.5e-05	3.11e-05	0	2.48e-05	1.77e-05	0	0	0	0.000134126	2.72e-05	0	1.46e-05	1.82e-05	0	0.000165093	0.00013498	8.78e-05	0	0	0.000253963	0.000224529	0.000271358	0.000281752	1.39e-05	2.07e-05	5.1e-05	0.000202273	1.88e-05	3.2e-06	0	0	0	3.18e-05	0	7.62e-05	3.29e-05	0.000142849	0
BacteriaChlamydiaeChlamydiaeChlamydialesParachlamydiaceaeCandidatus.Rubidus	0	0	0	0	0	0	0	0	0	0	0	0	0	0	4.56e-06	0	0	0	0	0	0	0	0	0	0	0	0	0	0	0	0	0	0	0	0	0	0	0	0	0
BacteriaChlamydiaeChlamydiaeChlamydialesParachlamydiaceaeNeochlamydia	0.000148006	0.000690017	0.000174682	3.11e-05	4.94e-06	5.58e-05	0.000336563	6.15e-05	0.000138407	0	0.000469439	5.45e-05	3.68e-05	1.46e-05	2.74e-05	0	0.000577825	0.000573665	7.02e-05	8.18e-05	1.73e-05	0.000537803	0.00054971	0.000625302	0.000250446	2.79e-05	4.98e-05	0.000162188	0.000353978	3.29e-05	6.4e-06	9.38e-06	0	0	0	0.000116541	0.000114368	8.94e-05	0	0
BacteriaChlamydiaeChlamydiaeChlamydialesParachlamydiaceaeParachlamydia	4.71e-05	1.66e-05	1.25e-05	1.04e-05	4.94e-06	3.72e-05	0	0	0	0	0	9.08e-06	0	0	0	0	0	6.75e-05	1.76e-05	0	0	7.47e-05	0.000108394	0.000106183	0	0	0	2.32e-05	7.59e-05	0	3.2e-06	9.38e-06	0	0	3.18e-05	0	7.62e-05	9.41e-06	0.000257128	1.34e-05
BacteriaChlamydiaeChlamydiaeChlamydialesParachlamydiaceaeuncultured	2.02e-05	2.76e-05	4.99e-05	0	9.88e-06	1.24e-05	1.77e-05	0	0	0	0	4.54e-06	0	2.92e-05	0	0	1.65e-05	0	0	2.05e-05	1.73e-05	0	0	0	0.000117397	4.18e-05	0	1.39e-05	3.79e-05	1.41e-05	0	0	0	0	0	0	0	4.7e-06	0	0
BacteriaChlamydiaeChlamydiaeChlamydialesSimkaniaceae	6.73e-05	5.52e-06	4.16e-06	0	0	6.2e-06	1.77e-05	1.54e-05	2.13e-05	0	0	1.36e-05	0	0	0	0	0.000115565	3.37e-05	0	0	0	4.48e-05	0	1.18e-05	0.000117397	3.83e-05	0	0	8.85e-05	0	0	0	0	0	0	0	7.62e-05	3.29e-05	0	8.92e-06
BacteriaChlamydiaeChlamydiaeChlamydialesSimkaniaceaeCandidatus.Fritschea	0	0	0	0	0	2.48e-05	0	1.54e-05	6.39e-05	9.55e-06	0	0	0	0	0	0	1.65e-05	0	3.51e-05	0	1.73e-05	0	0	0	0.000297405	1.05e-05	0	0	0	0	0	0	0	0	0	0	3.81e-05	1.88e-05	0	0
BacteriaChlamydiaeChlamydiaeChlamydialesSimkaniaceaeCandidatus.Renichlamydia	0	0	4.16e-06	0	0	0	0	0	0	0	0	0	0	0	0	0	0	0	0	0	0	0	0	0	0	0	0	0	0	0	0	0	0	0	0	0	0	0	0	0
BacteriaChlamydiaeChlamydiaeChlamydialesSimkaniaceaeCandidatus.Rhabdochlamydia	1.35e-05	0	4.58e-05	0	0	1.86e-05	0	0	0	0	0	4.54e-06	6.13e-06	0	0	0	3.3e-05	0	0	0	0	0	0	0	0	0	0	0	0	0	0	0	0	0	0	0	0	0	0	0
BacteriaChlamydiaeChlamydiaeChlamydialesSimkaniaceaeGa0074140	2.69e-05	1.1e-05	1.66e-05	0	0	0	8.86e-06	0	0	0	0	0	0	0	9.12e-06	0	0	0	0	0	0	0	0	4.72e-05	0	0	8.3e-06	0	5.06e-05	2.82e-05	3.2e-06	0	0	0	0	0	0	0	0	0
BacteriaChlamydiaeChlamydiaeChlamydialesSimkaniaceaeSimkania	4.04e-05	1.1e-05	2.08e-05	0	0	1.86e-05	0	4.61e-05	0	0	0	1.36e-05	0	0	0	0	8.25e-05	3.37e-05	3.51e-05	2.05e-05	1.73e-05	0.000358535	0.000480028	8.26e-05	0	0	4.15e-06	4.17e-05	0	9.41e-06	0	0	0	6.32e-05	0	0	0	0	0	4.46e-06
BacteriaChlamydiaeChlamydiaeChlamydialesSimkaniaceaeuncultured	0.000181643	0.000193205	0.000187159	3.63e-05	1.98e-05	7.44e-05	5.31e-05	0.000122982	0.000149054	8.59e-05	0.000241426	0.000104379	5.52e-05	0.00011699	9.12e-06	4.29e-05	0.000330186	0.000168725	3.51e-05	4.09e-05	0.000103663	0.000134451	0	0.000672495	7.83e-06	2.44e-05	2.9e-05	5.1e-05	0.00042983	6.12e-05	1.28e-05	9.38e-06	0	0	3.18e-05	0	0	4.7e-05	4.29e-05	8.92e-06
BacteriaChlamydiaeChlamydiaeChlamydialesWaddliaceaeWaddlia	2.69e-05	5.52e-06	8.32e-06	1.04e-05	0	0	4.43e-06	0	0	0	0	4.54e-06	1.23e-05	0	9.12e-06	0	3.3e-05	0	1.76e-05	2.05e-05	0	8.96e-05	0	0	0	0	0	0	3.79e-05	9.41e-06	0	0	0	0	0	0	0	4.7e-06	2.86e-05	0
BacteriaChlamydiaeLD1.PA32	2.02e-05	0	2.5e-05	5.18e-06	0	1.24e-05	0	1.54e-05	0	1.91e-05	0	1.36e-05	0	0	0	0	3.3e-05	0	1.76e-05	0	0	0	0.000178075	7.08e-05	0	0	8.3e-06	4.63e-06	1.26e-05	0	0	0	0	0	0	0	0	9.41e-06	0	0
BacteriaChloroflexiAnaerolineae43831	0	0	0	0	0	0	4.43e-06	0	0	0	0	0	0	0	0	0	0	0	0	0	0	0	0	0	0	0	0	0	0	0	0	0	0	0	0	0	0	0	0	0
BacteriaChloroflexiAnaerolineaeADurb.Bin180	0	0	0	0	0	0	0	0	1.06e-05	0	0	0	0	1.46e-05	0	0	9.91e-05	0	0	0	0	0	0	0	0	0	0	0	0	0	0	0	0	0	0	0	0	9.41e-06	0	0
BacteriaChloroflexiAnaerolineaeAnaerolinealesAnaerolineaceaeADurb.Bin120	0	2.21e-05	0	0	0	0	0	0	0	0	0	0	0	0	0	0	0	0	0	0	0	7.47e-05	0	0.000117982	0	0	0	0	0	0	0	0	0	0	0	0	0	0	0	0
BacteriaChloroflexiAnaerolineaeAnaerolinealesAnaerolineaceaeAnaerolinea	0	0	0	0	0	0	0	0	0	0	0	0	0	0	0	0	0	0	0	0	0	0.000194207	0	1.18e-05	0	0	0	0	0	0	0	0	0	0	0	0	0	0	0	0
BacteriaChloroflexiAnaerolineaeAnaerolinealesAnaerolineaceaeAnaerolineaceae.UCG.001	0	0	8.32e-06	0	0	0	0	0	0	0	0	0	0	0	0	0	0	0	0	0	0	0	0	0	0	0	0	0	0	0	6.4e-06	0	0	0	0	0	0	0	0	4.46e-06
BacteriaChloroflexiAnaerolineaeAnaerolinealesAnaerolineaceaeGWD2.49.16	0	0	0	0	0	0	0	0	0	0	0	0	0	0	0	0	0	0	0	0	0	2.99e-05	0	0	0	0	0	0	0	0	0	0	0	0	0	0	0	0	0	8.92e-06
BacteriaChloroflexiAnaerolineaeAnaerolinealesAnaerolineaceaeLeptolinea	0	0	4.16e-06	0	0	6.2e-06	0	0	0	0	0	0	0	0	0	0	0	0	0	0	0	0	0	7.08e-05	0	3.49e-06	0	0	0	0	0	0	0	0	0	0	0	0	0	0
BacteriaChloroflexiAnaerolineaeAnaerolinealesAnaerolineaceaeLongilinea	0	0	2.08e-05	0	0	0	0	0	0	0	0	0	0	0	0	0	0	0	0	2.05e-05	0	0	0	4.72e-05	0	0	0	0	0	0	0	0	0	0	0	0	0	4.7e-06	0	0
BacteriaChloroflexiAnaerolineaeAnaerolinealesAnaerolineaceaeOrnatilinea	0	0	0	0	0	0	0	0	0	0	0	0	0	0	0	0	0	0	0	0	0	0	0	9.44e-05	0	0	0	0	0	0	0	0	0	0	0	0	0	0	0	4.46e-06
BacteriaChloroflexiAnaerolineaeAnaerolinealesAnaerolineaceaePelolinea	1.35e-05	1.1e-05	0	0	0	0	0	0	0	0	0	0	0	0	0	0	0	0	1.76e-05	0	0	0	0	5.9e-05	0	0	0	0	0	0	0	0	0	0	0	0	0	4.7e-06	0	0
BacteriaChloroflexiAnaerolineaeAnaerolinealesAnaerolineaceaeRBG.16.58.14	0	0	0	0	0	0	1.33e-05	0	0	0	0	0	0	0	0	0	0	0	0	0	0	0	0	0	0	0	0	0	0	0	0	0	0	0	0	0	0	0	0	0
BacteriaChloroflexiAnaerolineaeAnaerolinealesAnaerolineaceaeuncultured	0.000222008	0.000149044	0.000120614	1.55e-05	1.48e-05	6.2e-05	6.2e-05	0.000122982	0.000234227	9.55e-06	4.02e-05	1.82e-05	6.13e-06	2.92e-05	4.56e-06	0	0.000379713	0.00033745	0.000210704	0.000143211	1.73e-05	0.00121006	0.00520289	0.00132139	0.000892214	0.000101103	2.07e-05	0.000125116	0.000265483	9.41e-05	3.2e-06	0	6.3e-06	3.51e-05	1.06e-05	0.000349623	0.000419351	0.000291637	0.000214273	3.12e-05
BacteriaChloroflexiAnaerolineaeArdenticatenalesArdenticatenaceaeuncultured	0	0	9.15e-05	5.18e-06	9.88e-06	0	0	0	0	0	0.000201188	0	0	0	0	0	0	0	0	0	3.46e-05	0	0	0.00219446	0	0.000278905	0	0	0	0	3.52e-05	0	6.3e-06	0	0	0	0	6.59e-05	7.14e-05	3.57e-05
BacteriaChloroflexiAnaerolineaeArdenticatenalesuncultured	0.000511292	0.000888742	0.000245387	8.81e-05	0.000138336	0.000328511	0.000177139	0.000230592	0.000372634	0.000238679	0.000321901	0.000122532	0.000159475	5.85e-05	4.56e-05	6.43e-05	0.00150234	0.000944861	0.000509201	0.000265963	0.000207326	0.00419785	0.00374732	0.00232424	0.000665247	0.000219638	6.64e-05	0.000783136	0.000290767	0.00014583	5.76e-05	9.38e-06	6.3e-06	7.02e-06	1.06e-05	0.000835211	0.00102932	0.000931357	0.000371407	7.14e-05
BacteriaChloroflexiAnaerolineaeCaldilinealesCaldilineaceae	6.73e-06	5.52e-06	0	0	0	0	8.86e-06	0	0	0	0	0	6.13e-06	0	0	0	1.65e-05	0	0	0	0	5.98e-05	7.74e-06	0	0	1.05e-05	0	0	1.26e-05	4.7e-06	0	0	0	0	0	0	0	3.29e-05	0	4.46e-06
BacteriaChloroflexiAnaerolineaeCaldilinealesCaldilineaceaeuncultured	0.000248919	0.00040849	0.000120614	3.11e-05	1.98e-05	3.72e-05	7.97e-05	3.07e-05	3.19e-05	2.86e-05	0.000160951	4.08e-05	3.07e-05	4.39e-05	1.82e-05	3.21e-05	0.000874992	0.000371195	0.000351173	4.09e-05	8.64e-05	0.00336127	0.00462221	0.00184051	0.0019253	0.000418358	4.15e-06	0.000125116	7.59e-05	4.7e-05	1.28e-05	0	6.3e-06	0	1.06e-05	0.000174812	0.000114368	0.00103014	0.000199989	0.000160547
BacteriaChloroflexiAnaerolineaeKZNMV.5.B42	0	0	0	0	0	0	0	0	0	0	0	0	0	0	0	0	4.95e-05	0	0	0	0	0	0	0	0	0	0	0	0	0	0	0	0	0	0	0	0	0	0	0
BacteriaChloroflexiAnaerolineaeMSB.5B2	6.73e-06	0	0	0	0	0	0	0	0	0	0	0	0	0	0	0	1.65e-05	0	0	0	0	0	0	0	0	0	4.15e-06	9.27e-06	0	0	0	0	0	0	0	0	0	0	0	0
BacteriaChloroflexiAnaerolineaeRBG.13.54.9	1.35e-05	0	0	0	0	0	4.43e-06	0	0	0	0	0	0	0	0	0	0	0	0	0	0	0.000179268	0	0	0	0	0	0	0	0	0	0	0	0	0	0	0	0	0	0
BacteriaChloroflexiAnaerolineaeSBR1031	0.000195098	0.000187685	2.5e-05	3.63e-05	1.48e-05	6.82e-05	2.66e-05	0	1.06e-05	2.86e-05	4.02e-05	4.54e-06	6.13e-06	2.92e-05	0	0	0.00023113	0.000303705	5.27e-05	4.09e-05	0	0.000358535	0.00227626	0.000389339	0	6.62e-05	8.3e-06	0.000296572	0.000113779	9.41e-05	1.92e-05	0	6.3e-06	0	0	0.000407894	0.000190614	0.000127003	1.43e-05	2.68e-05
BacteriaChloroflexiAnaerolineaeSBR1031A4b	0.000296011	0.00103779	0.000120614	5.18e-05	9.88e-06	0.000117768	0.000239137	3.07e-05	8.52e-05	0.000219585	5.37e-05	0.000113456	0.000116539	4.39e-05	5.93e-05	0	0.000412732	0.000641155	0.000122911	4.09e-05	1.73e-05	0.0020317	0.00264016	0.00076688	0.000673074	3.83e-05	5.39e-05	0.000639484	0.000202273	6.12e-05	3.2e-06	9.38e-06	0	3.51e-05	0	1.94e-05	3.81e-05	3.29e-05	0	1.34e-05
BacteriaChloroflexiAnaerolineaeSJA.15	0	5.52e-06	0	0	0	6.2e-06	0	0	2.13e-05	0	0	4.54e-06	0	0	0	0	1.65e-05	0	0	0	0	5.98e-05	0.000255499	0	0	0	0	0	0	0	0	0	0	0	0	0	0	1.88e-05	2.86e-05	0
BacteriaChloroflexiAnaerolineaeThermoflexalesThermoflexaceaeThermoflexus	0	0	0	0	9.88e-06	0	0	0	0	0	0	0	0	0	0	0	0	0	0	0	1.73e-05	0	0	0	0	0	0	0	0	0	0	0	0	0	0	0	0	0	0	0
BacteriaChloroflexiAnaerolineaeuncultured	0.000114368	0	8.32e-06	0	9.88e-06	3.1e-05	0	0	5.32e-05	0	0	0	0	0	0	0	0.000115565	0	1.76e-05	0	5.18e-05	0.000104573	0.000247757	0	0	0	0	2.78e-05	2.53e-05	4.7e-06	0	0	0	0	0	0	0	3.76e-05	0	0
BacteriaChloroflexiChloroflexiaChloroflexalesRoseiflexaceaeuncultured	0	0	0	0	0	0	0	0	0	0	0	0	0	0	0	0	0	0	1.76e-05	0	0	0	0	0	0	0	0	0	0	0	0	0	0	0	0	0	0	4.7e-06	0	0
BacteriaChloroflexiChloroflexiaThermomicrobialesAKYG1722	0	3.31e-05	0	0	0	0	0	4.61e-05	0	0	0	0	0	0	0	0	0	0	0	0	0	0	0	5.9e-05	7.04e-05	0	0	0	0	0	0	0	0	0	0	0	0	4.23e-05	0	0
BacteriaChloroflexiChloroflexiaThermomicrobialesJG30.KF.CM45	6.73e-06	5.52e-06	4.16e-06	0	0	0	4.43e-06	0	0	3.82e-05	0	0	0	2.92e-05	0	0	1.65e-05	0	1.76e-05	0	0	7.47e-05	0	3.54e-05	5.48e-05	0	0	0	0	9.41e-06	0	0	0	0	0	0	3.81e-05	1.41e-05	4.29e-05	0
BacteriaChloroflexiDehalococcoidia3051bac4.16	0	1.1e-05	0	0	0	0	0	0	0	0	0	0	0	0	0	0	0	0	0	0	0	0	0	0	0	0	0	0	0	0	0	0	0	0	0	0	0	0	0	0
BacteriaChloroflexiDehalococcoidiaDehalococcoidalesDehalococcoidales.Incertae.SedisDehalobium	0	0	0	0	0	6.2e-06	0	0	0	0	0	0	0	0	0	0	0	0	0	4.09e-05	0	0	0	0	0	0	0	0	0	0	0	0	0	0	0	0	0	0	0	0
BacteriaChloroflexiDehalococcoidiaDehalococcoidalesuncultured	0	0	0	0	0	0	4.43e-06	0	0	0	0	0	0	0	0	0	0	0	0	0	0	0	0	0	0	0	0	0	0	0	0	0	0	0	0	0	0	0	0	0
BacteriaChloroflexiDehalococcoidiaFS117.23B.02	6.73e-06	0	0	0	0	0	0	0	0	0	0	0	0	0	0	0	3.3e-05	0	0	4.09e-05	0	4.48e-05	0	2.36e-05	0	0	0	4.63e-06	0	0	0	0	0	0	0	0	0	0	0	0
BacteriaChloroflexiDehalococcoidiaFW22	1.35e-05	0	0	0	0	0	0	0	0	0	0	0	0	1.46e-05	0	0	0	0	0	0	0	0	0	0	0	0	0	0	0	0	0	0	0	0	0	0	0	4.7e-06	0	0
BacteriaChloroflexiDehalococcoidiaGIF3	0	0	0	0	0	0	0	0	0	0	0	0	0	0	0	0	0	0	0	0	0	0	0	4.72e-05	0	0	0	0	0	0	0	0	0	0	0	0	0	0	0	0
BacteriaChloroflexiDehalococcoidiaGIF9	6.73e-06	0	0	0	9.88e-06	0	0	0	0	0	0	0	0	0	0	0	0	0	0	2.05e-05	0	0	0	0	0	0	0	0	0	0	0	0	0	0	0	0	0	0	0	0
BacteriaChloroflexiDehalococcoidiaGIF9AB.539.J10SCGC.AB.539.J10	0	1.66e-05	4.16e-06	0	0	1.24e-05	0	0	0	0	0	0	1.23e-05	0	0	0	0	3.37e-05	3.51e-05	0	0	0	0	0	0	0	0	0	0	0	0	0	0	0	0	0	0	0	0	0
BacteriaChloroflexiDehalococcoidiaH3.93	0	0	0	0	0	0	0	0	0	0	0	0	0	0	4.56e-06	0	0	0	0	0	0	0	0	0	0	0	0	0	0	0	0	0	0	0	0	0	0	0	0	0
BacteriaChloroflexiDehalococcoidiaMB.C2.126	0	0	0	0	0	0	8.86e-06	0	0	0	0	0	0	0	0	0	0	0	0	0	0	0	0	0	0	0	0	0	0	0	0	0	0	0	0	0	0	0	0	0
BacteriaChloroflexiDehalococcoidiaMSBL5	2.02e-05	5.52e-06	0	0	0	0	0	0	0	0	0	0	0	0	0	0	0	0	0	0	0	0	0	0.000106183	0	0	0	0	0	0	0	0	0	0	0	0	0	0	0	4.46e-06
BacteriaChloroflexiDehalococcoidiaS085	0	1.1e-05	0	0	0	0	0	0	0	0	0	0	0	0	0	0	0	0	3.51e-05	2.05e-05	0	0	0	0	0	0	0	0	0	0	0	0	0	0	0	0	0	9.41e-06	0	0
BacteriaChloroflexiDehalococcoidiaSAR202.clade	4.04e-05	0	0	0	0	4.96e-05	4.43e-06	0	0.000106467	0	0	7.26e-05	1.84e-05	1.46e-05	4.56e-06	0	0.000115565	0	0	8.18e-05	0	0	0	0	0	0	0	0	0	0	0	0	0	0	0	0	0	0	0	0
BacteriaChloroflexiDehalococcoidiaSh765B.AG.111	0	5.52e-06	0	0	0	0	0	0	0	0	0	0	0	0	0	0	0	0	0	0	0	0	0	0	0	0	0	0	0	0	0	0	0	0	0	0	0	0	0	0
BacteriaChloroflexiDehalococcoidiat0.6.f	0	0	0	0	0	0	0	0	0	0	0	0	0	0	0	0	0	0	0	0	0	0	0	0	0	0	0	0	0	0	3.2e-06	0	0	0	0	0	0	0	0	0
BacteriaChloroflexiDehalococcoidiavadinBA26	1.35e-05	0	1.25e-05	0	0	0	0	0	0	0	0	0	0	0	0	0	0	0	0	0	0	0.000224085	0	0	0	0	0	0	1.26e-05	0	0	0	0	0	0	0	0	0	0	0
BacteriaChloroflexiJG30.KF.CM66	6.73e-06	1.1e-05	0	0	0	1.86e-05	0	0	0	0	0	0	0	0	0	0	6.6e-05	3.37e-05	0	0	0	1.49e-05	0	0	0	0	0	1.39e-05	0	0	3.2e-06	0	0	0	0	0	0	3.76e-05	1.43e-05	1.34e-05
BacteriaChloroflexiKD4.96	0.000309466	2.21e-05	3.74e-05	3.63e-05	1.98e-05	3.72e-05	6.2e-05	3.07e-05	0.000138407	0	0.000134126	1.82e-05	6.13e-06	1.46e-05	9.12e-06	0	0.000396223	6.75e-05	0.000280938	0.000102293	3.46e-05	0.00194207	0.000619392	0.000483724	0.000187835	1.05e-05	3.32e-05	8.8e-05	2.53e-05	1.41e-05	1.92e-05	1.88e-05	0	7.02e-06	0	0	0.000304983	0.000206968	8.57e-05	3.12e-05
BacteriaChloroflexiKtedonobacteriaC0119	0	0	0	0	0	0	0	0	0	0	0	0	0	0	0	0	0	0	0	0	0	0	0	0	7.04e-05	0	0	0	0	0	0	0	0	0	0	0	0	0	0	0
BacteriaChloroflexiN9D0	0	0	0	0	0	0	0	0	0	0	0	0	0	0	0	0	0	3.37e-05	0	0	0	0	0	0	0	0	0	0	0	0	0	0	0	0	0	0	0	0	0	0
BacteriaChloroflexiSL56.marine.group	0	0	0	0	0	0	4.43e-06	0	0	0	0	0	0	0	0	0	0	0	0	0	0	0	0	0	0	0	0	0	0	0	0	0	0	0	0	0	0	0	0	0
BacteriaChloroflexiTK10	0	5.52e-06	0	0	0	0	0	0	0	0	0	0	0	0	0	0	0	0	0	0	0	0	0	0	0	0	0	0	0	0	0	0	0	0	0	0	0	0	0	0
BacteriaCloacimonetesCloacimonadiaCloacimonadalesLK.44f	0	0	0	0	0	0	0	0	0	7.64e-05	0	0	0	0	0	0	0	0	0	0	0	0	0	0	0	2.09e-05	0	0	0	9.41e-06	0	0	0	0	0	0	0	0	0	0
BacteriaCloacimonetesCloacimonadiaCloacimonadalesMSBL8	1.35e-05	0	8.32e-06	0	9.88e-06	0	0	0	0	0	0	0	0	0	0	0	0	0	1.76e-05	0	0	0	0	7.08e-05	0	6.28e-05	0	0	0	1.41e-05	3.2e-06	0	0	0	0	0	0	0	0	0
BacteriaCyanobacteriaMelainabacteriaCaenarcaniphilales	6.73e-06	0	0	0	0	1.24e-05	0	1.54e-05	0	0	0	0	6.13e-06	0	4.56e-06	0	0	0	0	0	0	0	0	0	0	0	0	0	0	4.7e-06	0	0	0	0	0	0	0	0	0	0
BacteriaCyanobacteriaMelainabacteriaGastranaerophilales	0	1.66e-05	1.25e-05	0	0	6.2e-06	0	0	0	0	0	4.54e-06	0	0	0	0	3.3e-05	3.37e-05	0	0	1.73e-05	0.000104573	0	0.000117982	8.61e-05	0	8.3e-06	0	2.53e-05	0	6.4e-06	0	0	0	0	0	0	1.88e-05	1.43e-05	0
BacteriaCyanobacteriaMelainabacteriaObscuribacterales	6.73e-06	0	0	0	0	0	1.33e-05	1.54e-05	0	0	0	0	0	0	0	0	0	0	3.51e-05	0	0	2.99e-05	0	0	0	0	0	9.27e-06	1.26e-05	0	6.4e-06	0	0	0	0	0	0	4.7e-06	0	0
BacteriaCyanobacteriaMelainabacteriaVampirovibrionales	0.000134551	0.000436091	4.99e-05	0	0	0.00011157	0.000212566	0.000184473	0	0.000267321	2.68e-05	0.000113456	9.81e-05	2.92e-05	1.37e-05	0	6.6e-05	0	0	4.09e-05	0	0.000134451	0	0	7.83e-06	0	4.15e-05	0.000101947	0.000113779	4.7e-05	3.2e-06	0	0	0.000105356	4.24e-05	0	0	4.7e-06	0	8.92e-06
BacteriaCyanobacteriaOxyphotobacteriaEurycoccalesEurycoccales.Incertae.SedisSynechococcus.PCC.7336	0	0	0	0	4.94e-06	0	0	0	0	0	0	0	0	0	0	0	0	0	0	0	0	0	0	0	0	0	0	0	0	0	0	0	0	0	0	0	0	0	0	0
BacteriaCyanobacteriaOxyphotobacteriaEurycoccalesuncultured	0	0	0	0	0	0	0	0	0	0	0	0	0	0	0	0	0	0	0	0	0	0	0	1.18e-05	0	0	0	0	0	0	0	0	0	0	0	0	0	0	0	0
BacteriaCyanobacteriaOxyphotobacteriaLeptolyngbyalesLeptolyngbyaceaeLB3.76	0	0	0	0	0	0	0	0	0	0	0	0	0	0	0	0	0	0	0	0	0	0	0	0	0	0	0	0	0	0	0	0	0	0	0	0	0	0	0	2.23e-05
BacteriaCyanobacteriaOxyphotobacteriaLeptolyngbyalesLeptolyngbyaceaeLeptolyngbya.PCC.6306	0	0	0	0	0	0	0	0	0	0	0	0	0	0	0	0	0	0	0	0	0	0	0.000317438	0	0	0	0	0	0	0	0	0	0	0	0	0	0	0	0	4.91e-05
BacteriaCyanobacteriaOxyphotobacteriaLeptolyngbyalesLeptolyngbyaceaeMIZ36	0	0	0	0	0	0	0	0	0	0	0	0	0	0	0	0	0	0	0	0	0	0	0	0	0	0	0	0	0	0	0	0	0	0	0	0	0	0	0	4.46e-06
BacteriaCyanobacteriaOxyphotobacteriaLeptolyngbyalesLeptolyngbyaceaeuncultured	6.73e-06	1.66e-05	0	0	0	6.2e-06	0	0	3.19e-05	0	0	0	0	0	0	0	0.000115565	0	3.51e-05	0	3.46e-05	0.000253963	0	0	0	0	0	0	2.53e-05	0	0	0	0	0	0	0	0	0	0	0
BacteriaCyanobacteriaOxyphotobacteriaNostocalesChroococcidiopsaceaeAliterella.CENA595	1.35e-05	5.52e-06	0	3.63e-05	4.94e-06	6.2e-06	0	1.54e-05	1.06e-05	2.86e-05	2.68e-05	1.36e-05	1.23e-05	0	2.74e-05	0	3.3e-05	6.75e-05	7.02e-05	6.14e-05	1.73e-05	0	0	0.000106183	0.000665247	0	8.3e-06	9.27e-06	1.26e-05	1.41e-05	6.4e-06	1.88e-05	6.3e-06	0	1.06e-05	0.000427317	0	0.00373954	8.57e-05	0.00545858
BacteriaCyanobacteriaOxyphotobacteriaNostocalesChroococcidiopsaceaeChlorogloea.SAG.10.99	0	0	0	0	0	0	0	0	0	0	0	0	0	0	0	0	0	0	0	0	0	0	0	0	0.000203487	0	0	0	0	0	0	0	0	0	1.06e-05	0	0	4.7e-06	0	0
BacteriaCyanobacteriaOxyphotobacteriaNostocalesChroococcidiopsaceaeGloeocapsa.PCC.7428	0	0	0	0	0	0	0	0	0	0	0	0	0	0	0	0	0	0	0	0	0	0	0	0	0	0	0	0	0	0	0	0	0	0	0	0	0	0	0	4.46e-06
BacteriaCyanobacteriaOxyphotobacteriaNostocalesChroococcidiopsaceaeuncultured	0	0	0	1.55e-05	9.88e-06	0	4.43e-06	0	0	1.91e-05	1.34e-05	1.36e-05	0	2.92e-05	1.82e-05	0	1.65e-05	0.000168725	1.76e-05	0	0	2.99e-05	0.000301953	0.00031855	0.000547851	3.49e-06	0	0	0	2.82e-05	1.28e-05	1.88e-05	1.26e-05	0	1.06e-05	0	0	0.00327386	0.000157134	0.00420543
BacteriaCyanobacteriaOxyphotobacteriaNostocalesColeofasciculaceaeColeofasciculus.PCC.7420	0	0	0	0	0	0	0	0	0	0	0	0	0	0	0	0	0	0	0	0	0	0	0	0	0	0	0	0	0	0	0	0	0	0	0	0	0	4.7e-06	0	0
BacteriaCyanobacteriaOxyphotobacteriaNostocalesCyanobacteriaceae	0	0	0	0	0	0	0	0	0	0	0	0	0	0	0	0	0	0	0	0	1.73e-05	0	0	0	0	0	0	0	0	0	0	0	0	0	0	0	0	0	0	0
BacteriaCyanobacteriaOxyphotobacteriaNostocalesCyanobacteriaceaeAnnamia.HOs24	0	0	0	0	0	0	0	0	0	0	0	0	0	0	0	0	0	0	0	0	0	0	0	0	0	0	0	0	0	0	3.2e-06	0	0	0	0	0	0	0	0	0
BacteriaCyanobacteriaOxyphotobacteriaNostocalesCyanobacteriaceaeSymphothece.PCC.7002	0	0	4.16e-06	0	0	0	0	0	0	0	0	0	0	0	0	0	3.3e-05	0	1.76e-05	0	0	0	0	0	0	0	0	0	0	0	0	0	0	0	0	0	0	4.7e-06	0	0
BacteriaCyanobacteriaOxyphotobacteriaNostocalesGeitlerinemaceaeGeitlerinema.PCC.7105	0	0	0	0	0	0	0	0	0	0	0	0	0	0	0	0	0	0	0	0	0	0	0	0	0	6.62e-05	0	0	0	0	0	0	0	0	0	0	0	2.82e-05	0	1.34e-05
BacteriaCyanobacteriaOxyphotobacteriaNostocalesMicrocystaceaeAtelocyanobacterium..UCYN.A.	0	0	0	0	0	0	0	0	0	0	0	0	0	0	0	0	0	0	0	0	0	0	0	0	3.13e-05	0	0	0	0	0	0	0	0	0	0	0	0	0	0	0
BacteriaCyanobacteriaOxyphotobacteriaNostocalesMicrocystaceaeSU2.symbiont.group	0	0	0	0	0	0	0	0	0	0	0	0	0	0	0	0	0	0	0	0	0	0	0	0	0	0	0	0	0	0	0	0	0	0	0	0	0	4.7e-06	0	0
BacteriaCyanobacteriaOxyphotobacteriaNostocalesNostocaceaeScytonema.PCC.7110	0	0	0	0	0	0	0	0	0	0	0	0	0	0	0	0	0	0	0	2.05e-05	0	0	0	0	0	0	0	0	0	0	0	0	0	0	0	0	0	0	0	0
BacteriaCyanobacteriaOxyphotobacteriaNostocalesNostocaceaeScytonema.UTEX.2349	0	2.76e-05	0	0	0	0	0	0	0	0	0	0	0	0	0	0	0	0	0	0	0	0	0	0	0	0	0	0	0	0	0	0	0	0	0	0	0	0	0	0
BacteriaCyanobacteriaOxyphotobacteriaNostocalesNostocaceaeuncultured	0	0	0	0	0	0	0	0	0	0	0	0	0	0	0	0	0	0	0	0	0	0	0	0	7.83e-06	0	0	0	0	0	0	0	0	0	0	0	0	0	0	0
BacteriaCyanobacteriaOxyphotobacteriaNostocalesuncultured	0	0	0	0	0	0	0	0	0	0	0	0	0	0	0	0	0	0	0	0	0	0	0	0	0	0	0	0	0	0	0	0	0	0	0	0	0	9.41e-06	0	4.46e-06
BacteriaCyanobacteriaOxyphotobacteriaNostocalesXenococcaceaeChroococcidiopsis.PCC.6712	0	0	0	0	0	0	0	0	0	0	0	0	0	0	0	0	0	0	0	2.05e-05	0	0	0	0	0	0	0	0	1.26e-05	0	0	0	0	0	0	0	0	4.7e-06	0	0
BacteriaCyanobacteriaOxyphotobacteriaNostocalesXenococcaceaePleurocapsa.PCC.7319	0.000181643	0.000198725	0.000266182	6.73e-05	0.000108692	2.48e-05	0	1.54e-05	4.26e-05	0	0.000201188	3.63e-05	1.84e-05	0.000146237	6.84e-05	2.14e-05	0.000495278	6.75e-05	0.000860374	0.000388715	3.46e-05	0.00206158	0	0.00228884	0.0016279	5.93e-05	2.49e-05	2.78e-05	0.000493041	0.000122309	2.88e-05	7.5e-05	6.3e-06	0	1.06e-05	0	0.000114368	0.000555051	8.57e-05	0.000200683
BacteriaCyanobacteriaOxyphotobacteriaNostocalesXenococcaceaeStanieria.PCC.7437	0	0	0	0	0	0	0	0	0	0	0	0	0	0	0	0	0	0	0	0	0	0	0	0	0	0	0	0	0	0	0	0	0	0	0	0	0	4.7e-06	0	0
BacteriaCyanobacteriaOxyphotobacteriaNostocalesXenococcaceaeuncultured	0	0	0	1.55e-05	0	0	0	0	0	0	0	0	0	0	0	0	0	0	0	4.09e-05	0	0	0	0	0	0	0	0	0	4.7e-06	0	0	0	0	0	0	0	4.7e-06	0	0
BacteriaCyanobacteriaOxyphotobacteriaNostocalesXenococcaceaeXenococcus.PCC.7305	0	0	0	0	0	0	0	0	0	0	0	0	0	0	0	0	1.65e-05	0	0	0	0	0	0	0	0	0	0	0	0	0	0	0	0	0	0	0	0	0	0	0
BacteriaCyanobacteriaOxyphotobacteriaOxyphotobacteria.Incertae.SedisUnknown.FamilyLeptolyngbya.EcFYyyy.00	0	0	0	0	0	0	0	0	0	0	0	0	0	0	0	0	0	0	0	0	0	0	0	0	0	0	0	0	0	0	0	0	0	0	0	0	0	4.7e-06	0	0
BacteriaCyanobacteriaOxyphotobacteriaPhormidesmialesNodosilineaceaeNodosilinea.PCC.7104	0	0	0	0	0	0	0	0	0	0	0	0	0	0	0	0	0	0	0	0	0	0	0	0	0	0	0	9.27e-06	0	0	0	0	0	0	0	0	0	0	0	0
BacteriaCyanobacteriaOxyphotobacteriaPhormidesmialesPhormidesmiaceaePhormidesmis.ANT.LACV5.1	4.71e-05	3.31e-05	4.16e-05	2.07e-05	5.43e-05	0	1.33e-05	3.07e-05	0	9.55e-06	0.000241426	0	0	0	0	0	0.000115565	0.000168725	0.000245821	2.05e-05	8.64e-05	0.000522864	0	0.0006371	0.000133049	0.000251015	8.3e-06	9.27e-06	6.32e-05	0	1.92e-05	2.81e-05	4.41e-05	7.02e-06	0	0	0	0.000301045	4.29e-05	0.000651106
BacteriaCyanobacteriaOxyphotobacteriaPseudanabaenalesPseudanabaenaceaePseudanabaena.PCC.7429	0	0	0	0	0	0	0	0	0	0	0	0	0	0	0	0	0	0	0	0	0	0	0	0	0	0	0	0	0	0	0	0	0	0	0	0	0	0	0	0
BacteriaCyanobacteriaOxyphotobacteriaRD017	0	0	0	0	0	0	0	0	0	0	0	0	0	0	0	0	0	0	0	0	0	0	0	0	0	0	0	0	0	0	0	0	0	0	0	0	0	9.41e-06	0	0
BacteriaCyanobacteriaOxyphotobacteriaSynechococcalesCyanobiaceaeCyanobium.PCC.6307	2.02e-05	3.31e-05	3.74e-05	1.04e-05	4.94e-06	1.24e-05	2.66e-05	0	5.32e-05	0	1.34e-05	4.54e-06	0	0	4.56e-06	1.07e-05	9.91e-05	0	3.51e-05	0	0	0.000209146	0.000232272	3.54e-05	0	1.74e-05	0	2.32e-05	3.79e-05	9.41e-06	6.4e-06	0	0	0	0	0	3.81e-05	9.41e-05	2.86e-05	0
BacteriaCyanobacteriaOxyphotobacteriaSynechococcalesCyanobiaceaeProchlorococcus.MIT9313	9.42e-05	4.42e-05	8.73e-05	1.04e-05	9.88e-06	6.2e-06	1.33e-05	0	2.13e-05	9.55e-06	1.34e-05	1.36e-05	6.13e-06	0	2.28e-05	0	3.3e-05	0	0	0	1.73e-05	0	7.74e-06	1.18e-05	0	3.49e-06	2.9e-05	0.000111215	2.53e-05	2.35e-05	3.84e-05	0	6.3e-06	0	1.06e-05	0	3.81e-05	9.41e-06	0	4.46e-06
BacteriaCyanobacteriaOxyphotobacteriaSynechococcalesCyanobiaceaeSynechococcus.CC9902	0.00708409	0.00633159	0.00288225	0.00223784	0.00301374	0.00339048	0.00377748	0.00126057	0.00284266	0.00129842	0.00197165	0.00174268	0.00131873	0.000965166	0.00285548	0.00112515	0.0123985	0.00492677	0.00291473	0.00177991	0.00247063	0.00316706	0.00624037	0.00204108	0.00113483	0.00069029	0.00364208	0.00928642	0.00408339	0.00512287	0.0012743	0.000628164	0.00141748	8.43e-05	0.000328383	0.000757517	0.000648088	0.00109129	0.00112851	0.000102571
BacteriaCyanobacteriaOxyphotobacteriaSynechococcalesSynechococcales.Incertae.SedisSchizothrix.LEGE.07164	6.73e-06	0	8.32e-06	0	1.48e-05	0	0	3.07e-05	0	0	0	4.54e-06	0	0	0	0	0	0	1.76e-05	0	0	0.000209146	0	0	0	0	0	0	0	0	0	0	0	0	0	0	0	3.76e-05	0	0
BacteriaCyanobacteriaOxyphotobacteriaThermosynechococcalesAcaryochloridaceaeAcaryochloris.MBIC11017	0	0	8.32e-06	0	1.98e-05	0	0	0	0	0	0	0	0	0	4.56e-06	0	0	0	3.51e-05	0	0	8.96e-05	0	0	0	0	0	0	1.26e-05	0	6.4e-06	0	0	0	4.24e-05	0	0	1.88e-05	0	0
BacteriaCyanobacteriaOxyphotobacteriauncultured	0	0	0	0	0	0	0	0	0	0	0	0	6.13e-06	0	0	0	0	0	0	0	0	8.96e-05	0	0	0	0	0	0	0	0	0	0	0	0	0	0	0	9.41e-06	0	0
BacteriaCyanobacteriaSericytochromatia	0	2.21e-05	2.91e-05	5.18e-06	0	6.2e-06	1.33e-05	0	0	0	0	0	6.13e-06	1.46e-05	1.37e-05	1.07e-05	0	3.37e-05	7.02e-05	0	0	0	0	0	0	3.83e-05	8.3e-06	0	1.26e-05	0	0	0	0	0	0	0	0	0	2.86e-05	4.46e-06
BacteriaDadabacteriaDadabacteriiaDadabacteriales	0.000242191	2.21e-05	1.66e-05	2.59e-05	0	0.000229338	6.2e-05	3.07e-05	0.000170347	0	0.0001073	0.000226912	9.81e-05	0	4.56e-06	0	0.000214621	0	3.51e-05	0	0	0.000448169	0.000541968	0.00012978	0.000297405	4.53e-05	4.56e-05	2.78e-05	0	2.82e-05	9.61e-06	0	1.26e-05	7.02e-06	0	0.000116541	0	0.000122299	5.71e-05	1.34e-05
BacteriaDeferribacteresDeferribacteresDeferribacteralesDeferribacteraceaeMucispirillum	0	0	0	0	0	0	0	0	0	0	0	0	0	0	0	0	0	0	0	0	0	0	0	4.72e-05	0	0	0	0	0	0	0	0	0	0	0	0	0	0	0	0
BacteriaDeinococcus.ThermusDeinococciDeinococcalesDeinococcaceaeDeinococcus	0	0	4.16e-06	0	0	0	0	0	0	0	0	0	0	0	0	0	0	0	0	0	0	0	0	3.54e-05	0	0	0	0	0	0	0	4.69e-05	0	0	0	0	0	2.35e-05	0	0.000129329
BacteriaDeinococcus.ThermusDeinococciDeinococcalesTrueperaceaeTruepera	0.000134551	3.31e-05	0.000103977	6.22e-05	1.48e-05	0	1.77e-05	0	0	0	0	0	0	1.46e-05	1.37e-05	2.14e-05	3.3e-05	3.37e-05	0.000210704	4.09e-05	5.18e-05	0.000717071	0	0.000460128	7.83e-05	5.93e-05	1.24e-05	4.63e-06	7.59e-05	1.88e-05	1.6e-05	0	0	0	4.24e-05	0	0	0.000705574	5.71e-05	0.000325553
BacteriaDependentiaeBabeliaeBabeliales	5.38e-05	6.07e-05	3.33e-05	0	0	3.72e-05	3.99e-05	0	0	0	0	1.36e-05	1.23e-05	2.92e-05	1.82e-05	1.07e-05	8.25e-05	0	1.76e-05	4.09e-05	0	0.000179268	1.55e-05	4.72e-05	6.26e-05	0	1.24e-05	1.85e-05	5.06e-05	2.35e-05	9.61e-06	0	0	0	9.53e-05	0	0	4.7e-06	0.000114279	0
BacteriaDependentiaeBabeliaeBabelialesBabeliaceae	4.71e-05	5.52e-06	1.25e-05	5.18e-06	0	6.2e-06	4.43e-06	0	0	0	0	4.54e-06	0	1.46e-05	0	0	4.95e-05	0	8.78e-05	0	0	0.000104573	9.29e-05	5.9e-05	0	0	0	0	1.26e-05	4.7e-06	6.4e-06	0	0	0	0	0	0	1.41e-05	1.43e-05	0
BacteriaDependentiaeBabeliaeBabelialesBabeliaceaeCandidatus.Babela	0	0	0	0	1.48e-05	0	0	0	0	0	0	0	0	0	0	0	0	0	0	0	0	0	0	0	0	0	0	0	0	0	3.2e-06	0	0	0	0	0	0	0	0	0
BacteriaDependentiaeBabeliaeBabelialesUBA12409	2.69e-05	1.1e-05	2.91e-05	0	4.94e-06	0	3.99e-05	1.54e-05	0	0	1.34e-05	9.08e-06	0	0	0	0	0	0	3.51e-05	0	0	0	0	0	0	0	4.15e-06	4.63e-06	0.000101137	9.41e-06	0	0	0	0	0	0	0	4.7e-06	0	0
BacteriaDependentiaeBabeliaeBabelialesUBA12411	0	0	1.66e-05	0	0	0	0	0	0	0	0	0	0	0	0	1.07e-05	0	0	8.78e-05	0	0	0	0	0	0	0	0	9.27e-06	1.26e-05	0	0	0	0	0	0	0	0	0	1.43e-05	0
BacteriaDependentiaeBabeliaeBabelialesVermiphilaceae	9.42e-05	7.73e-05	4.16e-05	3.63e-05	4.94e-06	5.58e-05	6.64e-05	4.61e-05	0.000425867	6.68e-05	2.68e-05	4.54e-05	1.23e-05	1.46e-05	2.28e-05	0	3.3e-05	0.000236215	8.78e-05	0	0	0.000537803	0.000650361	1.18e-05	0.000164355	3.49e-06	8.3e-06	7.41e-05	0.000113779	2.35e-05	9.61e-06	0	0	7.02e-06	0	0	0	2.82e-05	0	4.46e-06
BacteriaElusimicrobiaElusimicrobiaLineage.IV	0	0	0	0	0	6.2e-06	0	0	0	0	0	4.54e-06	0	0	0	0	0	0	0	0	0	0	0	0	0	0	0	0	0	0	0	0	0	0	0	0	0	0	0	0
BacteriaElusimicrobiaElusimicrobiaMVP.88	0	0	0	0	0	0	0	0	0	0	0	4.54e-06	0	0	0	0	0	0	0	0	0	0	0	0	0	0	0	0	0	0	0	0	0	0	0	0	0	0	0	0
BacteriaElusimicrobiaEndomicrobiaEndomicrobialesEndomicrobiaceaeCandidatus.Endomicrobium	0	0	0	0	0	0	0	0	0	0	0	0	0	0	0	0	0	0	0	0	0	0	0	0	0	0	0	0	0	0	0	0	0	0	0	0	0	0	0	0
BacteriaElusimicrobiaLineage.IIa	0	0	8.32e-06	0	0	0	0	0	0	0	0	0	0	0	0	0	0	0	0	0	0	0	0	0	0	0	0	0	0	0	0	0	0	0	0	0	0	0	0	0
BacteriaElusimicrobiaLineage.IIb	0	0	0	0	0	0	0	0	0	0	0.0001073	0	0	0	0	0	4.95e-05	0	0	0	0	0	0	0	0	5.23e-05	0	0	0	0	0	0	0	0	0	0	0	4.7e-06	0	0
BacteriaElusimicrobiaLineage.IIc	0	0	0	0	0	0	0	0	0	0	0	0	0	0	0	0	0	0	0	0	0	0	0	0	0	0	0	0	0	4.7e-06	0	0	0	0	0	0	0	0	0	0
BacteriaElusimicrobiaRs.M47	0	0	0	0	0	0	0	0	0	0	0	0	0	0	0	0	0	0	0	0	0	0	0	0	0	0	0	0	1.26e-05	0	0	0	0	0	0	0	0	0	0	0
BacteriaEntotheonellaeotaEntotheonelliaEntotheonellalesEntotheonellaceae	0	0	0	0	0	0	0	0	1.06e-05	0	0	0	0	0	0	0	0	0	0	0	0	0	0	0	0	0	0	0	0	0	0	0	0	0	0	0	0	0	0	0
BacteriaEntotheonellaeotaEntotheonelliaEntotheonellalesEntotheonellaceaeCandidatus.Entotheonella	0	0	0	0	0	0	0	0	0	0	0	0	0	0	0	0	1.65e-05	0	0	0	0	0	0	0	0	0	0	0	0	0	0	0	0	0	0	0	0	3.76e-05	0	0
BacteriaEpsilonbacteraeotaCampylobacteriaCampylobacteralesArcobacteraceaeArcobacter	0.00375396	0.016047	0.00716196	0.00193739	0.0198512	0.00157437	0.0053983	0.00348962	0.00339629	0.00654936	0.00388964	0.00229635	0.00477812	0.00391916	0.00202529	0.0202098	0.00529948	0.0119457	0.00690055	0.00472596	0.0288355	0.006364	0.00766497	0.00943853	0.00579157	0.082793	0.000866965	0.00106581	0.0063716	0.00229094	0.0181187	0.00200637	0.0144645	0.000245831	0.00111227	0.000291353	0.00251611	0.00674058	0.0380264	0.00585995
BacteriaEpsilonbacteraeotaCampylobacteriaCampylobacteralesCampylobacteraceaeCampylobacter	0	0	2.08e-05	5.18e-06	0	1.24e-05	8.86e-06	0	0	0	0	0	0	1.46e-05	0	0	0	0	0	0	0	0	0	0	0	0	0	0	0	0	0	0.000103131	0	0	0	0	0	0	0	4.46e-06
BacteriaEpsilonbacteraeotaCampylobacteriaCampylobacteralesCampylobacterales.Incertae.SedisThiofractor	0	0	0	0	0	0	0	0	0	0	0	0	0	0	0	0	0	0	0	0	0	0	0	0	0	0	0	0	0	0	3.2e-06	0	0	0	0	0	0	0	0	0
BacteriaEpsilonbacteraeotaCampylobacteriaCampylobacteralesHelicobacteraceaeHelicobacter	0	0	1.66e-05	0	0	0	0	0	0	0	0	0	0	0	4.56e-06	0	0	0	0	0	0	0	0	0	0	0	0	0	1.26e-05	4.7e-06	0	0	0	0	0	0	0	0	0	0
BacteriaEpsilonbacteraeotaCampylobacteriaCampylobacteralesSulfurospirillaceaeSulfurospirillum	8.75e-05	4.97e-05	8.73e-05	1.55e-05	8.89e-05	6.2e-06	5.31e-05	6.15e-05	0	0.000152755	2.68e-05	1.82e-05	1.84e-05	0.000102366	9.12e-06	0.000117873	6.6e-05	6.75e-05	0.000122911	2.05e-05	0.000103663	0	0	7.08e-05	9.39e-05	8.72e-05	0	1.39e-05	0.000113779	1.88e-05	0.00010886	0	6.3e-06	0	0	0	3.81e-05	4.7e-05	2.86e-05	4.91e-05
BacteriaEpsilonbacteraeotaCampylobacteriaCampylobacteralesSulfurovaceaeNitratifractor	0	0	0	0	0	0	0	0	0	0	0	0	0	0	0	0	0	0	0	0	0	0	0	0	0	0	0	0	0	0	0	0	0	0	0	0	0	4.7e-06	0	4.46e-06
BacteriaEpsilonbacteraeotaCampylobacteriaCampylobacteralesSulfurovaceaeSulfurovum	0.000390197	0.000905302	0.00181336	0.000222748	0.000928826	0.00011157	0.000247994	0.00104535	0.00025552	0.000143208	0.000777928	0.0001543	0.000177876	0.00023398	0.000164213	0.000353618	0.00102358	0.0013498	0.00237042	0.000450091	0.00255702	0.00103079	0.00203625	0.00237143	0.000946999	0.00494359	0.000112	0.000245599	0.000986081	0.000461012	0.000697982	4.69e-05	0.000125998	2.81e-05	0.000116523	0.000543858	0.000343105	0.00240836	0.00278555	0.00550764
BacteriaEpsilonbacteraeotaCampylobacteriaCampylobacteralesThiovulaceaeSulfuricurvum	4.71e-05	0	0	0	0	0	0	0	0	0	0	0	1.23e-05	1.46e-05	0	0	0	3.37e-05	0	0	0	1.49e-05	0	0	0	0	0	0	0	0	0	0	0	0	0	0	0	0	0	1.78e-05
BacteriaEpsilonbacteraeotaCampylobacteriaCampylobacteralesThiovulaceaeSulfurimonas	0.000504565	0.000651376	0.00073616	0.000155406	0.000365602	0.000167355	0.000305564	0.000461184	5.32e-05	0.00013366	0.000965704	0.000272294	0.000337351	0.000438712	0.000282811	0.000578648	0.00112263	0.000641155	0.000983284	0.000409174	0.0012094	0.000552742	0.000278726	0.00103824	0.000375669	0.00100057	7.47e-05	5.1e-05	0.000530967	0.000249323	0.00049307	0.000459404	0.000258295	1.4e-05	0.000158895	0	0.00053372	0.000343379	0.000499971	0.000709081
BacteriaEpsilonbacteraeotaCampylobacteriaCampylobacteralesThiovulaceaeThiovulum	0	0	0	0	0	0	0	0	0	0	0	0	0	0	0	0	0	0	0.000632111	8.18e-05	0.00012094	0	0	0	0	0	0	0	0	0	0	0	0	0	0	0	0	0	0	0
BacteriaFBP	0	5.52e-06	0	5.18e-06	0	0	0	0	0	0	0	0	0	0	0	0	0	0	0	0	0	0	0	0.000188771	0	0	0	0	0	0	0	0	0	0	0	0	0	0.000150522	0	0.000178385
BacteriaFCPU426	0	0	0	0	0	0	0	0	6.39e-05	9.55e-06	0	4.54e-06	0	0	0	0	9.91e-05	3.37e-05	0	0	0	0	0	0	0	0	4.15e-06	4.63e-06	0	0	0	0	0	0	0	0	0	0	0	4.46e-06
BacteriaFibrobacteresChitinivibrioniaChitinivibrionalesChitinivibrionaceaepossible.genus.03	2.02e-05	1.66e-05	0	0	1.48e-05	1.86e-05	0	0	0	0	0	0	0	2.92e-05	4.56e-06	0	1.65e-05	0	1.76e-05	0	3.46e-05	4.48e-05	0	0	0	1.39e-05	0	2.32e-05	0	0	2.24e-05	9.38e-06	0	0	0	0	0	0	0	8.92e-06
BacteriaFibrobacteresFibrobacteriaFibrobacteralesFibrobacteraceaeuncultured	2.02e-05	1.1e-05	0	0	0	1.24e-05	0	0	6.39e-05	0	0	5.9e-05	1.84e-05	4.39e-05	0	1.07e-05	0.000198111	0	8.78e-05	0	0	0.000313718	0	0	0	2.79e-05	0	4.63e-06	0	0	1.6e-05	0	0	0	0	0	3.81e-05	9.41e-06	4.29e-05	2.68e-05
BacteriaFibrobacteresFibrobacteriaFibrobacteralesTG3	0	0	0	0	0	0	0	0	1.06e-05	0	0	0	0	0	0	0	0	0	0	0	0	0	0	0	0	0	0	0	0	0	0	0	0	0	0	0	0	0	0	0
BacteriaFirmicutesBacilliBacillalesAlicyclobacillaceaeTumebacillus	0	0	0	0	0	0	0	0	0	0	0	0	0	0	0	0	0	0	1.76e-05	0	0	0	0	0	0	0	0	0	0	0	0	0	0	0	0	0	0	0	0	0
BacteriaFirmicutesBacilliBacillalesBacillaceaeAeribacillus	0	0	0	0	0	0	0	0	0	0	0	0	0	0	0	0	1.65e-05	0	0	0	0	0	0	0	0	0	0	0	0	0	0	0	0	0	0	0	0	0	0	0
BacteriaFirmicutesBacilliBacillalesBacillaceaeAnoxybacillus	0	0	0	0	0	0	0	0	0	0	0	0	0	0	0	0	0	0	0	0	0	0	0	0	0	0	0	0	0	0	0	0	0	0	0	0	0	0	0	0
BacteriaFirmicutesBacilliBacillalesBacillaceaeBacillus	0.000100913	2.21e-05	0.000120614	0	2.96e-05	6.2e-06	1.77e-05	0	2.13e-05	0	0	1.82e-05	1.23e-05	1.46e-05	2.28e-05	0	6.6e-05	0.00013498	0.000210704	0	0	0.00109055	0.000874891	2.36e-05	0.000289578	3.49e-06	1.66e-05	2.32e-05	3.79e-05	2.35e-05	3.2e-06	0	0	0	0	0	0	2.35e-05	1.43e-05	0
BacteriaFirmicutesBacilliBacillalesBacillaceaeFictibacillus	6.73e-06	0	0	0	0	0	0	0	0	0	0	0	0	0	4.56e-06	0	0	0	0	0	0	0	0	0	0	0	0	0	0	0	0	0	0	0	0	0	0	4.7e-06	0	0
BacteriaFirmicutesBacilliBacillalesBacillaceaeGeobacillus	0	0	0	0	0	0	0	0	0	0	0	0	0	0	0	0	0	0	0	0	0	0	0	0	0	0	0	0	2.53e-05	0	0	0	0	0	0	0	0	0	0	0
BacteriaFirmicutesBacilliBacillalesBacillaceaeHalobacillus	0	0	1.66e-05	0	0	0	0	0	0	0	0	0	0	0	4.56e-06	0	0	0	0	0	0	0	0	0	0	0	0	0	0	0	0	0	0	0	0	0	0	0	0	0
BacteriaFirmicutesBacilliBacillalesBacillaceaeHalolactibacillus	0	0	0	0	0	0	0	0	0	0	0	0	0	0	0	0	0	3.37e-05	0	0	0	0	0	0	0	0	0	0	0	0	0	0	0	0	0	0	0	0	0	0
BacteriaFirmicutesBacilliBacillalesBacillaceaeOceanobacillus	0	0	0	0	0	0	0	0	0	0	0	0	0	0	0	0	0	0	0	0	0	0	0	0	0	0	0	4.63e-06	0	0	0	0	0	0	0	0	0	0	0	0
BacteriaFirmicutesBacilliBacillalesBacillaceaePseudogracilibacillus	0	0	0	0	0	0	0	0	0	0	0	0	0	0	0	0	0	0	0	0	0	0	0	0	0	0	0	0	0	0	0	0	0	0	0	0	0	0	0	0
BacteriaFirmicutesBacilliBacillalesBacillaceaeSinibacillus	0	0	1.66e-05	0	0	0	0	0	0	0	0	0	0	0	0	0	0	0	1.76e-05	0	0	0	0	0	0	0	0	0	0	0	0	0	0	0	0	0	0	0	0	0
BacteriaFirmicutesBacilliBacillalesBacillaceaeVirgibacillus	0	0	0	0	0	0	0	0	0	0	0	0	0	0	0	0	0	0	0	0	0	0	0	7.08e-05	0	0	0	0	0	0	0	0	0	0	0	0	0	0	0	0
BacteriaFirmicutesBacilliBacillalesFamily.XIGemella	0	0	0	0	0	0	4.43e-06	0	0	0	0	0	0	0	0	0	0	0	0	0	0	0	0	0	0	0	0	0	0	0	0	4.69e-05	3.78e-05	0	0	0	0	0	0	0
BacteriaFirmicutesBacilliBacillalesFamily.XIIExiguobacterium	0	0	0	0	0	0	0	0	0	0	0	1.36e-05	0	0	0	0	0	0	0	0	0	0	0.000464544	0	0	0	4.15e-06	0	0	4.7e-06	0	0	0	0	0	0	0	4.7e-06	0	0
BacteriaFirmicutesBacilliBacillalesFamily.XThermicanus	0	0	0	0	0	0	0	0	0	0	0	0	0	0	0	0	0	0	0	0	0	0	0	0	0	3.49e-06	0	0	0	0	0	0	0	0	0	0	0	0	0	0
BacteriaFirmicutesBacilliBacillalesPaenibacillaceaeBrevibacillus	0	0	0	0	0	0	0	0	0	0	0	0	0	0	9.12e-06	0	0	0	0	0	0	0	0	0	0	0	0	0	0	0	0	0	0	0	0	0	0	0	0	0
BacteriaFirmicutesBacilliBacillalesPaenibacillaceaeCohnella	0	0	1.66e-05	0	4.94e-06	0	0	0	0	0	0	0	0	0	0	0	0	0	0	0	0	0	0	0	0	0	4.15e-06	0	0	0	0	0	0	0	0	0	0	0	0	0
BacteriaFirmicutesBacilliBacillalesPaenibacillaceaePaenibacillus	6.73e-06	3.86e-05	0	0	0	6.2e-06	0	0	0	0	0	0	0	2.92e-05	0	0	1.65e-05	0	3.51e-05	0	0	0	6.97e-05	0	6.26e-05	0	8.3e-06	0	0	0	0	0	0	0	0	0	0	0	0	0
BacteriaFirmicutesBacilliBacillalesPaenibacillaceaeThermobacillus	0	5.52e-06	0	0	0	0	0	0	0	0	0	0	0	0	0	0	0	0	0	0	0	0	0	0	0	0	0	0	1.26e-05	0	0	0	0	0	0	0	0	0	0	0
BacteriaFirmicutesBacilliBacillalesPasteuriaceaePasteuria	0	0	0	0	0	0	0	0	0	0	0	4.54e-06	0	0	0	0	0	0	0	0	0	0	0	0	0	0	0	0	0	0	0	0	0	0	0	0	0	0	0	0
BacteriaFirmicutesBacilliBacillalesPlanococcaceaeLysinibacillus	0	1.66e-05	0	0	4.94e-06	0	0	0	0	0	0	0	0	0	0	0	3.3e-05	0	0	0	0	0.000373474	0	0	0	0	0	0	0	9.41e-06	0	0	0	0	0	0	0	0	0	0
BacteriaFirmicutesBacilliBacillalesPlanococcaceaePaenisporosarcina	2.69e-05	0	0	0	0	0	0	0	0	0	0	0	0	0	0	0	0	0	0	0	0	0	0	0	0	0	0	0	0	0	0	0	0	0	0	0	0	0	0	0
BacteriaFirmicutesBacilliBacillalesPlanococcaceaePlanococcus	0	5.52e-06	0	0	4.94e-06	0	0	0	0	0	0	4.54e-06	0	0	0	0	4.95e-05	0	1.76e-05	0	0	0	0	0	0	0	8.3e-06	0	0	4.7e-06	0	0	8.19e-05	0	0	0	0	0	7.14e-05	0
BacteriaFirmicutesBacilliBacillalesPlanococcaceaePlanomicrobium	0	0	0	0	0	0	0	0	0	0	0	0	0	0	0	0	0	0	0	0	0	0	0	0	0	0	0	0	0	4.7e-06	0	0	0	0	0	0	0	0	0	0
BacteriaFirmicutesBacilliBacillalesPlanococcaceaePsychrobacillus	2.69e-05	0	0	0	0	0	0	0	0	0	0	0	0	0	0	0	0	0	0	0	0	0	0	0	0	0	8.3e-06	0	0	0	0	0	0	0	0	0	0	0	0	0
BacteriaFirmicutesBacilliBacillalesPlanococcaceaeRummeliibacillus	0	0	0	0	0	0	0	0	0	0	0	0	0	0	0	0	0	0	0	0	0	0	0	0	0	0	0	0	0	0	0	0	0	0	0	0	0	0	0	0
BacteriaFirmicutesBacilliBacillalesPlanococcaceaeSolibacillus	0	0	0	0	0	0	0	0	0	0	0	0	0	0	0	0	1.65e-05	0	0	0	0	0	0	0	0	6.97e-06	0	0	1.26e-05	0	0	0	0	0	0	0	0	4.7e-06	0	0
BacteriaFirmicutesBacilliBacillalesPlanococcaceaeSporosarcina	3.36e-05	1.1e-05	0	5.18e-06	1.48e-05	1.86e-05	8.86e-06	0	0	0	0	4.54e-06	0	0	0	0	1.65e-05	0	3.51e-05	0	0	0.000313718	0	0	0	0	0	0	0	4.7e-06	3.2e-06	0	0	0	0	0	0	1.88e-05	0	0
BacteriaFirmicutesBacilliBacillalesPlanococcaceaeuncultured	0	0	4.16e-06	0	0	0	0	0	0	0	0	0	0	0	0	0	0	0	1.76e-05	0	0	0	0	0	0	0	0	0	0	0	0	0	0	0	0	0	0	0	0	0
BacteriaFirmicutesBacilliBacillalesStaphylococcaceaeStaphylococcus	2.69e-05	6.07e-05	4.16e-06	0	0	6.82e-05	0	1.54e-05	0.00022358	1.91e-05	0	4.08e-05	6.13e-06	0	9.12e-06	2.14e-05	6.6e-05	0	1.76e-05	8.18e-05	0	0.00043323	0.000689073	0.000519119	0.000164355	3.83e-05	1.24e-05	0	2.53e-05	2.82e-05	3.2e-06	0	6.3e-05	2.81e-05	0	0.000271929	0	0.000127003	8.57e-05	0
BacteriaFirmicutesBacilliBacillalesThermoactinomycetaceaeLaceyella	0	1.1e-05	0	0	0	0	0	0	0	0	0	0	0	0	0	0	0	0	0	0	0	0	0	0	0	0	0	0	0	0	0	0	0	0	0	0	0	0	0	0
BacteriaFirmicutesBacilliBacillalesThermoactinomycetaceaeNovibacillus	0	0	0	0	0	0	0	0	0	0	0	0	0	0	0	0	1.65e-05	0	0	0	0	0	0	0	0	0	0	0	0	1.88e-05	0	0	0	0	0	0	0	0	0	0
BacteriaFirmicutesBacilliBacillalesThermoactinomycetaceaePlanifilum	0	0	8.32e-06	0	0	0	0	0	0	0	0	0	0	0	0	0	0	0	0	0	0	0	0	2.36e-05	0	0	0	0	0	0	0	0	0	0	0	0	0	0	0	0
BacteriaFirmicutesBacilliBacillalesThermoactinomycetaceaeShimazuella	0	0	0	0	0	0	0	0	0	0	0	0	0	0	0	0	0	0	0	0	0	0	0	0	0	0	0	0	0	0	0	1.88e-05	0	0	0	0	0	0	0	0
BacteriaFirmicutesBacilliBacillalesThermoactinomycetaceaeThermoactinomyces	6.73e-06	0	8.32e-06	0	1.48e-05	0	0	0	0	0	0	0	0	0	0	0	0	0	0	0	0	0	0	0	0	0	0	0	2.53e-05	0	0	0	0	0	0	0	0	0	0	0
BacteriaFirmicutesBacilliBacillalesThermoactinomycetaceaeThermoflavimicrobium	0	0	0	0	0	0	0	0	0	0	0	0	0	0	0	0	0	0	0	0	0	0	0	0	0	0	0	9.27e-06	0	0	0	0	0	0	0	0	0	0	0	0
BacteriaFirmicutesBacilliBacillalesThermoactinomycetaceaeuncultured	0	0	0	0	0	0	0	0	0	0	0	0	0	0	0	0	0	0	0	0	0	0	0	0	0	0	0	0	0	0	3.2e-06	0	0	0	0	0	0	0	0	0
BacteriaFirmicutesBacilliBacillalesuncultured	0	5.52e-06	0	0	0	0	0	0	0	0	0	0	0	0	0	0	0	0	0	0	0	0	0	0	0	0	0	0	0	0	0	0	0	0	0	0	0	0	0	0
BacteriaFirmicutesBacilliLactobacillalesAerococcaceaeFacklamia	0	5.52e-06	0	0	0	0	0	0	0	0	0	0	6.13e-06	0	0	0	0	0	0	0	0	0	0	0	0	0	0	0	0	0	0	0	0	0	0	0	0	0	0	0
BacteriaFirmicutesBacilliLactobacillalesCarnobacteriaceaeAlkalibacterium	0	0	4.16e-06	0	0	0	0	0	0	0	0	0	0	0	0	0	0	0	0	0	0	0	0	0	0	0	0	0	0	0	0	0	0	0	0	0	0	0	0	0
BacteriaFirmicutesBacilliLactobacillalesCarnobacteriaceaeCarnobacterium	0	1.66e-05	0	0	0	6.2e-06	0	0	0	0	0	0	0	1.46e-05	0	0	0	0	0	0	0	0	0	0	0.00144006	6.28e-05	0	0	1.26e-05	0	0	0	0	0	0	0	3.81e-05	9.88e-05	0	0
BacteriaFirmicutesBacilliLactobacillalesCarnobacteriaceaeDolosigranulum	0	0	0	0	0	0	0	0	0	0	0	0	0	0	0	0	0	0	0	0	0	0	0	0	0	3.49e-06	0	0	0	0	0	0	0	0	0	0	0	0	0	4.46e-06
BacteriaFirmicutesBacilliLactobacillalesCarnobacteriaceaeGranulicatella	0	0	0	0	0	0	0	0	0	0	0	0	0	0	0	0	0	0	0	0	0	0	0	0	0	0	0	0	0	0	0	0.000131258	0	0	0	0	0	0	0	0
BacteriaFirmicutesBacilliLactobacillalesCarnobacteriaceaeJeotgalibaca	0	0	1.25e-05	0	0	0	0	0	0	0	0	0	0	0	0	0	0	0	0	0	0	0	0	0	0	0	0	0	0	0	0	0	0	0	0	0	0	0	0	0
BacteriaFirmicutesBacilliLactobacillalesCarnobacteriaceaeLacticigenium	0	0	0	5.18e-06	0	0	8.86e-06	0	0	0	0	0	0	0	0	0	0	0	0	0	0	0	0	0	0	0	0	9.27e-06	3.79e-05	0	0	0	0	0	0	0	0	0	0	0
BacteriaFirmicutesBacilliLactobacillalesCarnobacteriaceaeTrichococcus	0	5.52e-06	4.16e-06	0	0	0	0	0	0	0	0	0	0	0	0	0	0	0	0	0	0	0	0	0	7.83e-06	0	0	0	0	0	0	0	0	0	0	0	0	4.7e-06	0	0
BacteriaFirmicutesBacilliLactobacillalesCarnobacteriaceaeuncultured	0	0	0	0	0	0	0	0	0	0	0	0	0	0	0	0	0	0	1.76e-05	0	0	0	0	0	0	0	0	0	1.26e-05	0	0	0	0	0	0	0	0	0	0	0
BacteriaFirmicutesBacilliLactobacillalesEnterococcaceaeCatellicoccus	2.69e-05	1.66e-05	8.32e-06	5.18e-06	9.88e-06	0	0	0	0	9.55e-06	0	0	0	0	0	0	0	0	5.27e-05	0	0	0	0	5.9e-05	0	0.000495056	0	0	2.53e-05	0	3.2e-06	0	0	0	0	0	0	4.7e-06	0	0
BacteriaFirmicutesBacilliLactobacillalesEnterococcaceaeEnterococcus	0	2.76e-05	0	0	0	0	0	0	0	0	0	0	0	1.46e-05	0	0	0	0	0	0	0	0	0	0	0	3.49e-06	0	9.27e-06	0	0	0	0	0	0	0	0	0	0	0	0
BacteriaFirmicutesBacilliLactobacillalesEnterococcaceaeVagococcus	0	0	1.66e-05	0	0	0	0	0	0	0	8.05e-05	4.54e-06	0	1.46e-05	0	0	0	0	0	0	0	0	0	0.00012978	0	3.49e-06	0	1.39e-05	0	0	0	0	0	0	0	0	0.000228737	0	0	0
BacteriaFirmicutesBacilliLactobacillalesLactobacillaceaeLactobacillus	6.73e-06	0	0	0	0	0	8.86e-06	0	0	0	0	0	6.13e-06	0	0	0	0	0	0	0	0	0	0	0	0	0	0	0	0	1.41e-05	3.2e-06	0	0	0	0	0	0	0	0	4.46e-06
BacteriaFirmicutesBacilliLactobacillalesStreptococcaceaeLactococcus	0	0	0	0	0	0	0	0	0	0	0	0	0	0	0	0	0	0	0	0	0	0	4.65e-05	0	0	0	0	0	0	0	0	0	0	0	0	0	0	0	0	0
BacteriaFirmicutesBacilliLactobacillalesStreptococcaceaeStreptococcus	0	1.1e-05	0	0	0	6.2e-06	0	3.07e-05	0	0	0	9.08e-06	0	0	0	0	0	0	3.51e-05	0	0	0	0	0.00012978	0	0	4.15e-06	4.63e-06	3.79e-05	4.7e-06	0	0.00023439	0.000119698	0	0	0	0	4.7e-06	0	0
BacteriaFirmicutesBacilliuncultured	0	0	0	0	0	0	0	0	0	0	0	0	0	0	0	0	0	0	0	0	0	0	0	0	0	0	0	0	0	0	0	9.38e-06	0	0	0	0	0	0	0	0
BacteriaFirmicutesBRH.c20a	0	0	0	0	0	0	0	0	0	0	0	0	0	0	0	0	0	0	0	0	0	0	0	0	0	0	0	0	0	0	0	0	0	0	0	0	0	0	0	0
BacteriaFirmicutesClostridiaB55.F.B.G02	0	0	0	0	0	0	0	0	0	0	1.34e-05	0	0	0	0	0	0	0	0	0	0	0	0	0	0	0	0	0	0	0	0	0	0	0	0	0	0	0	0	0
BacteriaFirmicutesClostridiaClostridialesCaldicoprobacteraceaeCaldicoprobacter	0	0	0	0	0	0	0	0	0	0	0	0	0	0	0	0	0	0	0	0	0	0	0	1.18e-05	0	0	0	0	0	0	0	0	0	0	0	0	0	0	0	0
BacteriaFirmicutesClostridiaClostridialesChristensenellaceaeChristensenellaceae.R.7.group	0	2.21e-05	5.41e-05	5.18e-06	0	0	4.43e-06	0	0	0	5.37e-05	4.54e-06	6.13e-06	0	4.56e-06	0	3.3e-05	0	7.02e-05	0	0	1.49e-05	0	4.72e-05	0	3.49e-06	0	9.27e-06	3.79e-05	9.41e-06	3.2e-06	0	0	0	0	0	0	3.76e-05	0	4.46e-06
BacteriaFirmicutesClostridiaClostridialesChristensenellaceaeuncultured	2.69e-05	0	0	5.18e-06	0	0	1.77e-05	0	0	0	0	0	0	0	0	0	0	0	7.02e-05	0	0	0.000283841	0	4.72e-05	0	2.44e-05	0	0	0	4.7e-06	0	0	0	0	0	0	7.62e-05	1.41e-05	0	0
BacteriaFirmicutesClostridiaClostridialesClostridiaceae.1Candidatus.Arthromitus	0	0	0	0	0	0	0	0	0	0	0	0	0	0	0	0	0	0	0	0	1.73e-05	0	0	0	0	0	0	0	0	0	0	0	0	0	0	0	0	0	0	0
BacteriaFirmicutesClostridiaClostridialesClostridiaceae.1Clostridium.sensu.stricto.1	5.38e-05	0.000182164	0.000370159	5.7e-05	0.000153158	0	5.76e-05	4.61e-05	0.000117113	0	0.000214601	1.82e-05	2.45e-05	0.000146237	2.74e-05	2.14e-05	0.000346695	0.00033745	0.0015276	0.000143211	6.91e-05	0.000687193	0.000425832	0.00153376	0.00163573	8.02e-05	2.49e-05	2.78e-05	0.000556251	4.7e-06	2.88e-05	0.000131258	0.000201596	0	3.18e-05	0	0.00686211	0.000404529	0.000371407	0.000107031
BacteriaFirmicutesClostridiaClostridialesClostridiaceae.1Clostridium.sensu.stricto.11	0	0	0	0	4.94e-06	0	0	0	0	0	0	0	0	0	0	0	0	0	0	0	0	0	0	0	0	0	0	0	0	0	0	0	0	0	0	0	0	0	0	0
BacteriaFirmicutesClostridiaClostridialesClostridiaceae.1Clostridium.sensu.stricto.12	0	5.52e-06	0	0	0	0	4.43e-06	0	0	0	0	4.54e-06	0	0	0	0	9.91e-05	0	0	0	0	0	7.74e-06	1.18e-05	0	0	0	1.85e-05	8.85e-05	0	0	0	0	0	0	0	0	1.41e-05	0	4.46e-06
BacteriaFirmicutesClostridiaClostridialesClostridiaceae.1Clostridium.sensu.stricto.13	6.73e-06	2.76e-05	0	0	4.94e-06	1.24e-05	0	0	0	0	0	1.82e-05	0	0	4.56e-06	0	0	6.75e-05	3.51e-05	0	0	0	0	0	0	0	0	4.63e-06	0	0	0	0	0	0	0	0	0	1.41e-05	0	0
BacteriaFirmicutesClostridiaClostridialesClostridiaceae.1Clostridium.sensu.stricto.17	0	0	0	0	0	0	2.21e-05	0	0	0	0	0	0	0	0	0	0	0	0	0	0	8.96e-05	0	0	0	0	0	0	0	0	0	0	0	0	0	0	0	9.41e-06	0	0
BacteriaFirmicutesClostridiaClostridialesClostridiaceae.1Clostridium.sensu.stricto.18	6.73e-06	2.21e-05	0	0	0	0	0	0	0	0	0	0	0	0	4.56e-06	0	0	0	3.51e-05	0	0	0.000104573	0	5.9e-05	0	0	0	0	0	0	0	0	0	0	0	0	0	0	0	0
BacteriaFirmicutesClostridiaClostridialesClostridiaceae.1Clostridium.sensu.stricto.19	0	0	0	0	0	0	0	0	0	0	0	0	0	0	0	0	0	0	1.76e-05	0	0	0	0	0	0	0	0	0	0	0	0	0	0	0	0	0	0	0	0	0
BacteriaFirmicutesClostridiaClostridialesClostridiaceae.1Clostridium.sensu.stricto.3	0	0	0	0	0	0	0	0	0	0	0	0	0	0	0	0	0	0	0	0	0	0	0	0	0	0	0	0	0	0	0	0	0	0	0	0	0	0	0	0
BacteriaFirmicutesClostridiaClostridialesClostridiaceae.1Clostridium.sensu.stricto.5	0	0	0	0	0	0	0	0	0	0	0	0	0	0	0	0	0	0	0	0	1.73e-05	0.000239024	0	0	0	0	0	0	0	0	0	0	0	0	0	0	0	0	0	0
BacteriaFirmicutesClostridiaClostridialesClostridiaceae.1Clostridium.sensu.stricto.7	0	0	0	0	0	0	4.43e-06	0	0	0	0	0	0	0	0	0	0	0	0	0	0	0	0	0	0	0	0	0	3.79e-05	0	0	0	0	0	0	0	0	0	1.43e-05	0
BacteriaFirmicutesClostridiaClostridialesClostridiaceae.1Clostridium.sensu.stricto.8	0	0	0	0	0	0	0	0	0	0	0	0	0	0	0	0	0	0	1.76e-05	0	0	4.48e-05	0	0	0.000125223	0	0	0	0	0	0	0	0	0	0	0	0	0	0	0
BacteriaFirmicutesClostridiaClostridialesClostridiaceae.1Clostridium.sensu.stricto.9	0	0	4.16e-06	0	4.94e-06	0	0	0	0	0	5.37e-05	0	0	0	0	0	0	0	0	0	0	0	0	0	0	0	0	0	1.26e-05	0	0	0	0	0	0	0	0	4.7e-06	0	0
BacteriaFirmicutesClostridiaClostridialesClostridiaceae.1Fonticella	0	0	0	0	0	0	0	0	0	0	0	0	0	0	4.56e-06	0	3.3e-05	0	1.76e-05	0	0	0	0	0	0	0	0	0	1.26e-05	0	0	0	0	0	0	0	0	0	0	0
BacteriaFirmicutesClostridiaClostridialesClostridiaceae.1Oceanirhabdus	2.69e-05	0	0	0	0	0	8.86e-06	0	0	0	0	0	0	0	4.56e-06	0	0	0	0	0	0	0.000104573	0	0	0	0	0	0	0	0	0	0	0	0	0	0	0	3.29e-05	0	0
BacteriaFirmicutesClostridiaClostridialesClostridiaceae.1Oxobacter	0	0	0	0	0	0	0	0	0	0	0	0	0	0	0	0	0	0	0	0	0	0	0	0	7.83e-06	0	0	0	0	0	0	0	0	0	0	0	0	0	0	0
BacteriaFirmicutesClostridiaClostridialesClostridiaceae.1Proteiniclasticum	0	0	0	0	0	0	0	0	0	0	0	0	0	0	0	0	0	3.37e-05	0	0	0	2.99e-05	0	0	0	0	0	0	0	0	0	0	0	0	0	0	0	0	0	0
BacteriaFirmicutesClostridiaClostridialesClostridiaceae.1Sarcina	0	0	0	5.18e-06	0	0	0	0	0	0	0	0	0	0	0	0	0	0	3.51e-05	0	0	0	0	0	0	0	0	0	0	0	3.2e-06	0	0	0	0	0	0	4.7e-06	0	8.92e-06
BacteriaFirmicutesClostridiaClostridialesClostridiaceae.1uncultured	0	0.000115923	0	1.04e-05	0	1.24e-05	0	0	0	0	0	0	0	0	0	0	0	0	3.51e-05	0	0	0	0.000503256	0	0	0	0	0	0	0	0	0	0	0	0	0	3.81e-05	4.7e-06	0	0
BacteriaFirmicutesClostridiaClostridialesClostridiaceae.2Alkaliphilus	0	0	0	0	0	0	0	0	0	0	0	0	0	0	0	0	0	0	1.76e-05	0	0	0	0	0	0	0	0	0	0	0	0	0	0	0	0	0	0	0	0	0
BacteriaFirmicutesClostridiaClostridialesClostridiaceae.2Anoxynatronum	0	1.1e-05	0	0	0	0	8.86e-06	0	0	0	0	0	0	0	0	0	0	0	0	0	0	0	0	0	0	0	0	0	2.53e-05	0	0	0	0	0	0	0	0	1.41e-05	0	0
BacteriaFirmicutesClostridiaClostridialesClostridiaceae.2Clostridium.sensu.stricto	0	0	0	0	0	0	0	0	0	0	0	4.54e-06	0	0	0	0	0	0	0	0	0	0	0	0	0	0	0	0	0	0	0	0	0	0	0	0	0	0	0	0
BacteriaFirmicutesClostridiaClostridialesClostridiaceae.3Clostridiisalibacter	0	0	8.32e-06	0	0	0	0	0	0	0	0	0	0	0	0	0	0	0	0	0	0	0.000313718	0.000100651	0	0	0	0	0	2.53e-05	0	0	0	0	0	0	0	0	0	0	0
BacteriaFirmicutesClostridiaClostridialesClostridiaceae.3uncultured	0	2.21e-05	0	0	0	0	0	0	0	0	0	0	0	0	0	0	0	0	0	0	0	0.000104573	0	0	0	0	0	0	0	0	0	0	0	0	0	0	0	0	0	0
BacteriaFirmicutesClostridiaClostridialesClostridiaceae.4Crassaminicella	0	1.1e-05	0	0	0	0	0	0	0	0	0	0	0	0	0	0	0	0	0	0	0	0	0	0	0	0	0	0	0	0	0	0	0	0	0	0	0	0	0	0
BacteriaFirmicutesClostridiaClostridialesClostridiaceae.4Paramaledivibacter	0	0	0	0	4.94e-06	0	0	0	0	0	0	0	0	0	0	0	0	0	0	0	0	0	0	0.000224165	0	0	0	0	0	0	0	0	0	0	0	0	0	0	0	0
BacteriaFirmicutesClostridiaClostridialesClostridiaceaeAnaeromicrobium	1.35e-05	1.1e-05	1.66e-05	0	0	0	0	0	0	0	0	0	0	0	0	0	9.91e-05	6.75e-05	3.51e-05	0	0	7.47e-05	0	3.54e-05	0	0	0	0	0	0	0	0	0	0	0	0	0	2.35e-05	0	0
BacteriaFirmicutesClostridiaClostridialesClostridiales.Incertae.SedisDethiosulfatibacter	0	0	2.08e-05	5.18e-06	0	0	0	0	0	0	0	0	0	0	0	0	4.95e-05	0.00013498	0	0	0	0	0	0	0	0	0	0	0	0	0	0	0	0	0	0	0	0	0	0
BacteriaFirmicutesClostridiaClostridialesClostridiales.vadinBB60.group	6.73e-06	0	4.16e-06	0	4.94e-06	0	3.1e-05	0	0	9.55e-05	0	0	6.13e-06	0	9.12e-06	0	6.6e-05	3.37e-05	5.27e-05	0	5.18e-05	0	0.000247757	0.000141578	0	0	1.24e-05	4.63e-06	2.53e-05	4.7e-06	0	0	0	0	0	0	0	0	0	2.68e-05
BacteriaFirmicutesClostridiaClostridialesDefluviitaleaceaeDefluviitalea	0	0	0	0	0	0	0	0	0	0	0	0	0	0	0	0	0	0	0	0	0	0	0	0	0	0	0	0	0	0	0	0	0	0	0	0	0	4.7e-06	0	0
BacteriaFirmicutesClostridiaClostridialesDefluviitaleaceaeDefluviitaleaceae.UCG.011	3.36e-05	0.000309128	0.000266182	2.59e-05	0.000143276	3.72e-05	3.54e-05	9.22e-05	3.19e-05	9.55e-06	0	1.82e-05	2.45e-05	7.31e-05	1.37e-05	3.21e-05	0.000346695	6.75e-05	0.000228262	4.09e-05	8.64e-05	0.000134451	7.74e-06	0.000943853	0.000266099	0.000188261	1.66e-05	0	7.59e-05	6.59e-05	3.84e-05	9.38e-06	6.3e-06	0	2.12e-05	0	0.000228737	0.000174041	0.000128564	0.000321093
BacteriaFirmicutesClostridiaClostridialesEubacteriaceaeAcetobacterium	0	5.52e-06	0	1.04e-05	0	0	0	0	0	0	0	4.54e-06	0	0	0	0	0	0	1.76e-05	0	0	0	0	0	0	0	0	0	1.26e-05	0	0	0	0	0	0	0	0	0	0	4.46e-06
BacteriaFirmicutesClostridiaClostridialesEubacteriaceaeEubacterium	0	0	0	0	0	0	0	0	0	0	0	0	0	0	0	0	0	0	0	0	0	0	0	0	0	0	0	0	0	9.41e-06	0	0	0	0	0	0	0	0	0	0
BacteriaFirmicutesClostridiaClostridialesEubacteriaceaePseudoramibacter	0	0	0	0	0	0	0	0	0	0	0	0	0	0	0	0	0	0	0	0	0	0	0	1.18e-05	0	0	0	0	0	0	0	0	0	0	0	0	0	0	0	0
BacteriaFirmicutesClostridiaClostridialesFamily.XIAnaerococcus	0	0	0	0	0	0	0	0	0	0	0.000388964	0	0	0	0	0	0	0	0	0	0	0	0	0	0	0	0	0	0	0	0	0	0	0	0	0	0	0	0	0
BacteriaFirmicutesClostridiaClostridialesFamily.XIEzakiella	0	1.66e-05	0	0	0	0	0	0	0	0	0	0	0	0	0	0	0	0	0	0	0	0	0	0	0	0	0	0	0	0	0	0	0	0	0	0	0	0	0	0
BacteriaFirmicutesClostridiaClostridialesFamily.XIFinegoldia	0	0	0	0	0	0	0	0	0	0	0	0	0	0	0	0	0	0	0	0	0	0	0	0	0	0	0	0	0	0	0	0	0	0	0	0	0	0	0	0
BacteriaFirmicutesClostridiaClostridialesFamily.XIGottschalkia	0	5.52e-06	1.25e-05	1.04e-05	0	0	0	0	1.06e-05	0	0	0	0	0	0	0	0	0	0.000158028	0	0	0	7.74e-06	0	0	0	0	0	0	0	0	0	0	0	0	0	0	9.41e-06	0	0
BacteriaFirmicutesClostridiaClostridialesFamily.XIIFusibacter	0.000592022	0.00118131	0.00096491	0.000383334	0.000182801	0.000154958	0.00034542	0.000307456	0.000149054	0.000572831	0.000268251	0.000408441	0.000257613	0.00023398	0.000255442	0.000107157	0.00112263	0.00053992	0.00105352	0.000491008	0.00012094	0.00231554	0.000843921	0.000943853	0.000766991	0.000139453	8.71e-05	0.000463394	0.000847018	0.000437491	0.000124868	0.000206263	3.15e-05	0.000119404	6.36e-05	0	0.000609965	0.000714981	0.0001	0.000807192
BacteriaFirmicutesClostridiaClostridialesFamily.XIIGuggenheimella	0	0	4.16e-06	0	0	0	0	0	0	0	0	4.54e-06	0	0	0	0	0	0	0	0	0	0	0	0	0	0	0	0	1.26e-05	0	0	0	0	0	0	0	0	0	0	0
BacteriaFirmicutesClostridiaClostridialesFamily.XIII	1.35e-05	0	0	0	0	0	0	0	0	0	0	4.54e-06	0	0	0	0	0	3.37e-05	0	0	1.73e-05	0	0	0	0	0	0	0	1.26e-05	0	0	0	0	0	0	0	0	0	0	0
BacteriaFirmicutesClostridiaClostridialesFamily.XIII.Eubacterium..brachy.group	2.02e-05	1.1e-05	0	0	0	0	2.21e-05	0	0	0	0.000147538	0	0	0	9.12e-06	0	0	0	7.02e-05	0	0	0.000119512	0	0	0.00010957	0	0	4.63e-06	5.06e-05	4.7e-06	3.2e-06	0	0	0	1.06e-05	0	0	1.88e-05	0	0
BacteriaFirmicutesClostridiaClostridialesFamily.XIII.Eubacterium..nodatum.group	0	0	2.91e-05	0	0	0	0	0	0	0	0	0	0	0	0	0	0	0	0	0	0	0	0	0	0	0	0	0	2.53e-05	4.7e-06	0	0	0	0	0	0	0	5.17e-05	0	4.46e-06
BacteriaFirmicutesClostridiaClostridialesFamily.XIII.Eubacterium..saphenum.group	0	0	0	0	0	0	0	0	0	0	0	0	0	0	0	0	0	0	0	0	0	0	0	0	0	0	0	0	0	0	0	0	0	0	0	0	0	0	0	0
BacteriaFirmicutesClostridiaClostridialesFamily.XIIIAnaerovorax	2.02e-05	0	1.66e-05	0	0	0	0	0	0	0	0	0	0	0	0	0	0	0	0	0	0	0	0	0	0	0	0	0	0	0	0	0	0	0	0	0	0	0	0	0
BacteriaFirmicutesClostridiaClostridialesFamily.XIIIS5.A14a	0	0	4.16e-06	0	0	0	0	0	0	0	0	0	0	0	0	0	3.3e-05	0	0	0	0	0	0	2.36e-05	0	0	0	0	0	0	0	0	0	0	0	0	0	0	0	0
BacteriaFirmicutesClostridiaClostridialesFamily.XIIIuncultured	4.04e-05	5.52e-05	3.33e-05	2.59e-05	9.88e-06	1.86e-05	0	0	0	0	0	4.54e-06	6.13e-06	0	0	1.07e-05	0	0	8.78e-05	0	0	0	0	0.000117982	0	0	0	4.63e-06	5.06e-05	1.41e-05	0	0	0	0	0	0	0	2.35e-05	0	1.34e-05
BacteriaFirmicutesClostridiaClostridialesFamily.XIPeptoniphilus	0	0	3.74e-05	0	0	6.2e-06	4.43e-06	0	0	0	0	0	0	0	0	0	0	0	0	0	0	0	0	0	0	0	0	0	1.26e-05	1.41e-05	0	0	0	0	0	0	0	0	0	0
BacteriaFirmicutesClostridiaClostridialesFamily.XISedimentibacter	0	5.52e-06	0	0	0	0	4.43e-06	0	0	0	4.02e-05	0	0	0	0	0	0	0	0	0	0	0	0	0	0	0	0	0	1.26e-05	0	0	0	0	0	0	0	0	4.7e-06	0	0
BacteriaFirmicutesClostridiaClostridialesFamily.XITepidimicrobium	0	0	0	0	0	0	0	0	0	0	0	0	0	0	0	0	0	0	0	0	0	0	0	0	0	0	0	0	1.26e-05	0	0	0	0	0	0	0	0	4.7e-06	0	0
BacteriaFirmicutesClostridiaClostridialesFamily.XITissierella	0	5.52e-06	2.91e-05	0	0	0	0	3.07e-05	0	0	0	0	0	0	0	0	0	0	1.76e-05	0	0	0	0	0	0	0	0	0	0	0	0	0	0	0	0	0	0	0	0	0
BacteriaFirmicutesClostridiaClostridialesFamily.XIuncultured	0	0	4.16e-06	0	0	0	0	0	0	0	0	0	0	0	0	0	0	0	0	0	0	0	0	0	0	0	0	0	0	9.41e-06	0	0	0	0	0	0	0	0	0	0
BacteriaFirmicutesClostridiaClostridialesFamily.XVIIISymbiobacterium	0	0	0	0	0	0	0	0	0	0	0	0	6.13e-06	0	0	0	0	0	0	0	0	0	0	0	0	0	0	0	0	0	0	0	0	0	0	0	0	0	0	0
BacteriaFirmicutesClostridiaClostridialesGoM.GC232.4463.Bac1	0	0	0	0	0	0	0	0	0	0	0	0	0	0	0	0	1.65e-05	0	0	0	0	0.000119512	0	0	0	0	0	0	0	0	0	0	0	0	0	0	0	9.41e-06	0	0
BacteriaFirmicutesClostridiaClostridialesGracilibacteraceaeGracilibacter	6.73e-06	0	1.66e-05	0	4.94e-06	0	0	0	0	0	0	0	0	0	0	0	0	0	1.76e-05	0	0	0.000104573	0	2.36e-05	0	0	0	0	0	4.7e-06	0	0	0	0	0	0	0	9.41e-06	0	0
BacteriaFirmicutesClostridiaClostridialesGracilibacteraceaeLutispora	0	0	4.16e-06	0	0	0	0	0	0	0	0	0	0	0	0	0	1.65e-05	0	0	0	0	0	0	0	9.39e-05	0	0	0	0	0	0	0	0	0	0	0	0	1.41e-05	0	0
BacteriaFirmicutesClostridiaClostridialesGracilibacteraceaeuncultured	0	0	0	0	0	0	0	0	0	0	0	0	0	0	0	0	0	0	3.51e-05	0	0	0	0	0	0	0	0	0	0	0	0	0	0	0	0	0	0	0	0	0
BacteriaFirmicutesClostridiaClostridialesHeliobacteriaceaeHydrogenispora	0	0	4.16e-06	0	0	0	0	0	0	0	0	0	0	0	0	0	0	3.37e-05	1.76e-05	0	0	0	0	0	0	0	4.15e-06	0	0	0	3.2e-06	9.38e-05	0	0	0	0	0	4.7e-06	0	0
BacteriaFirmicutesClostridiaClostridialesHeliobacteriaceaeuncultured	0	0	0	5.18e-06	0	0	0	0	0	0	0	0	0	0	0	0	0	0	0	0	0	1.49e-05	0	0	0	0	0	0	0	0	0	0	0	0	0	0	0	0	0	0
BacteriaFirmicutesClostridiaClostridialesJTB215	6.73e-06	3.86e-05	7.07e-05	0	4.94e-06	0	8.86e-06	1.54e-05	0	0	0	2.72e-05	6.13e-06	4.39e-05	9.12e-06	0	0	0.000168725	0.000158028	0	0	0.000253963	0	0	7.83e-06	0	4.15e-06	0	2.53e-05	2.35e-05	0	0	0	0	0	0	0	2.35e-05	0	8.92e-06
BacteriaFirmicutesClostridiaClostridialesLachnospiraceae	0	0	0	0	0	0	0	0	0	0	0	0	0	0	0	0	0	0	0	0	5.18e-05	0	0	0	0	0	0	0	0	0	0	0	0	0	0	0	0	0	0	0
BacteriaFirmicutesClostridiaClostridialesLachnospiraceae.Eubacterium..fissicatena.group	1.35e-05	1.66e-05	0.000108136	4.14e-05	0	0	0	4.61e-05	3.19e-05	0	0.0001073	9.08e-06	6.13e-06	4.39e-05	2.74e-05	0	4.95e-05	0	0.000333614	6.14e-05	0	0.000119512	0	1.18e-05	0	3.83e-05	8.3e-06	0	0.000328694	1.41e-05	3.2e-06	0	0	0	0	0	0.00121993	0.000131707	1.43e-05	0.00011595
BacteriaFirmicutesClostridiaClostridialesLachnospiraceae.Eubacterium..oxidoreducens.group	0	0	2.08e-05	0	0	0	0	1.54e-05	0	0	0	0	0	0	0	0	0	0	0	0	0	0	0	1.18e-05	0	0	0	0	2.53e-05	0	0	0	0	0	0	0	0	1.41e-05	0	8.92e-06
BacteriaFirmicutesClostridiaClostridialesLachnospiraceae.Eubacterium..ventriosum.group	6.73e-06	0	0	0	0	0	0	0	0	0	0	0	0	0	0	0	0	0	0	0	0	0	0	0	0	0	0	0	0	0	0	0	0	0	0	0	0	0	0	0
BacteriaFirmicutesClostridiaClostridialesLachnospiraceae.Eubacterium..xylanophilum.group	0	0	0	0	0	0	0	0	0	0	0	0	0	0	9.12e-06	0	0	0	0	0	0	0	0	0	0	3.49e-06	0	0	0	0	3.2e-06	0	0	0	0	0	0	0	0	0
BacteriaFirmicutesClostridiaClostridialesLachnospiraceae.Ruminococcus..gauvreauii.group	6.73e-06	0	5.82e-05	0	0	0	0	0	0	0	0	4.54e-06	0	4.39e-05	4.56e-06	0	1.65e-05	0	0.000228262	4.09e-05	0	0	0	0.000294954	0.000234793	3.14e-05	0	0	0.000101137	1.41e-05	0	0	0	0	0	0	0	2.35e-05	0	4.46e-05
BacteriaFirmicutesClostridiaClostridialesLachnospiraceae.Ruminococcus..torques.group	0	0	4.16e-06	0	0	0	0	0	0	0	0	0	0	0	0	0	0	0	1.76e-05	0	0	0.000134451	0	0	0	0	0	0	1.26e-05	0	0	0	0	0	0	0	0	4.7e-06	0	1.34e-05
BacteriaFirmicutesClostridiaClostridialesLachnospiraceaeAgathobacter	0	1.1e-05	0	0	0	0	1.33e-05	0	0	0	0	0	0	0	0	0	0	0	3.51e-05	0	0	0	0	0	0	0	0	0	0	0	0	0	0	0	0	0	0	4.7e-06	0	0
BacteriaFirmicutesClostridiaClostridialesLachnospiraceaeAnaerocolumna	0	0	0	0	0	0	0	0	0	0	0	0	0	0	0	0	8.25e-05	0	0	0	0	0	0	0	0	0	0	0	0	0	6.4e-06	0	0	0	0	0	0	0	0	0
BacteriaFirmicutesClostridiaClostridialesLachnospiraceaeAnaerosporobacter	0	0	4.16e-06	0	0	0	0	0	0	0	0	0	0	0	0	0	0	3.37e-05	0	0	0	0	0	0	0	0	0	0	0	0	0	0	0	0	0	0	0	0	0	0
BacteriaFirmicutesClostridiaClostridialesLachnospiraceaeAnaerostipes	0	0	0	0	0	0	0	0	0	0	0	0	0	0	0	0	0	0	0	0	0	0	0	0	0	0	0	0	0	0	0	0	0	6.32e-05	0	0	0	0	0	0
BacteriaFirmicutesClostridiaClostridialesLachnospiraceaeBlautia	6.73e-06	5.52e-06	8.32e-05	5.18e-06	9.88e-06	0	4.43e-06	0	0	0	9.39e-05	0	0	1.46e-05	2.28e-05	0	0	0	0.000175586	4.09e-05	1.73e-05	0.000119512	0	1.18e-05	0	0	0	4.63e-06	0.000126421	1.88e-05	1.28e-05	0	0	0	1.06e-05	0	0.000114368	4.23e-05	5.71e-05	1.34e-05
BacteriaFirmicutesClostridiaClostridialesLachnospiraceaeCellulosilyticum	0	2.21e-05	0	0	0	0	0	0	0	0	0	0	0	0	0	0	0	0	0	0	0	0	0	0	0	0	0	0	1.26e-05	0	0	0	0	0	0	0	0	4.7e-06	0	0
BacteriaFirmicutesClostridiaClostridialesLachnospiraceaeCoprococcus.1	0	0	0	0	0	0	0	0	0	0	0	0	0	0	0	0	0	0	0	0	0	0	0	0	0	0	0	0	0	0	0	0	0	0	0	0	0	4.7e-06	0	0
BacteriaFirmicutesClostridiaClostridialesLachnospiraceaeCoprococcus.2	0	5.52e-06	0	0	0	0	0	0	0	0	0	0	0	0	0	0	0	0	0	0	0	0	0	0	0	0	0	0	0	0	0	0	0	0	0	0	0	0	0	0
BacteriaFirmicutesClostridiaClostridialesLachnospiraceaeEpulopiscium	0	5.52e-06	0	0	0	0	4.43e-06	0	0	0	0	0	0	0	0	0	0	0	0	0	0	0	0	0	0	0	0	0	0	0	0	0	0	0	0	0	0	0	0	0
BacteriaFirmicutesClostridiaClostridialesLachnospiraceaeGCA.900066755	0	0	0	0	0	0	0	0	0	0	0	0	0	0	0	0	0	0	0	0	0	1.49e-05	0	0	0	0	0	0	0	0	0	0	0	0	0	0	0	0	0	0
BacteriaFirmicutesClostridiaClostridialesLachnospiraceaeHerbinix	0	0	0	0	0	0	0	0	0	0	0	4.54e-06	0	0	0	0	1.65e-05	0	1.76e-05	0	0	0	0	0	0	0	0	0	2.53e-05	0	0	0	0	0	0	0	0	0	0	0
BacteriaFirmicutesClostridiaClostridialesLachnospiraceaeHespellia	0	0	0	0	0	0	0	0	0	0	0	0	0	0	0	0	0	0	0	0	0	0	0	0	0	0	0	0	0	0	0	0	0	0	0	0	0	4.7e-06	0	0
BacteriaFirmicutesClostridiaClostridialesLachnospiraceaeLachnoclostridium	6.73e-06	0	8.32e-06	1.04e-05	4.94e-06	0	0	4.61e-05	0	0	0	0	0	1.46e-05	0	0	0	0	8.78e-05	2.05e-05	0	0	0	2.36e-05	0	2.09e-05	0	4.63e-06	0.000151705	1.41e-05	0	0	0	0	0	0	3.81e-05	4.23e-05	1.43e-05	4.46e-06
BacteriaFirmicutesClostridiaClostridialesLachnospiraceaeLachnoclostridium.5	0	0	8.32e-06	0	0	0	0	0	0	0	0	0	0	0	0	0	0.000115565	0	0	0	0	7.47e-05	0	0	0	0	0	0	0	4.7e-06	0	0	0	0	0	0	0	0	0	0
BacteriaFirmicutesClostridiaClostridialesLachnospiraceaeLachnospiraceae.FCS020.group	6.73e-06	0	2.91e-05	0	0	0	0	0	0	0	0	4.54e-06	0	0	0	0	0	0	3.51e-05	0	0	0	0	0	0	0	0	0	1.26e-05	0	0	0	0	0	0	0	0	4.7e-06	0	4.46e-06
BacteriaFirmicutesClostridiaClostridialesLachnospiraceaeLachnospiraceae.NC2004.group	0	0	8.32e-06	0	4.94e-06	0	0	0	0	0	0	0	0	0	0	0	1.65e-05	0	1.76e-05	0	0	4.48e-05	0	0	7.83e-06	0	4.15e-06	0	0	0	0	0	0	0	0	0	0	1.88e-05	0	8.92e-06
BacteriaFirmicutesClostridiaClostridialesLachnospiraceaeLachnospiraceae.NK4A136.group	6.73e-06	0	0	0	0	0	0	0	0	0	0	0	0	0	0	0	0	0	0	0	0	0	0	0	0	0	4.15e-06	0	0	0	0	0	0	0	0	0	0	0	0	4.46e-06
BacteriaFirmicutesClostridiaClostridialesLachnospiraceaeLachnospiraceae.UCG.001	0	0	0	0	0	0	0	0	0	0	0	4.54e-06	0	0	0	0	0	0	1.76e-05	0	0	0	0	0	0	0	0	0	0	0	0	0	0	0	0	0	0	4.7e-06	0	1.34e-05
BacteriaFirmicutesClostridiaClostridialesLachnospiraceaeLachnospiraceae.UCG.004	0	5.52e-06	2.91e-05	0	4.94e-06	0	8.86e-06	1.54e-05	0	0	1.34e-05	0	0	0	0	1.07e-05	1.65e-05	0	1.76e-05	4.09e-05	1.73e-05	0	0	0	0	6.97e-06	0	0	1.26e-05	4.7e-06	9.61e-06	0	0	0	0	0	0.000152491	9.41e-06	0	8.92e-06
BacteriaFirmicutesClostridiaClostridialesLachnospiraceaeLachnospiraceae.UCG.007	0	0	4.16e-06	0	0	0	0	0	0	0	0	0	0	0	0	0	0	0	0	0	0	0	0	0	0	0	0	0	0	0	0	0	0	0	0	0	0	0	0	0
BacteriaFirmicutesClostridiaClostridialesLachnospiraceaeLachnospiraceae.UCG.008	0	0	4.16e-06	0	0	0	0	0	0	0	0	0	0	0	0	0	0	0	0	0	0	0	0	0	0	0	0	0	0	0	0	0	0	0	0	0	0	4.7e-06	0	0
BacteriaFirmicutesClostridiaClostridialesLachnospiraceaeLachnospiraceae.UCG.010	0	0	0	0	0	0	0	0	0	0	0	0	0	0	0	0	0	0	0	0	0	0	0	0	0	0	0	0	0	0	0	0	0	0	0	0	0	1.41e-05	0	0
BacteriaFirmicutesClostridiaClostridialesLachnospiraceaeLachnotalea	0	0	0	0	0	0	0	0	0	0	0	0	0	0	0	0	0	0	0	0	0	0	0	2.36e-05	0	0	0	0	0	0	0	0	0	0	0	0	0	0	0	0
BacteriaFirmicutesClostridiaClostridialesLachnospiraceaeParasporobacterium	0	0	0	0	0	0	0	0	0	0	0	0	0	0	0	0	0	0	0	0	0	0	0	0	0	0	0	0	0	0	0	0	0	0	0	0	0	0	0	4.46e-06
BacteriaFirmicutesClostridiaClostridialesLachnospiraceaeRoseburia	0	0	1.25e-05	0	0	0	0	0	0	0	0	0	0	0	0	0	0	0	0	0	0	0	0	0	0	0	0	0	0	0	0	0	0	0	0	0	0	0	0	0
BacteriaFirmicutesClostridiaClostridialesLachnospiraceaeStomatobaculum	0	0	0	0	0	0	0	0	0	0	0	0	0	0	0	0	0	0	0	0	0	0	0	0	0	3.49e-06	0	0	0	0	0	0	0	0	0	0	0	0	0	0
BacteriaFirmicutesClostridiaClostridialesLachnospiraceaeTyzzerella	0	0	8.32e-06	0	0	0	0	3.07e-05	0	0	0	0	0	0	0	0	1.65e-05	0	0	0	0	0.000104573	0	0	0	0	0	0	1.26e-05	0	0	0	0	0	0	0	0	0	0	0
BacteriaFirmicutesClostridiaClostridialesLachnospiraceaeTyzzerella.3	6.73e-06	0	4.16e-06	0	9.88e-06	0	0	0	0	0	0	0	0	0	0	0	0	0	0	0	0	0	0	0	0	0	0	0	1.26e-05	0	0	0	0	0	0	0	0	0	0	0
BacteriaFirmicutesClostridiaClostridialesLachnospiraceaeuncultured	5.38e-05	3.86e-05	0.000162205	4.14e-05	0.000167979	2.48e-05	7.53e-05	0.00010761	3.19e-05	0	0.000174363	1.36e-05	1.23e-05	0	6.84e-05	2.14e-05	0.000363204	0	0.000175586	6.14e-05	0.000190048	0.000612498	0	0.000849467	0.000234793	0.000285878	1.24e-05	2.78e-05	0.000189631	0.000122309	6.4e-05	0.000140634	0	0	0	0	7.62e-05	0.000597386	0.000142849	0.000214062
BacteriaFirmicutesClostridiaClostridialesLachnospiraceaeVallitalea	0	0	0	0	4.94e-06	0	0	0	0	0	0	0	0	1.46e-05	0	0	0	0.00013498	0	0	0	0	0	0	0	0	0	0	2.53e-05	0	0	0	0	0	0	0	0	4.7e-06	0	0
BacteriaFirmicutesClostridiaClostridialeslivecontrolB21	0	1.66e-05	4.16e-06	0	0	0	0	0	0	0	0	0	0	0	0	0	0	0	0	0	1.73e-05	0.000104573	0	5.9e-05	0	0	0	0	0	0	0	0	0	0	0	0	0	0	0	0
BacteriaFirmicutesClostridiaClostridialesMAT.CR.H4.C10	0	0	0	0	4.94e-06	0	0	0	0	0	0	0	0	0	0	0	0	0	0	0	0	0	0	0	0	0	0	0	0	0	0	0	0	0	0	0	0	0	0	0
BacteriaFirmicutesClostridiaClostridialesPeptococcaceae	0	1.1e-05	2.08e-05	5.18e-06	1.48e-05	0	0	0	0	0	0	4.54e-06	0	0	0	0	0	6.75e-05	0	0	0	0.000134451	0	4.72e-05	0	0	0	0	2.53e-05	4.7e-06	3.2e-06	0	0	0	0	0	0	9.41e-06	0	4.46e-06
BacteriaFirmicutesClostridiaClostridialesPeptococcaceaeBRH.c8a	0	0	0	0	0	0	0	0	0	0	0	0	0	0	0	0	1.65e-05	0	0	0	0	0	0	0	0	0	0	0	0	0	0	0	0	0	0	0	0	0	0	0
BacteriaFirmicutesClostridiaClostridialesPeptococcaceaeDesulfosporosinus	1.35e-05	1.66e-05	0	0	9.88e-06	1.24e-05	0	0	0	0	0	4.54e-06	0	0	0	0	3.3e-05	0	1.76e-05	0	0	0	0	0	0	0	0	0	5.06e-05	0	0	0	0	0	0	0	0	0	0	0
BacteriaFirmicutesClostridiaClostridialesPeptococcaceaeDesulfotomaculum	0	0	0	0	0	0	0	0	0	0	0	0	0	0	0	0	3.3e-05	0	0	0	0	0	0	0	0	0	0	0	0	0	0	0	0	7.02e-06	0	0	0	0	0	0
BacteriaFirmicutesClostridiaClostridialesPeptococcaceaePeptococcus	0	0	0	0	0	6.2e-06	0	0	0	0	0	0	0	0	0	0	0	0	0	0	0	0	0	0	0	0	0	0	0	0	0	0	0	0	6.36e-05	0	0	0	0	0
BacteriaFirmicutesClostridiaClostridialesPeptococcaceaeuncultured	2.02e-05	0	4.16e-06	0	0	0	0	0	0	0	0	0	0	0	0	0	0	3.37e-05	0	0	0	2.99e-05	0	0	0	0	0	4.63e-06	0	0	9.61e-06	0	0	0	0	0	0	1.41e-05	0	8.92e-06
BacteriaFirmicutesClostridiaClostridialesPeptostreptococcaceae.Eubacterium..tenue.group	0	0	0	0	0	0	0	0	0	0	0	0	0	0	0	0	0	0	0	0	0	0	0	0	0	0	0	9.27e-06	0	0	0	0	0	0	0	0	0	0	0	0
BacteriaFirmicutesClostridiaClostridialesPeptostreptococcaceaeIntestinibacter	0	0	4.16e-06	0	1.98e-05	0	0	0	0	0	0	0	0	0	0	0	0	0	0	0	0	0	0	0	0	0	4.15e-06	0	0	0	0	0	0	0	0	0	0	0	0	0
BacteriaFirmicutesClostridiaClostridialesPeptostreptococcaceaePaeniclostridium	2.02e-05	1.1e-05	7.49e-05	1.55e-05	9.88e-06	6.2e-06	0	0	0	0	0.000134126	4.54e-06	1.23e-05	0	2.28e-05	0	0	0	0.00026338	0	0	0.000164329	0	0.000294954	0	3.49e-06	0	4.63e-06	0.000126421	4.7e-06	6.4e-06	0	0	0	0	0	0.00362167	9.88e-05	1.43e-05	3.57e-05
BacteriaFirmicutesClostridiaClostridialesPeptostreptococcaceaeParaclostridium	0	0	0	0	0	0	0	0	0	0	0	0	6.13e-06	0	9.12e-06	0	0	0	5.27e-05	0	0	1.49e-05	0.000317438	0	0	0	0	9.27e-06	0	0	0	0	0	0	0	0	7.62e-05	0	0	0
BacteriaFirmicutesClostridiaClostridialesPeptostreptococcaceaePeptoclostridium	0.000100913	5.52e-05	0.000811023	8.81e-05	9.88e-05	4.34e-05	1.33e-05	6.15e-05	0	0	0.000590153	2.27e-05	1.23e-05	0.000190109	6.39e-05	0	0.000429241	0.00033745	0.00136957	0.000102293	0	0.000283841	0	0.000873064	0.000860908	9.76e-05	4.15e-06	2.78e-05	0.0011125	0.000174055	4.48e-05	7.5e-05	5.04e-05	0	1.06e-05	1.94e-05	0.000609965	0.000526828	0.000114279	0.000196224
BacteriaFirmicutesClostridiaClostridialesPeptostreptococcaceaeRomboutsia	5.38e-05	0.000154564	9.57e-05	0	9.88e-06	3.72e-05	0	0	0	9.55e-06	0.000254839	1.36e-05	1.23e-05	0	0	1.07e-05	0.000198111	6.75e-05	0.000544318	0	0	0.000522864	7.74e-06	0.000212367	7.83e-06	0	8.3e-06	1.39e-05	7.59e-05	0	6.4e-06	0	0.000157497	0	1.06e-05	0	0.000724334	4.7e-06	0	0
BacteriaFirmicutesClostridiaClostridialesPeptostreptococcaceaeTepidibacter	2.69e-05	5.52e-06	8.32e-06	0	4.94e-06	0	4.43e-06	0	0	0	2.68e-05	4.54e-06	0	0	0	0	1.65e-05	0	0	0	0	0	0.000232272	0	0	0	0	0	0	0	0	0	0	0	0	0	0	0	0	0
BacteriaFirmicutesClostridiaClostridialesPeptostreptococcaceaeTerrisporobacter	0	2.21e-05	0	0	0	0	4.43e-06	0	0	0	0	0	0	0	0	0	0	0	5.27e-05	0	0	0	0	0	0	0	0	9.27e-06	0	0	0	0	0	0	0	0	0	0	0	0
BacteriaFirmicutesClostridiaClostridialesPeptostreptococcaceaeuncultured	0	0	0.000120614	0	0	0	0	1.54e-05	0	0	1.34e-05	0	0	1.46e-05	4.56e-06	0	0	0	0.000122911	0	0	0	0.000178075	0	0	0	0	0	0	0	0	0	0	0	0	0	0	1.88e-05	0	0
BacteriaFirmicutesClostridiaClostridialesRuminococcaceae.Eubacterium..coprostanoligenes.group	0	0	2.5e-05	0	0	0	0	0	0	0	9.39e-05	0	0	0	4.56e-06	0	0	0	8.78e-05	2.05e-05	0	0.000119512	0	0.000141578	0	0	0	0	1.26e-05	9.41e-06	0	0	0	0	0	0	0.000190614	7.53e-05	2.86e-05	2.23e-05
BacteriaFirmicutesClostridiaClostridialesRuminococcaceaeAcetanaerobacterium	0	0	0	0	0	0	0	0	0	0	0	0	0	0	0	0	0	0	0	0	0	0	0	0	0	0	0	0	0	0	3.2e-06	0	0	0	0	0	0	0	0	0
BacteriaFirmicutesClostridiaClostridialesRuminococcaceaeAcetivibrio	0	0	0	0	0	0	0	0	0	0	0	0	0	0	0	0	3.3e-05	0	0	0	0	0	0	0	0	0	0	0	0	0	0	0	0	0	0	0	0	0	0	0
BacteriaFirmicutesClostridiaClostridialesRuminococcaceaeAnaerobacterium	0	0	0	0	0	0	0	0	0	0	0	0	0	0	0	0	0	0	0	0	0	0	0	0	0	0	0	0	2.53e-05	0	0	0	0	0	0	0	0	0	0	0
BacteriaFirmicutesClostridiaClostridialesRuminococcaceaeAnaerofilum	0	0	0	0	4.94e-06	0	1.33e-05	0	0	0	0	0	0	0	0	0	0	0	0	0	0	0	0	0	0	0	0	0	0	0	0	0	0	0	0	0	0	0	0	0
BacteriaFirmicutesClostridiaClostridialesRuminococcaceaeAngelakisella	0	5.52e-06	0	0	0	0	0	0	0	0	0	0	0	0	0	0	0	0	0	0	0	0	0	0	0	0	0	0	0	0	0	0	0	0	0	0	0	0	0	0
BacteriaFirmicutesClostridiaClostridialesRuminococcaceaeButyricicoccus	1.35e-05	0	1.25e-05	0	0	0	0	0	0	0	8.05e-05	0	0	0	0	0	0	0	0	2.05e-05	0	0	0	0	0	4.18e-05	0	9.27e-06	3.79e-05	4.7e-06	0	0	0	0	0	0	0	1.88e-05	0	0
BacteriaFirmicutesClostridiaClostridialesRuminococcaceaeCandidatus.Soleaferrea	0	0	2.5e-05	1.55e-05	0	0	0	0	0	0	0	0	0	0	0	0	0	0	0	0	0	0	0	1.18e-05	0	0	0	0	3.79e-05	4.7e-06	0	0	0	0	0	0	0	0	0	2.23e-05
BacteriaFirmicutesClostridiaClostridialesRuminococcaceaeCaproiciproducens	0	0	0	0	0	0	0	0	0	0	0	0	0	0	0	0	0	3.37e-05	0	0	0	0	0	0	0	0	0	0	0	0	0	0	0	0	0	0	0	0	0	0
BacteriaFirmicutesClostridiaClostridialesRuminococcaceaeFaecalibacterium	6.73e-06	8.28e-05	0.000582273	8.29e-05	9.88e-06	6.2e-06	0	6.15e-05	0	0	0.000147538	1.82e-05	0	4.39e-05	1.37e-05	0	0.000181602	0	0.00115887	0.000122752	0	0.000194207	0	0.00175793	0.00035219	4.18e-05	4.15e-06	0	0.00042983	7.06e-05	9.61e-06	2.81e-05	6.3e-06	0	0	1.94e-05	7.62e-05	0.000451567	0.000228558	0.000178385
BacteriaFirmicutesClostridiaClostridialesRuminococcaceaeFlavonifractor	0	0	0	0	0	0	0	0	0	0	0	0	0	0	0	0	0	0	1.76e-05	0	0	0	0	0	0	0	0	0	0	0	0	0	0	0	0	0	0	0	0	0
BacteriaFirmicutesClostridiaClostridialesRuminococcaceaeFournierella	0	0	0.000203796	3.11e-05	2.96e-05	0	0	7.69e-05	0	0	9.39e-05	4.54e-06	0	0.000102366	1.82e-05	0	0	3.37e-05	0.000491642	0	0	0.000209146	0	0.000306752	0	0	8.3e-06	4.63e-06	0.000379262	3.29e-05	3.2e-06	0	0	0	0	0	0.000419351	0.000103484	0.000185704	4.91e-05
BacteriaFirmicutesClostridiaClostridialesRuminococcaceaeGCA.900066225	0	0	3.33e-05	0	0	0	0	0	0	0	0	0	6.13e-06	0	0	0	0	0	0	0	0	0	0	0	0.000266099	0	0	0	0	0	0	0	0	0	0	0	0	0	0	0
BacteriaFirmicutesClostridiaClostridialesRuminococcaceaeHydrogenoanaerobacterium	0	0	4.16e-06	0	0	0	0	0	0	0	0	0	0	0	0	0	0	0	0	0	0	0	0	0	0	0	0	0	0	2.35e-05	0	0	0	0	0	0	0	0	0	0
BacteriaFirmicutesClostridiaClostridialesRuminococcaceaeIntestinimonas	0	0	4.16e-06	5.18e-06	0	0	0	0	0	0	0	0	0	0	0	0	0	0	0	0	0	0	0	1.18e-05	0	0	0	4.63e-06	0	0	0	0	0	0	0	0	0	0	0	0
BacteriaFirmicutesClostridiaClostridialesRuminococcaceaeNegativibacillus	0	0	1.66e-05	0	0	0	0	0	0	0	0	9.08e-06	0	1.46e-05	4.56e-06	0	0	0	1.76e-05	0	0	0	0	0	0	6.97e-06	0	0	5.06e-05	0	0	0	0	0	0	0	3.81e-05	3.76e-05	0	0
BacteriaFirmicutesClostridiaClostridialesRuminococcaceaeOscillibacter	6.73e-06	0	0.000116455	3.63e-05	4.94e-06	0	0	4.61e-05	0	0	0.000147538	9.08e-06	0	0.000102366	2.28e-05	0	0	0	1.76e-05	0	0	0	0	0	0	7.32e-05	0	9.27e-06	0.000101137	9.41e-06	6.4e-06	0	6.3e-06	0	3.18e-05	0	0.000800579	8.94e-05	1.43e-05	8.03e-05
BacteriaFirmicutesClostridiaClostridialesRuminococcaceaeOscillospira	0	0	4.16e-06	0	0	0	0	0	0	0	0	0	0	0	0	0	0	0	0	0	0	0	0	0	0	0	0	0	0	0	0	0	0	0	0	0	0	0	0	0
BacteriaFirmicutesClostridiaClostridialesRuminococcaceaePhocea	0	1.66e-05	0	0	0	0	0	0	0	0	0	0	0	0	0	0	0	0	0	0	0	0	0	0	0	0	0	0	0	0	0	0	0	0	0	0	0	0	0	0
BacteriaFirmicutesClostridiaClostridialesRuminococcaceaeRuminiclostridium	0	5.52e-06	1.25e-05	0	9.88e-06	0	0	0	0	0	0	0	0	0	0	0	3.3e-05	0	0	0	0	0	0	0	0	0	0	1.39e-05	2.53e-05	0	0	0	0	0	0	0	0	9.41e-06	0	0
BacteriaFirmicutesClostridiaClostridialesRuminococcaceaeRuminiclostridium.1	1.35e-05	0	1.25e-05	5.18e-06	1.48e-05	1.24e-05	0	0	0	0	0	9.08e-06	0	0	0	0	0	0	1.76e-05	0	0	0.000119512	0	0	0	0	0	4.63e-06	0	0	3.2e-06	0	0	0	0	0	0	9.41e-06	0	0
BacteriaFirmicutesClostridiaClostridialesRuminococcaceaeRuminiclostridium.5	0	0	8.32e-06	0	4.94e-06	0	0	0	0	0	0	0	0	0	0	0	0	0	0	0	0	0	0	0	0	0	0	0	1.26e-05	0	0	0	0	0	0	0	0	0	0	0
BacteriaFirmicutesClostridiaClostridialesRuminococcaceaeRuminiclostridium.9	6.73e-06	0	0.000336887	6.73e-05	0	0	0	1.54e-05	0	0	0.000402377	0	0	0	4.56e-06	1.07e-05	9.91e-05	0	0.00117643	6.14e-05	0	0	0	0.000955651	0.000117397	6.97e-05	4.15e-06	9.27e-06	0.000341336	9.41e-06	3.2e-06	1.88e-05	0	0	0	1.94e-05	0.000609965	0.000202264	7.14e-05	2.68e-05
BacteriaFirmicutesClostridiaClostridialesRuminococcaceaeRuminococcaceae.NK4A214.group	0	0	9.15e-05	0	1.48e-05	0	0	3.07e-05	0	0	0	0	6.13e-06	2.92e-05	4.56e-06	0	8.25e-05	0	0.00026338	2.05e-05	0	0	0	0.000106183	1.57e-05	0	0	0	2.53e-05	9.41e-06	9.61e-06	0	0	0	0	0	0	0.000103484	4.29e-05	6.69e-05
BacteriaFirmicutesClostridiaClostridialesRuminococcaceaeRuminococcaceae.UCG.002	0	0	0.000112296	1.04e-05	0	0	0	0	0	0	1.34e-05	0	0	1.46e-05	0	0	0	0	3.51e-05	0	0	5.98e-05	0	0.000235963	7.04e-05	0	0	0	3.79e-05	1.41e-05	0	0	0	0	0	0	0	4.7e-05	2.86e-05	8.92e-06
BacteriaFirmicutesClostridiaClostridialesRuminococcaceaeRuminococcaceae.UCG.003	0	0	0	0	0	0	0	0	0	0	0	0	0	0	0	0	0	0	0	0	0	0	0	0	0	0	0	4.63e-06	0	9.41e-06	0	0	0	0	0	0	0	0	0	0
BacteriaFirmicutesClostridiaClostridialesRuminococcaceaeRuminococcaceae.UCG.005	5.38e-05	5.52e-05	0.000756955	0.000155406	1.48e-05	3.1e-05	2.66e-05	0.000184473	0	0	0.000442614	1.36e-05	0	0.000160861	4.56e-05	0	6.6e-05	3.37e-05	0.00191389	0.000163669	0	0	7.74e-06	0.00119161	0.000391322	0	1.24e-05	4.63e-06	0.000606819	3.76e-05	9.61e-06	0	6.3e-06	0	1.06e-05	0	0.000838702	0.000409233	8.57e-05	0.000272037
BacteriaFirmicutesClostridiaClostridialesRuminococcaceaeRuminococcaceae.UCG.008	0	0	4.16e-06	0	0	0	0	0	0	0	0	0	0	1.46e-05	0	0	0	0	0	0	0	0	0	0	0	0	0	0	0	0	0	0	0	0	0	0	0	0	0	0
BacteriaFirmicutesClostridiaClostridialesRuminococcaceaeRuminococcaceae.UCG.010	0	0	0	0	0	0	0	0	0	0	0	0	0	0	0	0	0	0	0	0	0	0	0	1.18e-05	0	0	0	0	0	0	0	0	0	0	0	0	0	4.7e-06	0	0
BacteriaFirmicutesClostridiaClostridialesRuminococcaceaeRuminococcaceae.UCG.011	0	5.52e-06	8.32e-06	0	0	0	0	0	0	0	0	0	0	0	0	0	0	0	0	0	0	1.49e-05	7.74e-06	0	0	0	0	4.63e-06	0	0	3.2e-06	0	0	0	0	0	0	4.7e-06	0	0
BacteriaFirmicutesClostridiaClostridialesRuminococcaceaeRuminococcaceae.UCG.012	0	0	2.08e-05	0	0	6.2e-06	0	1.54e-05	0	0	0	0	0	0	0	0	0	0	0	0	0	0	0	0.000141578	0	0	0	4.63e-06	1.26e-05	0	6.4e-06	0	0	0	0	0	0	4.7e-06	0	0
BacteriaFirmicutesClostridiaClostridialesRuminococcaceaeRuminococcaceae.UCG.013	0	0	0	0	0	0	0	0	0	0	0	0	0	0	0	0	0	0	1.76e-05	0	0	0	0	0	0	0	0	0	0	0	0	0	0	0	0	0	0	0	0	0
BacteriaFirmicutesClostridiaClostridialesRuminococcaceaeRuminococcaceae.UCG.014	0	0	3.74e-05	0	0	0	0	0	0	0	0	0	0	0	0	0	1.65e-05	0	0	0	0	0	0	0	0	0	4.15e-06	1.39e-05	5.06e-05	0	0	0	0	0	0	0	0	2.35e-05	0	0
BacteriaFirmicutesClostridiaClostridialesRuminococcaceaeRuminococcus.1	6.73e-06	0	2.08e-05	0	0	0	0	0	0	0	0	0	0	0	0	0	0	0	3.51e-05	0	0	0	0	1.18e-05	0	0	0	0	0	0	0	0	0	0	0	0	0	1.41e-05	0	4.46e-06
BacteriaFirmicutesClostridiaClostridialesRuminococcaceaeSaccharofermentans	0	0	0	0	0	0	0	0	0	0	1.34e-05	0	0	0	0	0	0	0	0	0	0	0	0	0	0	0	0	0	0	0	0	0	0	0	0	0	0	9.41e-06	0	0
BacteriaFirmicutesClostridiaClostridialesRuminococcaceaeSporobacter	0	0	0	0	0	0	0	0	0	0	0	0	0	0	0	0	0	0	3.51e-05	0	0	0	0	0	0	0	0	0	0	0	0	0	0	0	0	0	0	0	0	0
BacteriaFirmicutesClostridiaClostridialesRuminococcaceaeSubdoligranulum	0	0	1.25e-05	5.18e-06	0	0	0	0	0	0	0	0	0	0	0	0	0	0	0	0	0	0	0	0	0	0	0	0	1.26e-05	0	0	0	0	0	0	0	0	1.41e-05	0	0
BacteriaFirmicutesClostridiaClostridialesRuminococcaceaeuncultured	2.69e-05	5.52e-06	9.98e-05	2.07e-05	7.41e-05	1.86e-05	0	7.69e-05	0	0	4.02e-05	0	6.13e-06	7.31e-05	3.19e-05	3.21e-05	1.65e-05	6.75e-05	7.02e-05	2.05e-05	0	0.000224085	0	0.000283156	0	3.49e-05	0	4.63e-06	8.85e-05	1.41e-05	1.6e-05	0	0	0	0	0	0.000381228	0.000122299	0	4.46e-06
BacteriaFirmicutesClostridiaClostridialesSyntrophomonadaceaeSyntrophomonas	0	0	0	0	0	0	0	0	0	0	0	0	0	0	0	0	0	0	0	0	0	0	0	0	0	0	8.3e-06	0	0	0	0	0	0	0	0	0	0	0	0	0
BacteriaFirmicutesClostridiaClostridialesTSAC18	0	0	0	0	0	0	0	0	0	0	0	0	0	0	0	0	0	0	0	0	0	0	0.000325181	0	0	0	0	0	0	0	0	0	0	0	0	0	0	0	0	0
BacteriaFirmicutesClostridiaClostridialesuncultured	0	0	0	0	0	0	0	0	0	0	0	0	0	0	0	0	0	0	0	0	0	0	0	0	0	1.05e-05	0	0	0	0	0	0	0	0	0	0	0	0	0	4.46e-06
BacteriaFirmicutesClostridiaD8A.2	0	0	4.16e-06	0	0	0	0	0	0	0	0	0	0	0	0	0	0	0	0	0	0	0	0	0	0	0	0	4.63e-06	1.26e-05	0	0	0	0	0	1.06e-05	0	0	9.41e-06	0	0
BacteriaFirmicutesClostridiaDTU014	1.35e-05	0	1.25e-05	0	4.94e-06	0	4.43e-06	0	0	0	0	9.08e-06	0	0	0	1.07e-05	0	0	3.51e-05	0	0	0	0	0	0	3.49e-06	8.3e-06	1.39e-05	0	0	9.61e-06	0	0	0	0	0	0	0	0	0
BacteriaFirmicutesClostridiaThermoanaerobacteralesThermoanaerobacteraceaeuncultured	0	0	0	0	0	0	0	0	0	0	0	0	0	0	0	0	0	0	0	0	0	0	0	0	0	0	0	0	0	0	0	0	0	0	0	0	0	0	0	0
BacteriaFirmicutesErysipelotrichiaErysipelotrichalesErysipelotrichaceae.Anaerorhabdus..furcosa.group	0	0.000115923	3.74e-05	5.18e-06	1.98e-05	0	3.99e-05	0	0	0	0	4.54e-06	1.23e-05	0	4.56e-06	0	0	0.000101235	8.78e-05	2.05e-05	0	8.96e-05	0	0.000153376	0	9.76e-05	0	0	7.59e-05	1.41e-05	9.61e-06	0	0	0	0	0	0	0	2.86e-05	0
BacteriaFirmicutesErysipelotrichiaErysipelotrichalesErysipelotrichaceae.Clostridium..innocuum.group	3.36e-05	1.1e-05	0.000415909	5.18e-06	2.96e-05	1.24e-05	8.86e-06	0.000199846	0	0	8.05e-05	1.36e-05	1.23e-05	7.31e-05	9.12e-06	1.07e-05	0.000297167	0	0.000877932	8.18e-05	6.91e-05	0.000343596	0	0.00239503	0.000500892	4.18e-05	0	0	0.000758524	5.65e-05	1.28e-05	9.38e-06	6.3e-06	0	1.06e-05	0	0.000304983	0.000531532	0.0007571	8.47e-05
BacteriaFirmicutesErysipelotrichiaErysipelotrichalesErysipelotrichaceaeBreznakia	0	0	0	0	0	0	0	0	0	0	0	0	0	0	4.56e-06	0	0	0	0	0	0	0	0	0	0	0	0	0	1.26e-05	0	0	0	0	0	0	0	0	0	0	0
BacteriaFirmicutesErysipelotrichiaErysipelotrichalesErysipelotrichaceaeCandidatus.Stoquefichus	0	0	8.32e-06	0	0	0	0	0	0	0	0	0	0	0	0	0	0	0	0	0	0	0	0	0	0	0	0	0	0	0	0	0	0	0	0	0	0	0	0	0
BacteriaFirmicutesErysipelotrichiaErysipelotrichalesErysipelotrichaceaeCatenibacterium	0	1.1e-05	0	0	0	0	0	0	0	0	0	0	0	0	0	0	0	0	0	0	0	0	0	0	0	0	0	0	0	0	0	0	0	0	0	0	0	0	0	0
BacteriaFirmicutesErysipelotrichiaErysipelotrichalesErysipelotrichaceaeCoprobacillus	0	0	8.32e-05	5.18e-06	0	0	0	0	0	0	2.68e-05	0	0	7.31e-05	0	0	0	3.37e-05	8.78e-05	0	0	0	0	0.000294954	7.83e-05	3.14e-05	0	4.63e-06	5.06e-05	9.41e-06	0	0	0	0	0	0	3.81e-05	6.11e-05	0.000328553	4.46e-06
BacteriaFirmicutesErysipelotrichiaErysipelotrichalesErysipelotrichaceaeErysipelatoclostridium	6.73e-06	0	4.16e-06	0	0	0	0	0	0	0	0	0	0	0	0	0	0	0	0	0	0	0	0	0	0	0	0	0	0	4.7e-06	0	0	0	0	0	0	0	9.41e-06	1.43e-05	0
BacteriaFirmicutesErysipelotrichiaErysipelotrichalesErysipelotrichaceaeErysipelothrix	0	5.52e-06	4.16e-06	0	4.94e-06	0	0	0	0	0	0	0	0	0	4.56e-06	0	0	0	0	0	0	0	0	0	0	0	0	4.63e-06	0	0	3.2e-06	0	0	0	0	0	0	0	0	0
BacteriaFirmicutesErysipelotrichiaErysipelotrichalesErysipelotrichaceaeFaecalitalea	0	0	2.5e-05	5.18e-06	0	0	0	0	0	0	0	0	0	0	0	0	0	0	7.02e-05	0	0	0	0	0.00012978	2.35e-05	0	0	9.27e-06	0.000101137	0	0	0	0	0	0	0	0	3.29e-05	1.43e-05	1.34e-05
BacteriaFirmicutesErysipelotrichiaErysipelotrichalesErysipelotrichaceaeTuricibacter	2.02e-05	0	1.66e-05	0	0	1.86e-05	0	0	0	0	0	4.54e-06	0	0	0	0	9.91e-05	0	0.000105352	0	1.73e-05	5.98e-05	0	5.9e-05	0	0	0	0	7.59e-05	9.41e-06	0	0	0	0	0	0	0	0	0	4.46e-06
BacteriaFirmicutesErysipelotrichiaErysipelotrichalesErysipelotrichaceaeuncultured	0	1.1e-05	4.16e-06	0	0	0	0	0	0	0	0	0	0	2.92e-05	0	0	0	0	0	0	0	0	0	1.18e-05	0	0	0	0	0	0	0	0	0	0	0	0	0	0	1.43e-05	0
BacteriaFirmicutesErysipelotrichiaErysipelotrichalesErysipelotrichaceaeZOR0006	2.69e-05	1.1e-05	0	5.18e-06	0	6.2e-06	0	0	0	0	0	0	0	0	0	0	0	0	0	0	0	4.48e-05	0	0	0	0	0	0	0	0	0	0	0	0	0	0	0	0	0	8.92e-06
BacteriaFirmicutesLimnochordiaLimnochordalesLimnochordaceae	0	5.52e-06	0	0	0	0	0	0	0	0	0	0	0	0	0	0	0	0	0	0	0	0	0	1.18e-05	0	0	0	0	0	0	0	0	0	0	0	0	0	0	0	0
BacteriaFirmicutesNegativicutesSelenomonadalesAcidaminococcaceaePhascolarctobacterium	6.73e-06	5.52e-06	4.16e-06	2.07e-05	4.94e-06	0	0	0	0	0	0	0	0	1.46e-05	4.56e-06	0	0	0	3.51e-05	0	0	0	0	0	0	0	4.15e-06	0	7.59e-05	2.35e-05	6.4e-06	0	0	0	0	0	7.62e-05	5.64e-05	0	4.46e-06
BacteriaFirmicutesNegativicutesSelenomonadalesAcidaminococcaceaeSucciniclasticum	0	1.1e-05	1.66e-05	0	0	0	4.43e-06	0	0	0	0	0	6.13e-06	0	0	0	1.65e-05	0	0	0	0	0	0	0	0	0	0	0	1.26e-05	0	0	0	0	0	0	0	0	9.41e-06	0	0
BacteriaFirmicutesNegativicutesSelenomonadalesAcidaminococcaceaeuncultured	2.02e-05	0.000259446	9.98e-05	2.59e-05	4.94e-06	0	3.99e-05	9.22e-05	0	0	8.05e-05	0	4.29e-05	2.92e-05	1.82e-05	0	3.3e-05	0	1.76e-05	6.14e-05	5.18e-05	4.48e-05	0	0.000436532	0	3.49e-05	0	4.63e-06	8.85e-05	1.41e-05	3.2e-05	0	0	0	7.42e-05	0	0	4.7e-05	4.29e-05	0
BacteriaFirmicutesNegativicutesSelenomonadalesVeillonellaceaeAnaerosinus	0	5.52e-06	0	5.18e-06	0	0	0	0	0	0	0	0	0	0	0	0	0	0	0	0	0	0	0	0	0	0	0	0	0	2.35e-05	0	0	0	0	0	0	0	0	0	0
BacteriaFirmicutesNegativicutesSelenomonadalesVeillonellaceaeMegamonas	0	0	0	0	0	0	8.86e-06	0	0	0	0	0	0	0	0	0	0	0	0	0	0	0	0	0	0	0	0	0	0	4.7e-06	0	0	0	0	0	0	0	4.7e-06	0	0
BacteriaFirmicutesNegativicutesSelenomonadalesVeillonellaceaeMegasphaera	0	0	0	0	0	0	0	0	0	0	0	0	0	0	0	0	0	0	0	0	0	1.49e-05	0	0	0	0	0	0	0	0	0	0	0	0	0	0	0	0	0	0
BacteriaFirmicutesNegativicutesSelenomonadalesVeillonellaceaePelosinus	0	5.52e-06	2.5e-05	0	0	0	0	0	6.39e-05	0	0	0	0	0	4.56e-06	0	3.3e-05	0	7.02e-05	0	0	0	0	0	0	0	0	0	2.53e-05	0	0	0	0	0	0	0	0	0	0	0
BacteriaFirmicutesNegativicutesSelenomonadalesVeillonellaceaePropionispora	0	0	0	0	0	0	0	0	0	0	0	0	0	0	0	0	1.65e-05	0	0	0	0	0	0	0	0	0	0	0	0	0	0	0	0	0	0	0	0	0	0	0
BacteriaFirmicutesNegativicutesSelenomonadalesVeillonellaceaeVeillonella	0	0	0	0	0	0	0	0	0	0	0	0	0	0	0	0	0	0	0	0	0	0	0	0	0	0	0	0	0	0	0	0	0	0	0	0	0	0	0	0
BacteriaFusobacteriaFusobacteriiaFusobacterialesFusobacteriaceaeCetobacterium	1.35e-05	0.000160084	0.000357682	3.63e-05	5.93e-05	3.1e-05	5.31e-05	0.000138355	0.000138407	6.68e-05	0.000321901	1.82e-05	3.07e-05	0.000204732	3.65e-05	2.14e-05	4.95e-05	0	0.000210704	4.09e-05	3.46e-05	0	0.000363893	0.00012978	0	0.000195234	2.07e-05	1.39e-05	0.000467756	1.88e-05	4.48e-05	0	6.3e-06	0	5.3e-05	0	0	8.47e-05	0	1.78e-05
BacteriaFusobacteriaFusobacteriiaFusobacterialesFusobacteriaceaeFusobacterium	0.000296011	0.00108747	0.00200052	0.000523199	0.00070156	0.000123966	0.000318849	0.000968486	5.32e-05	0.000362793	0.00120713	0.000195144	0.000343485	0.00188646	0.000273688	0.000503638	0.000181602	0.000371195	0.0028445	0.000675137	0.00134762	0.000627437	0.000812951	0.00162815	0.000391322	0.00253106	8.3e-05	9.27e-05	0.00202273	0.000272844	0.000502675	0.000150009	0.000321294	8.43e-05	0.000413127	0	0.117876	0.00057857	0.000814239	0.000539615
BacteriaFusobacteriaFusobacteriiaFusobacterialesFusobacteriaceaeIlyobacter	0	0	0	0	0	0	0	0	0	0	0	0	0	0	0	0	0	0	0	0	5.18e-05	0	0	0	0	0	0	0	0	0	6.4e-06	0	0	0	0	0	0	0	0	0
BacteriaFusobacteriaFusobacteriiaFusobacterialesFusobacteriaceaePropionigenium	4.04e-05	1.1e-05	1.66e-05	0	3.46e-05	3.1e-05	1.33e-05	0	0	0	0	1.36e-05	6.13e-06	0	4.56e-06	4.29e-05	0.000297167	3.37e-05	0.000122911	2.05e-05	0.00024188	7.47e-05	0	0	7.83e-06	0.000125507	4.15e-06	4.63e-06	0	4.7e-06	1.28e-05	0.000159385	0	0	0	0	0	6.11e-05	0	0
BacteriaFusobacteriaFusobacteriiaFusobacterialesFusobacteriaceaePsychrilyobacter	0.000867851	0.000789379	0.000915001	0.000326352	0.00129937	0.000247933	0.000500416	0.000999231	0.000638801	0.000486906	0.000442614	0.000494668	0.000472291	0.00124302	0.000305618	0.00130732	0.00264148	0.00158602	0.00191389	0.00110477	0.00734278	0.000448169	0.000727785	0.000731486	0.000962652	0.00360485	6.22e-05	0.00012975	0.000986081	0.000296365	0.00158166	0.000178136	0.00130408	1.4e-05	7.42e-05	0	0.000114368	0.00129825	0.000799954	0.000619888
BacteriaFusobacteriaFusobacteriiaFusobacterialesLeptotrichiaceaeHypnocyclicus	0	0	0	0	0	0	0	0	0	0	0	0	0	0	0	0	0	0	0	0	0	0	0	0	0	0	0	0	0	0	1.92e-05	0	0	0	0	0	0	0	0	0
BacteriaFusobacteriaFusobacteriiaFusobacterialesLeptotrichiaceaeLeptotrichia	0	0	0	0	0	0	0	0	0	0	1.34e-05	0	0	0	0	0	0	0	0	0	0	0	0	0	0	0	0	0	0	0	0	0	0	0	0	0	0	4.7e-06	0	0
BacteriaFusobacteriaFusobacteriiaFusobacterialesLeptotrichiaceaeOceanivirga	0	0	8.32e-06	0	0	0	0	0	0	0	0	0	0	0	0	0	0	0	0	0	0	0	0	0	0	0	0	0	0	0	0	0	0	0	0	0	0	0	0	0
BacteriaFusobacteriaFusobacteriiaFusobacterialesLeptotrichiaceaeuncultured	3.36e-05	0	0	0	0	0	0	0	0	0	0	0	0	0	0	1.07e-05	3.3e-05	0.00013498	0	2.05e-05	3.46e-05	0	0	0	0	0	0	0	0	0	0	0	0	0	0	0	0	9.41e-06	0	0
BacteriaGemmatimonadetesAKAU4049	6.73e-06	0	0	0	0	0	0	0	3.19e-05	0	0	0	0	0	0	0	0	0	0	0	0	0	0	0	0	0	0	0	0	0	0	0	0	0	0	0	0	0	0	0
BacteriaGemmatimonadetesBD2.11.terrestrial.group	0.000235463	3.31e-05	0.000103977	5.18e-06	2.96e-05	0.000161156	3.54e-05	6.15e-05	0.000266167	0	0.000134126	0.000108918	1.84e-05	4.39e-05	9.12e-06	0	0.000396223	0.00020247	0.000158028	8.18e-05	8.64e-05	0.000821644	0.000541968	0.000330348	0.000156529	9.06e-05	0.000132741	3.71e-05	8.85e-05	4.7e-06	6.4e-06	9.38e-06	0	0	0	0.0003302	0.000152491	7.06e-05	7.14e-05	2.68e-05
BacteriaGemmatimonadetesGemmatimonadetesGemmatimonadalesGemmatimonadaceae	0	0	0	0	0	0	0	0	0	0	0	0	0	0	0	0	0	0	0	0	0	0	0	1.18e-05	0	0	0	0	0	0	0	0	0	0	0	0	0	0	0	0
BacteriaGemmatimonadetesGemmatimonadetesGemmatimonadalesGemmatimonadaceaeGemmatimonas	0	0	0	0	0	0	0	0	0	0	0	0	0	0	0	0	0	0	0	0	0	0	0	0	0	0	0	0	0	0	0	0	0	0	0	0	0	4.7e-06	0	0
BacteriaGemmatimonadetesGemmatimonadetesGemmatimonadalesGemmatimonadaceaeGemmatirosa	0	0	0	0	0	0	0	0	0	0	0	0	0	0	0	0	0	0	0	0	0	0	0	0	0	0	0	0	0	0	0	0	0	0	0	0	0	3.76e-05	0	4.46e-06
BacteriaGemmatimonadetesGemmatimonadetesGemmatimonadalesGemmatimonadaceaeuncultured	2.02e-05	0	1.66e-05	0	0	6.2e-06	0	0	0	0	0	0	0	0	0	0	6.6e-05	0	1.76e-05	6.14e-05	0	0.000194207	0	0.000165174	4.7e-05	3.49e-06	0	0	0	0	0	0	0	0	0	0	0	9.41e-06	1.43e-05	8.92e-06
BacteriaGemmatimonadetesLongimicrobiaLongimicrobialesLongimicrobiaceae	0	0	8.32e-06	0	0	0	0	0	0	0	0	4.54e-06	0	0	0	0	0	0	0	0	0	0	0	0	0	0	0	0	0	0	0	0	0	0	0	0	0	0	0	0
BacteriaGemmatimonadetesMD2902.B12	1.35e-05	4.42e-05	0	0	9.88e-06	3.72e-05	3.1e-05	0	0	0	0	4.08e-05	1.23e-05	1.46e-05	2.74e-05	0	0	0	0	0	0	0	0	0	0	0	1.66e-05	5.56e-05	2.53e-05	3.76e-05	3.2e-06	0	0	0	0	0	0	0	0	0
BacteriaGemmatimonadetesPAUC43f.marine.benthic.group	8.75e-05	5.52e-05	9.57e-05	3.63e-05	4.94e-06	4.96e-05	8.86e-06	0	0.000106467	2.86e-05	9.39e-05	1.82e-05	1.23e-05	0	0	0	0.000148584	0.00013498	0.000122911	0.000102293	3.46e-05	0.000552742	0.00110716	0.00031855	0.000156529	3.49e-05	8.3e-06	2.32e-05	1.26e-05	2.82e-05	6.4e-06	0	0	0	5.3e-05	0.000233082	7.62e-05	0.00015993	1.43e-05	2.68e-05
BacteriaGemmatimonadetesS0134.terrestrial.group	0	0	0	0	0	0	0	0	0	0	0	0	0	0	0	0	0	0	0	0	0	0.000119512	0	0	0	0	0	0	0	0	0	0	0	0	0	0	0	0	0	0
BacteriaHalanaerobiaeotaHalanaerobiiaHalanaerobialesHalanaerobiaceaeHalocella	0	0	0	0	0	0	0	0	0	3.82e-05	0	0	0	0	0	0	0	0	0	0	0	0	0	0	0	1.74e-05	0	0	0	0	3.2e-06	0	0	0	0	0	0	0	0	0
BacteriaHalanaerobiaeotaHalanaerobiiaHalanaerobialesHalobacteroidaceaeOrenia	0	1.66e-05	2.08e-05	0	0	0	0	0	0	0	0	0	0	0	0	0	0	0	0	2.05e-05	0	0	0	0	0	0	0	0	0	0	0	0	0	0	0	0	0	2.82e-05	0	0
BacteriaHalanaerobiaeotaHalanaerobiiaHalanaerobialesHalobacteroidaceaeuncultured	0	0	0	0	0	0	0	0	0	0	0	0	0	0	0	0	0	0	0	0	0	0	0	0	0	0	0	0	3.79e-05	0	0	0	0	0	0	0	0	0	0	0
BacteriaHydrogenedentesHydrogenedentiaHydrogenedentialesHydrogenedensaceae	2.02e-05	2.76e-05	3.33e-05	0	0	1.86e-05	8.86e-06	0	2.13e-05	9.55e-06	0	0	1.23e-05	1.46e-05	4.56e-06	0	0.000214621	0.000168725	0	4.09e-05	0	0.000283841	0.000758755	0.000259559	0.000101744	1.74e-05	1.24e-05	2.32e-05	8.85e-05	4.7e-06	0	0	5.67e-05	7.02e-06	0	0	0	7.53e-05	1.43e-05	0
BacteriaKiritimatiellaeotaKiritimatiellae113B434	0	5.52e-06	0	0	0	0	0	0	0	0	0	0	0	0	0	0	0	0	0	0	0	2.99e-05	0	0	2.35e-05	0	0	0	0	0	0	0	0	0	0	0	7.62e-05	0	0	0
BacteriaKiritimatiellaeotaKiritimatiellaeKiritimatiellalesKiritimatiellaceae	6.73e-06	0	0	0	9.88e-06	0	0	0	0	0	0	0	0	4.39e-05	0	3.21e-05	0.000115565	0	3.51e-05	2.05e-05	1.73e-05	7.47e-05	0	0	0	0.000128994	8.3e-06	0	0	0	1.92e-05	0	0	0	0	0	0	0	0	0
BacteriaKiritimatiellaeotaKiritimatiellaeKiritimatiellalesKiritimatiellaceaeMSBL3	1.35e-05	1.66e-05	0	2.07e-05	3.46e-05	2.48e-05	2.21e-05	0	4.26e-05	0	0	3.63e-05	6.13e-05	4.39e-05	4.56e-06	5.36e-05	8.25e-05	3.37e-05	8.78e-05	0	0.000172771	0.000119512	0	0.000188771	7.04e-05	8.72e-05	0	0	1.26e-05	4.7e-06	4.16e-05	0	0	9.83e-05	7.42e-05	0	3.81e-05	0	4.29e-05	3.57e-05
BacteriaKiritimatiellaeotaKiritimatiellaeKiritimatiellalesKiritimatiellaceaeR76.B128	0.00010764	2.21e-05	4.16e-06	4.14e-05	0.000123514	6.2e-06	4.43e-06	4.61e-05	0.0001597	0.000171849	0.000241426	3.63e-05	1.23e-05	4.39e-05	0	8.57e-05	0.000577825	0.00020247	0.00038629	0.000102293	0.00228058	0.000941155	0	0.000530917	0.00010957	0.000610105	0	1.39e-05	1.26e-05	0	0.000105658	0	0.000340194	0	4.24e-05	0	0	4.7e-05	0.000257128	2.23e-05
BacteriaKiritimatiellaeotaKiritimatiellaeWCHB1.41	0.000248919	0.000138003	0.000216273	0.000113964	0.000108692	4.34e-05	8.41e-05	0.000215219	0.000170347	0.000190944	0.000241426	2.27e-05	0	4.39e-05	2.74e-05	5.36e-05	0.000528297	0.00040494	0.00064967	0.000347798	0.00122668	0.00113536	0.000634876	0.00187591	0.000360016	0.000791393	4.98e-05	4.17e-05	0.00036662	9.88e-05	5.76e-05	0	0	0	0	0.000174812	0.000190614	0.000239895	0.000485687	5.35e-05
BacteriaLatescibacteria	0.000188371	4.97e-05	6.24e-05	1.55e-05	2.96e-05	1.86e-05	1.33e-05	0	0.000106467	9.55e-06	0	2.27e-05	1.23e-05	1.46e-05	4.56e-06	0	0.000297167	0.00013498	0.000193145	2.05e-05	0.00012094	0.00104573	0.000665846	0.000377541	0.000195661	0.000115048	8.3e-06	4.63e-05	0.000126421	0	9.61e-06	0	0	0	0	0	0.000114368	8.94e-05	5.71e-05	1.78e-05
BacteriaLatescibacteriaLatescibacteriaLatescibacteralesLatescibacteraceae	0	1.66e-05	8.32e-06	0	0	6.2e-06	4.43e-06	0	3.19e-05	0	0.000160951	0	0	0	0	0	3.3e-05	0	0	0	3.46e-05	0.00014939	0	0.000153376	0.000195661	1.39e-05	4.15e-06	0	0	0	0	0	0	0	0	0	0	9.41e-06	1.43e-05	0
BacteriaLCP.89	1.35e-05	0	0	0	4.94e-06	6.2e-06	0	1.54e-05	0	0	0	0	6.13e-06	0	4.56e-06	0	0	0	0	2.05e-05	0	0	0	4.72e-05	0	3.49e-06	0	0	0	0	3.2e-06	0	0	0	0	0	0.000114368	0	0	0
BacteriaLentisphaeraeLentisphaeriaLentisphaeralesLentisphaeraceaeLentisphaera	0.000309466	7.18e-05	5.41e-05	4.66e-05	0.000108692	0.000334709	0.000292279	0.000169101	0.000436514	0.000276868	0.00100594	0.000780576	0.00103659	0.00764821	0.000173336	0.00037505	0.00189857	0.00178849	0.00400337	0.00104339	0.000345543	0.000164329	7.74e-06	0.000271358	8.61e-05	0.00102846	3.32e-05	1.85e-05	0.000240199	2.35e-05	0.000179298	0.000271892	0.000522891	0.000744518	0.00517997	0	0.00236362	5.64e-05	0	1.34e-05
BacteriaLentisphaeraeLentisphaeriaVictivallales	4.71e-05	0	0	3.11e-05	4.45e-05	3.72e-05	4.43e-05	0	8.52e-05	0	0	7.71e-05	6.75e-05	5.85e-05	4.11e-05	2.14e-05	0	6.75e-05	3.51e-05	4.09e-05	1.73e-05	0	7.74e-06	0	4.7e-05	5.58e-05	8.3e-06	4.63e-06	0	4.7e-06	2.56e-05	0	0	3.51e-05	0	0	0	0	0	0
BacteriaLentisphaeraeLentisphaeriaVictivallalesArctic95B.14	2.02e-05	0	0	1.04e-05	0	0	0	0	0	0	0	4.54e-06	0	1.46e-05	0	1.07e-05	6.6e-05	0	7.02e-05	4.09e-05	1.73e-05	0.000104573	0	0	0	0	4.15e-06	0	0	0	6.4e-06	0	0	0	2.12e-05	9.71e-05	0	4.7e-06	0	0
BacteriaLentisphaeraeLentisphaeriaVictivallalesBD2.3	2.02e-05	0	0	0	4.94e-06	0	0	0	0	0	0	1.36e-05	0	0	0	0	6.6e-05	6.75e-05	0	0	1.73e-05	0	0	0	0	0	0	0	0	0	3.2e-06	0	0	0	0	0	0	0	0	0
BacteriaLentisphaeraeLentisphaeriaVictivallalesGWF2.44.16	6.73e-06	0	0	0	0	1.24e-05	4.43e-06	0	0	0	0	0	0	0	0	0	0	0	0	0	0	0	0	0	0	0	0	0	0	0	0	0	0	0	0	0	0	0	0	0
BacteriaLentisphaeraeLentisphaeriaVictivallalesPRD18C08	0	0	8.32e-06	0	0	6.2e-06	0	0	0	0	0	0	6.13e-06	0	0	1.07e-05	0	0	1.76e-05	0	1.73e-05	0	0	0	0	0	0	4.63e-06	2.53e-05	0	3.2e-06	0	0	0	0	0	0	0	0	0
BacteriaLentisphaeraeLentisphaeriaVictivallalesSBYX.4944	0	0	0	0	0	0	0	0	0	0	0	9.08e-06	0	0	0	0	0	0	0	2.05e-05	0	0	0	0	0	0	0	0	0	0	3.2e-06	0	0	0	0	0	0	4.7e-06	0	0
BacteriaLentisphaeraeLentisphaeriaVictivallalesSBZC.4624	0	0	0	0	0	0	0	0	0	0	0	0	0	1.46e-05	0	0	0	0	0	0	0	0	0	0	0	3.49e-06	0	0	0	0	3.2e-06	0	0	0	0	0	0	0	0	0
BacteriaLentisphaeraeOligosphaeriaOligosphaeralesLenti.02	0	0	0	0	0	0	0	0	0	0	0	0	0	1.46e-05	0	0	0	0	0	4.09e-05	0	0	0	0	0	0	0	0	0	0	0	0	0	0	0	0	0	0	0	0
BacteriaLentisphaeraeOligosphaeriaOligosphaeralesOligosphaeraceaeSBZC.1223	0	0	0	0	0	0	0	0	0	0	0	0	0	0	4.56e-06	1.07e-05	0	0	0	0	1.73e-05	0	0	0	0	0	0	4.63e-06	0	0	0	0	0	0	0	0	0	9.41e-06	0	0
BacteriaLentisphaeraeOligosphaeriaP.palmC41	5.38e-05	3.86e-05	2.91e-05	7.77e-05	7.9e-05	1.24e-05	1.33e-05	3.07e-05	7.45e-05	0.000238679	0	6.35e-05	3.68e-05	0.000292475	7.75e-05	0.000203598	0.000115565	0.000101235	0.000122911	6.14e-05	0.000207326	0	0	0	9.39e-05	0.000543865	0	0	0	1.41e-05	0.000166491	0.000187512	0.000100798	0	4.24e-05	1.94e-05	7.62e-05	0.000136411	1.43e-05	0.00036123
BacteriaLentisphaeraeOligosphaeriaSS1.B.02.17	6.05e-05	0	4.16e-05	5.18e-05	3.95e-05	4.96e-05	4.43e-06	0.000169101	0.0001597	9.55e-06	0.000134126	5.45e-05	7.97e-05	0.000453336	8.21e-05	4.29e-05	0.000313676	0.000506175	0.00359952	0.0028233	0.000881133	0	0	2.36e-05	0	6.28e-05	2.07e-05	4.63e-06	0.00030341	1.88e-05	8.64e-05	9.38e-05	0.000163797	7.02e-06	0.000974556	0	0.000228737	9.41e-06	1.43e-05	4.46e-06
BacteriaMargulisbacteria	2.02e-05	0	0	0	4.94e-06	4.34e-05	0	0	0	8.59e-05	0	5.9e-05	3.07e-05	1.46e-05	1.82e-05	0	0	6.75e-05	1.76e-05	0	0	8.96e-05	0	0	7.83e-06	0	8.3e-06	0	0	0	9.61e-06	0	0	4.92e-05	1.06e-05	0	0	0	0	0
BacteriaMarinimicrobia..SAR406.clade.	0.000430562	1.1e-05	2.91e-05	0	9.88e-06	0.000694212	8.41e-05	3.07e-05	0.000532334	0.000200491	0	0.000857726	0.000300549	0.000204732	2.28e-05	4.29e-05	0.000132074	0.000101235	5.27e-05	0	0	0	0	4.72e-05	0	2.79e-05	5.81e-05	1.39e-05	0	0	2.24e-05	9.38e-05	6.3e-06	0.000259879	0.000127116	1.94e-05	0	9.41e-06	0	8.92e-06
BacteriaModulibacteriaModuliflexiaModuliflexalesModuliflexaceae	0	5.52e-06	0	0	0	6.2e-06	0	0	0	0	0	0	0	0	0	0	0	0	0	0	0	1.49e-05	0.00016259	4.72e-05	3.91e-05	0	0	0	0	0	0	0	0	0	0	9.71e-05	3.81e-05	9.41e-06	0	0
BacteriaNitrospinaeNitrospiniaNitrospinalesNitrospinaceaeLS.NOB	6.05e-05	0	0	0	0	8.68e-05	8.86e-06	0	0.000149054	0.000114566	0	0.000113456	5.52e-05	1.46e-05	0	0	0.000115565	0	0	2.05e-05	0	0	0	2.36e-05	0	0	1.66e-05	1.39e-05	0	0	0	0	0	0	0	0	0	0	0	0
BacteriaNitrospinaeNitrospiniaNitrospinalesNitrospinaceaeNitrospina	5.38e-05	0	0	0	4.94e-06	3.1e-05	1.33e-05	0	0	1.91e-05	0	4.54e-05	2.45e-05	0	4.56e-06	0	0.000247639	0	1.76e-05	2.05e-05	0	7.47e-05	0	7.08e-05	0	1.74e-05	4.15e-06	1.85e-05	0	0	0	0.000112507	0	0	7.42e-05	0	0	1.88e-05	0	0
BacteriaNitrospinaeNitrospiniaNitrospinalesNitrospinaceaeuncultured	6.73e-06	5.52e-06	0	0	0	6.2e-06	0	0	2.13e-05	0	0	4.54e-06	0	0	4.56e-06	0	0	0.000101235	0	0	1.73e-05	7.47e-05	0	8.26e-05	0	0	0	0	0	0	0	0	0	0	0	0	0	9.41e-06	0	0
BacteriaNitrospinaeP9X2b3D02	0	0	0	5.18e-06	4.94e-06	0	0	0	0	0	0	0	0	0	0	0	0	0	1.76e-05	0	1.73e-05	0.000298779	0.000278726	0.000106183	0	3.14e-05	8.3e-06	4.63e-06	1.26e-05	0	0	0	0	0	0	0	0	4.23e-05	2.86e-05	0
BacteriaNitrospiraeBMS9AB35	0	0	0	0	0	0	1.33e-05	0	0	0	0	0	6.13e-06	0	0	0	0	0	0	0	0	0	0	0	0	0	0	0	0	0	0	0	0	0	0	0	0	0	0	0
BacteriaNitrospiraeNitrospiraNitrospiralesNitrospiraceaeNitrospira	6.05e-05	2.21e-05	0	1.04e-05	0	6.82e-05	8.86e-06	0	0.00019164	0.000315057	8.05e-05	4.54e-06	0	0	2.28e-05	0	0.00069339	0.000101235	7.02e-05	2.05e-05	5.18e-05	0.000717071	0.000201302	0	0	0.000142939	4.15e-06	0	3.79e-05	4.7e-06	0	9.38e-06	0.000100798	0	0	0.000407894	0.000228737	0.000136411	0	2.68e-05
BacteriaNitrospiraeThermodesulfovibrioniauncultured	0	3.31e-05	1.25e-05	0	4.94e-06	1.86e-05	0	0	0	6.68e-05	0	1.36e-05	2.45e-05	1.46e-05	4.56e-06	0	9.91e-05	0	0	0	0	4.48e-05	0	7.08e-05	5.48e-05	2.79e-05	8.3e-06	2.32e-05	1.26e-05	4.7e-06	0	0	0	0	0	0	0.000495597	4.7e-05	0	0
BacteriaOmnitrophicaeota	8.07e-05	2.76e-05	4.16e-06	1.04e-05	2.96e-05	6.2e-05	0.000110712	9.22e-05	8.52e-05	1.91e-05	0.000362139	0.000158838	7.36e-05	8.77e-05	9.12e-06	5.36e-05	8.25e-05	0.00013498	1.76e-05	0	1.73e-05	0.000134451	0	5.9e-05	0	0	8.3e-06	4.63e-05	5.06e-05	9.41e-06	2.88e-05	7.5e-05	0.000195297	8.43e-05	5.3e-05	0	0.000114368	0	0	4.46e-06
BacteriaOmnitrophicaeotaOmnitrophia	0	0	0	0	0	6.2e-06	0	0	0	0	0	1.36e-05	0	0	0	1.07e-05	0	0	0	0	0	0	0	0	0	0	0	0	0	0	0	0	0	0	0	0	0	4.7e-06	0	0
BacteriaOmnitrophicaeotaOmnitrophiaOmnitrophalesOmnitrophaceaeCandidatus.Omnitrophus	1.35e-05	0	0	0	0	1.86e-05	0	1.54e-05	0	0	0	3.18e-05	0	0	9.12e-06	1.07e-05	0	0	1.76e-05	0	0	0	0	0	7.83e-06	0	0	4.63e-06	0	0	6.4e-06	0	0	0	1.06e-05	0	0	0	0	0
BacteriaPatescibacteriaABY1Candidatus.Buchananbacteria	0.000141278	3.31e-05	4.99e-05	1.55e-05	9.88e-06	1.86e-05	1.33e-05	0.00010761	0	0	0	2.27e-05	0	2.92e-05	0	1.07e-05	0	0	0	0	0	0	0	0	0	0	1.24e-05	9.27e-06	6.32e-05	0	3.2e-06	0	0	0	0	0	0	1.41e-05	0	0
BacteriaPatescibacteriaABY1Candidatus.Falkowbacteria	4.71e-05	0.000115923	3.33e-05	3.11e-05	4.94e-05	4.34e-05	2.21e-05	0.000184473	0.000180994	0	0.000482852	4.54e-05	3.07e-05	4.39e-05	4.56e-06	5.36e-05	0	3.37e-05	1.76e-05	0	0	0.000104573	0.000402605	0.000306752	0	0	4.15e-06	4.17e-05	0.000101137	4.7e-05	3.84e-05	0.000140634	0	8.43e-05	0	0	0	2.35e-05	0.000342838	4.46e-06
BacteriaPatescibacteriaABY1Candidatus.Kerfeldbacteria	3.36e-05	8.28e-05	6.24e-05	4.14e-05	0	4.34e-05	4.87e-05	0.000261337	6.39e-05	9.55e-05	0.000295076	4.54e-06	1.84e-05	0	9.12e-06	0	1.65e-05	0	0	0	1.73e-05	0.000194207	0	0	0	0	1.66e-05	6.02e-05	0.000113779	5.65e-05	6.4e-06	0	0	0	0	0	0	0	0	0
BacteriaPatescibacteriaABY1Candidatus.Komeilibacteria	8.75e-05	4.97e-05	2.91e-05	2.07e-05	1.48e-05	6.2e-05	5.31e-05	0.000153728	7.45e-05	0	0	3.18e-05	6.13e-06	4.39e-05	1.37e-05	2.14e-05	0	0	0	0	1.73e-05	0.000104573	0	8.26e-05	0	0	1.66e-05	2.32e-05	0.000227557	3.76e-05	3.2e-06	0	0	0	5.3e-05	0	0	0	0	0
BacteriaPatescibacteriaABY1Candidatus.Kuenenbacteria	6.73e-05	0.000237366	1.66e-05	3.63e-05	0	2.48e-05	0.000185995	6.15e-05	2.13e-05	0	0.000308489	6.81e-05	8.59e-05	1.46e-05	1.37e-05	0	0	0	1.76e-05	0	0	0	0	0	0	3.49e-06	1.66e-05	2.32e-05	0.000126421	9.41e-06	0	0	0	4.92e-05	0	0	0	0	0	0
BacteriaPatescibacteriaABY1Candidatus.Magasanikbacteria	0.000148006	0.000171124	2.08e-05	1.04e-05	3.46e-05	4.96e-05	0.000106283	9.22e-05	0	0.00013366	8.05e-05	4.99e-05	3.68e-05	5.85e-05	9.12e-06	0	0	0	0	0	0	0	0	0	0	0	2.9e-05	2.78e-05	0.000164347	9.41e-06	3.2e-06	0	0	0	2.12e-05	0	0	0	0	4.46e-06
BacteriaPatescibacteriaABY1Candidatus.Uhrbacteria	0.000195098	2.21e-05	0.000103977	1.04e-05	2.47e-05	6.2e-06	4.43e-05	7.69e-05	0	0	0	3.18e-05	6.13e-06	7.31e-05	1.37e-05	2.14e-05	0	0	0	0	0	0	0	0	0	0	2.9e-05	5.56e-05	0.000101137	2.35e-05	3.2e-06	0	0	0	0	0	0	0	5.71e-05	0
BacteriaPatescibacteriaBerkelbacteria	0	0	8.32e-06	0	0	0	0	0	0	0	0	0	0	0	0	0	0	0	0	0	0	0	0	0	0	0	4.15e-06	0	0	4.7e-06	0	0	0	0	0	0	0	0	0	0
BacteriaPatescibacteriaCPR2	0	0	0	0	0	0	0	0	0	0	0	0	0	0	0	0	0	0	0	0	0	0	0	0	0	0	0	0	0	0	0	0	0	0	1.06e-05	0	0	0	0	0
BacteriaPatescibacteriaGracilibacteria	0.000746756	0.00418978	0.000869251	0.00079257	0.000395245	0.000638427	0.00249322	0.0010761	0.000628154	0.00188079	0.001073	0.000839573	0.00112246	0.000409464	0.000629482	0.000332187	0.000379713	0.000708645	0.000438966	0.000695595	0.000431928	0.000418291	0.00195883	0.0019231	0.00392887	0.000868092	0.000290371	0.00145042	0.00163083	0.00211689	0.000297763	0.000337521	0.000170097	0.000526782	0.000169488	0.000116541	0.000152491	0.0011101	0.000842809	0.00102571
BacteriaPatescibacteriaGracilibacteriaAbsconditabacteriales..SR1.	9.42e-05	4.97e-05	0.000103977	3.11e-05	1.98e-05	2.48e-05	1.33e-05	0.000138355	4.26e-05	0	4.02e-05	1.36e-05	2.45e-05	4.39e-05	6.84e-05	2.14e-05	1.65e-05	3.37e-05	5.27e-05	0	3.46e-05	0	7.74e-06	0.000235963	0.00057133	7.67e-05	8.3e-06	2.32e-05	0.000164347	0.00014583	2.88e-05	8.44e-05	0	0	0	0	3.81e-05	0.000117596	5.71e-05	4.46e-05
BacteriaPatescibacteriaGracilibacteriaCandidatus.Abawacabacteria	3.36e-05	3.31e-05	5.41e-05	0	4.94e-06	6.2e-06	3.1e-05	3.07e-05	0	0	0	4.54e-06	0	0	9.12e-06	0	1.65e-05	0	0	0	3.46e-05	0	0	0	0	0	1.24e-05	9.27e-06	3.79e-05	3.29e-05	6.4e-06	0	0	0	0	0	0	4.7e-06	0	8.92e-06
BacteriaPatescibacteriaGracilibacteriaCandidatus.Peregrinibacteria	9.42e-05	0.000209765	4.16e-05	5.18e-06	3.46e-05	2.48e-05	0.000110712	3.07e-05	0.00019164	0	0	3.63e-05	3.68e-05	1.46e-05	9.12e-06	2.14e-05	1.65e-05	0	0	0	0	0.000104573	0	0	0	0	4.15e-05	7.88e-05	0.000164347	3.29e-05	1.28e-05	0	0	5.62e-05	4.24e-05	0	3.81e-05	0	0	0
BacteriaPatescibacteriaGracilibacteriaCandidatus.Peribacteria	2.02e-05	2.76e-05	5.82e-05	5.18e-06	0	4.96e-05	7.09e-05	9.22e-05	1.06e-05	0.000105019	0.000187776	1.82e-05	1.84e-05	4.39e-05	1.82e-05	1.07e-05	0	0	0	0	3.46e-05	0	0	1.18e-05	0	0	8.3e-06	3.71e-05	2.53e-05	2.35e-05	3.2e-06	0	0	0	9.53e-05	0	0	9.41e-06	0	8.92e-06
BacteriaPatescibacteriaGracilibacteriaJGI.0000069.P22	0.00130514	0.00307472	0.00315675	0.00138311	0.000933767	0.000433883	0.00136397	0.00393543	0.000702681	0.0015371	0.0026691	0.000281371	0.000699236	0.00187184	0.000816502	0.000610795	0.000709899	0.000303705	0.00175586	0.000388715	0.000812025	0.00137439	0.000851663	0.00527378	0.00388974	0.00196628	0.000248889	0.000203893	0.00580271	0.00256379	0.000585921	0.00142509	0.000195297	0.00011238	0.000624987	1.94e-05	0.000304983	0.00367839	0.00248557	0.0196803
BacteriaPatescibacteriaKazania	0	0	0	0	0	0	0	0	0	0	0	0	0	0	0	0	0	0	0	0	0	0	0	0	0	0	0	4.63e-06	2.53e-05	0	0	0	0	0	0	0	0	0	0	0
BacteriaPatescibacteriaMicrogenomatia	0	0	0	0	0	6.2e-06	0	0	6.39e-05	0	0	0	0	0	9.12e-06	0	0	0	0	0	0	0	0	0	0	0	4.15e-06	0	1.26e-05	0	0	0	0	0	0	0	0	0	0	0
BacteriaPatescibacteriaMicrogenomatiaCandidatus.Beckwithbacteria	0	0	0	0	0	1.24e-05	0	1.54e-05	0	0	0	4.54e-06	0	0	0	0	0	0	0	0	0	0	0	0	0	0	0	0	0	0	0	0	0	0	0	0	0	0	0	0
BacteriaPatescibacteriaMicrogenomatiaCandidatus.Chisholmbacteria	0	2.76e-05	0	0	4.94e-06	6.2e-06	0	0	0	0	0	0	0	0	0	0	0	0	0	0	0	0.000104573	0	0	0	0	0	0	0	0	0	0	0	7.02e-06	0	0	0	0	0	0
BacteriaPatescibacteriaMicrogenomatiaCandidatus.Collierbacteria	0	0	0	0	0	6.2e-06	0	0	0	0	0	0	0	0	0	0	0	0	0	0	0	0	0	0	0	0	0	0	0	0	0	0	0	0	0	0	0	0	0	0
BacteriaPatescibacteriaMicrogenomatiaCandidatus.Curtissbacteria	0	0	0	0	0	0	0	0	0	0	0	0	0	0	0	0	0	0	0	0	0	0	0	0	0	0	0	0	0	9.41e-06	0	0	0	0	0	0	0	0	0	0
BacteriaPatescibacteriaMicrogenomatiaCandidatus.Gottesmanbacteria	0	0	0	0	0	0	0	0	0	0	0	0	0	0	0	0	0	0	0	0	0	0	0	0	0	0	0	4.63e-06	0	0	0	0	0	0	0	0	0	0	0	0
BacteriaPatescibacteriaMicrogenomatiaCandidatus.Levybacteria	0	5.52e-06	4.16e-06	0	0	6.2e-06	0	0	0	0	0	0	0	0	0	0	0	0	0	0	0	0	0	0	0	0	0	0	1.26e-05	9.41e-06	0	0	0	0	0	0	0	0	0	0
BacteriaPatescibacteriaMicrogenomatiaCandidatus.Pacebacteria	0.00597404	0.012619	0.00234989	0.000932435	9.39e-05	0.00360742	0.0144855	0.00392006	0.00172476	0.00487861	0.00203871	0.00666213	0.00224492	0.001477	0.000383163	8.57e-05	0.000445751	0.0006749	0.000509201	0.000102293	0.000103663	0.000985972	0.00249305	0.000424734	0.000133049	0.000216151	0.000448001	0.013026	0.00365356	0.0025779	5.76e-05	9.38e-05	6.3e-06	0.000962254	0.000466092	7.77e-05	0.000114368	4.7e-05	1.43e-05	2.68e-05
BacteriaPatescibacteriaMicrogenomatiaCandidatus.Roizmanbacteria	0	0	0	0	0	0	0	3.07e-05	0	0	0	4.54e-06	0	1.46e-05	0	0	0	0	0	0	0	0	0	0	0	0	0	9.27e-06	0	0	0	0	0	0	0	0	0	0	0	0
BacteriaPatescibacteriaMicrogenomatiaCandidatus.Woesebacteria	0	0	0	0	0	0	8.86e-06	1.54e-05	0	0	0	0	0	4.39e-05	0	0	0	0	0	0	0	0	0	0	0	0	0	0	1.26e-05	4.7e-06	0	0	0	0	0	0	0	4.7e-06	0	0
BacteriaPatescibacteriaParcubacteria	6.05e-05	7.18e-05	8.32e-06	1.55e-05	9.88e-06	6.2e-06	1.33e-05	1.54e-05	0	0.000105019	0	4.54e-06	1.23e-05	5.85e-05	4.56e-06	1.07e-05	0	3.37e-05	0	0	0	0	0	0	0	0	0	2.32e-05	7.59e-05	4.7e-06	0	0	0	0	0	0	0	0	0	0
BacteriaPatescibacteriaParcubacteriaCandidatus.Adlerbacteria	0	0	0	0	0	0	0	3.07e-05	0	0	0	0	0	0	0	0	0	0	0	0	0	0	0	0	0	0	4.15e-06	0	1.26e-05	0	6.4e-06	0	0	0	0	0	0	0	0	0
BacteriaPatescibacteriaParcubacteriaCandidatus.Azambacteria	0	4.42e-05	1.25e-05	0	4.94e-06	0	4.43e-06	9.22e-05	0	0	0	0	0	1.46e-05	0	0	0	0	0	0	0	0	0	0	0	0	0	0	3.79e-05	9.41e-06	0	0	0	0	0	0	0	0	0	0
BacteriaPatescibacteriaParcubacteriaCandidatus.Campbellbacteria	0.00102258	0.0064972	0.000981546	0.000947975	0.000553343	0.000551651	0.00607142	0.00602613	0.000340694	0.00178532	0.00177046	0.000703426	0.00167449	0.0035097	0.000725272	0.000353618	0.000297167	0.00020247	0.000544318	8.18e-05	0.000501037	0.000119512	0.000828436	0.000755082	0.00024262	0.000404412	0.000257186	0.00426323	0.00452586	0.000917319	0.00025614	0.000281268	0.000296095	0.000877969	0.000699138	0.00128195	7.62e-05	0.000456271	0.00117136	0.000249739
BacteriaPatescibacteriaParcubacteriaCandidatus.Colwellbacteria	0	0	0	5.18e-06	1.48e-05	0	0	0	0	0	0	0	0	0	0	0	0	0	0	0	0	0	0	0	0	0	0	0	0	4.7e-06	0	0	0	0	0	0	0	0	0	0
BacteriaPatescibacteriaParcubacteriaCandidatus.Giovannonibacteria	0	0	0	0	0	0	0	0	0	0	0	0	0	0	0	0	0	0	0	0	0	0	0	0	0	0	0	0	1.26e-05	0	0	0	0	0	0	0	0	0	0	0
BacteriaPatescibacteriaParcubacteriaCandidatus.Jorgensenbacteria	0	0	0	0	0	0	0	0	0	0	0	0	0	0	0	0	0	0	0	0	0	0	0	0	0	0	0	0	0	0	0	0	0	0	0	0	0	0	0	0
BacteriaPatescibacteriaParcubacteriaCandidatus.Kaiserbacteria	0.00269774	0.00442715	0.00129764	0.000663065	0.000834955	0.000929748	0.00527873	0.00408916	0.00112855	0.00295963	0.00303124	0.00176991	0.00180943	0.00216431	0.000328425	0.000835825	0.0014198	0.000438685	0.000210704	4.09e-05	0.000397374	0.00174786	0.00054971	0.00112082	0.000626115	0.000324227	0.000655409	0.00221966	0.00324901	0.000785601	0.000390614	0.000281268	0.000800086	0.000245831	0.000614394	0.000796364	0.000152491	0.000498605	0.00185704	0.000334472
BacteriaPatescibacteriaParcubacteriaCandidatus.Lloydbacteria	0.000100913	8.83e-05	8.32e-06	1.04e-05	2.96e-05	1.24e-05	7.09e-05	3.07e-05	0	0	0	9.08e-06	6.13e-06	1.46e-05	4.56e-06	0	1.65e-05	0	1.76e-05	0	0	0	0	0	0	0	2.49e-05	1.85e-05	0	0	6.4e-06	0	0	0	0	0	3.81e-05	0	0	0
BacteriaPatescibacteriaParcubacteriaCandidatus.Moranbacteria	5.38e-05	6.62e-05	4.58e-05	4.66e-05	1.98e-05	3.1e-05	0.000123997	7.69e-05	8.52e-05	4.77e-05	0	0	1.84e-05	2.92e-05	1.37e-05	0	1.65e-05	0	0	0	3.46e-05	0	7.74e-06	0.000153376	0.000399148	0	4.15e-06	0	0.000139063	1.88e-05	1.6e-05	0	0	0	0	1.94e-05	0	2.35e-05	0	0.00023636
BacteriaPatescibacteriaParcubacteriaCandidatus.Nomurabacteria	8.75e-05	9.38e-05	0.000349364	3.11e-05	3.46e-05	5.58e-05	0.000239137	0.000784012	4.26e-05	0.000420076	0.000536502	4.99e-05	7.36e-05	0.000204732	2.74e-05	4.29e-05	3.3e-05	3.37e-05	0.000228262	0	1.73e-05	0.000194207	0.000232272	5.9e-05	0	9.41e-05	3.73e-05	6.49e-05	0.000783808	3.29e-05	3.52e-05	0	0.000207896	4.21e-05	0.000169488	0	7.62e-05	9.41e-06	2.86e-05	0
BacteriaPatescibacteriaParcubacteriaCandidatus.Portnoybacteria	0	0	4.16e-06	0	0	0	8.86e-06	0	0	0	0	0	6.13e-06	0	4.56e-06	0	0	0	0	0	0	0	0	0	0	0	0	0	0	0	0	0	0	0	0	0	0	0	0	0
BacteriaPatescibacteriaParcubacteriaCandidatus.Ryanbacteria	0	1.66e-05	0	0	4.94e-06	0	0	0	0	0	0	0	0	0	0	0	0	0	0	0	0	0	0	0	0	0	0	0	0	0	0	0	0	0	0	0	0	0	0	0
BacteriaPatescibacteriaParcubacteriaCandidatus.Spechtbacteria	0	0	0	0	0	0	0	0	0	0	0	0	0	0	0	0	0	0	0	0	0	0.000134451	0	0	0	0	0	0	0	0	0	0	0	0	0	0	0	0	0	0
BacteriaPatescibacteriaParcubacteriaCandidatus.Staskawiczbacteria	6.73e-06	0	0	0	0	0	0	0	0	0	0	0	0	0	0	0	0	0	0	0	0	0	0	0	0	0	0	0	0	0	0	0	0	0	0	0	0	0	0	0
BacteriaPatescibacteriaParcubacteriaCandidatus.Terrybacteria	0	0	0	0	0	0	0	0	0	0	0	0	0	0	9.12e-06	0	0	0	0	0	0	0	0	0	0	0	4.15e-06	0	1.26e-05	0	0	0	0	0	0	0	0	0	0	0
BacteriaPatescibacteriaParcubacteriaCandidatus.Vogelbacteria	0	5.52e-06	0	0	0	0	1.33e-05	0	0	0	0	0	6.13e-06	0	0	0	0	0	0	0	0	0	0	0	0	0	8.3e-06	0	0	0	0	0	0	0	0	0	0	0	0	0
BacteriaPatescibacteriaParcubacteriaCandidatus.Yanofskybacteria	0.00010764	5.52e-06	0	5.18e-06	0	0	1.33e-05	0	0	0	0	1.36e-05	1.23e-05	0	9.12e-06	0	0	0	0	0	0	0	0	0	0	0	0	0	6.32e-05	0	3.2e-06	9.38e-06	0	0	0	0	0	0	0	0
BacteriaPatescibacteriaParcubacteriaCandidatus.Yonathbacteria	8.07e-05	0.000165604	0.000120614	2.07e-05	3.46e-05	3.72e-05	5.31e-05	0.00055342	0	0	0.000362139	4.54e-05	3.68e-05	0.000204732	1.37e-05	2.14e-05	0	0	0	0	1.73e-05	0	0	0.000247761	0	0	2.07e-05	2.32e-05	0.000202273	6.12e-05	3.2e-06	0	0	0	7.42e-05	0	0	4.7e-06	0	0
BacteriaPatescibacteriaParcubacteriaCandidatus.Zambryskibacteria	0	0	0	0	0	0	0	0	0	0	0	0	0	2.92e-05	0	0	0	0	0	0	0	0	0	0	0	0	0	0	0	0	0	0	0	0	0	0	0	0	0	0
BacteriaPatescibacteriaParcubacteriaGWA2.38.13b	1.35e-05	1.1e-05	4.16e-06	0	9.88e-06	1.24e-05	1.33e-05	6.15e-05	0	0	0	0	0	1.46e-05	4.56e-06	0	0	0	0	0	0	4.48e-05	0	0	0	0	0	0	3.79e-05	2.82e-05	0	0	0	0	0	0	0	0	0	0
BacteriaPatescibacteriaParcubacteriaPaceibacteralesPaceibacteraceaeCandidatus.Paceibacter	1.35e-05	1.66e-05	0	0	0	6.2e-06	0	0	0	0	0	0	0	0	0	0	0	0	0	0	0	0	0	0	0	0	0	4.63e-06	0	0	0	0	0	0	0	0	0	0	0	0
BacteriaPatescibacteriaParcubacteriaUBA9983	0	2.21e-05	0	1.04e-05	0	1.24e-05	0	0	0	0	0	1.36e-05	1.84e-05	2.92e-05	0	0	0	0	0	0	0	0	0	0	0	0	8.3e-06	3.24e-05	0	9.41e-06	0	7.5e-05	0	0	4.24e-05	0	0	0	0	0
BacteriaPatescibacteriaSaccharimonadiaSaccharimonadales	0.000148006	0.000193205	0.000183	3.63e-05	0.000123514	8.06e-05	0.000137282	0.000322829	2.13e-05	0.000429623	5.37e-05	5.45e-05	4.29e-05	0.000146237	3.65e-05	7.5e-05	0.000115565	3.37e-05	3.51e-05	4.09e-05	3.46e-05	0.000403352	6.19e-05	0.000330348	3.13e-05	0.00019872	4.15e-05	7.41e-05	0.000189631	0.000122309	4.8e-05	0	0.000188997	7.02e-06	3.18e-05	0	0	0.000174041	0.00708531	1.34e-05
BacteriaPatescibacteriaSaccharimonadiaSaccharimonadalesSaccharimonadaceae	0.000988947	0.00502332	0.000494932	9.32e-05	1.48e-05	0.000780989	0.00300693	0.000215219	0.000947554	0.00199536	0.000362139	0.0007715	0.000711504	0.000219356	4.11e-05	2.14e-05	0.000429241	0.0010461	0.000474083	6.14e-05	3.46e-05	0.000209146	0.000867148	0.000436532	0.000563504	2.44e-05	0.000194963	0.00160334	0.000619461	8.94e-05	1.28e-05	2.81e-05	6.3e-06	0.000217736	9.53e-05	0.00038847	3.81e-05	3.29e-05	0.0324267	2.68e-05
BacteriaPatescibacteriaSaccharimonadiaSaccharimonadalesSaccharimonadaceaeCandidatus.Saccharimonas	0	0	0	0	0	0	0	3.07e-05	0	0	0	0	0	0	4.56e-06	0	0	0	0	0	0	0	0	0	0	0	0	0	0	0	0	0	0	0	0	0	0	0	0	0
BacteriaPatescibacteriaWS6..Dojkabacteria.	0	0	1.25e-05	0	0	0	0	3.07e-05	0	0	0	0	6.13e-06	0	0	1.07e-05	0	0	0	0	0	4.48e-05	0	0	0	0	0	0	0	0	0	0	0	0	3.18e-05	0	0	0	0	0
BacteriaPatescibacteriaWWE3	2.02e-05	1.66e-05	2.08e-05	5.18e-06	4.94e-06	0	0	0	0	0	0.000335314	1.36e-05	0	1.46e-05	0	0	1.65e-05	0	0	0	0	0	0	0	0	0	4.15e-06	4.63e-06	6.32e-05	9.41e-06	0	0	0	0	0	0	0	1.88e-05	0	0
BacteriaPAUC34f	1.35e-05	0	0	0	4.94e-06	6.2e-06	0	0	7.45e-05	0	0	0	0	0	0	0	0	3.37e-05	0	0	0	0	0	0	0	0	0	0	0	0	0	0	0	0	0	0	0	4.7e-06	0	0
BacteriaPlanctomycetes028H05.P.BN.P5	0	0	0	5.18e-06	0	1.24e-05	4.43e-06	1.54e-05	0	0	0	4.54e-06	1.23e-05	0	4.56e-06	0	3.3e-05	0.000101235	0	2.05e-05	0	2.99e-05	0	3.54e-05	0	4.18e-05	0	4.63e-06	0	0	0	0	0	0	0	0	0	0	0	0
BacteriaPlanctomycetesBD7.11	0	0	0	0	0	1.86e-05	8.86e-06	0	4.26e-05	2.86e-05	8.05e-05	2.72e-05	3.68e-05	4.39e-05	0	2.14e-05	0	3.37e-05	0	0	1.73e-05	7.47e-05	0	0	0	2.44e-05	0	0	0	0	6.4e-06	0	0	0	0	0	0	0	0	0
BacteriaPlanctomycetesBrocadiaeBrocadialesScalinduaceaeCandidatus.Scalindua	6.73e-06	0	0	0	0	0	0	0	0	0	0	0	0	0	0	0	0	0	0	0	1.73e-05	0	0	0	0	0	0	0	0	0	0	0	0	0	0	0	0	0	0	0
BacteriaPlanctomycetesBrocadiaeSM23.32	0	0	0	0	0	0	0	0	0	0	0	0	0	0	0	0	0	0	1.76e-05	0	0	0	0	0	0	0	0	0	0	0	0	0	0	0	0	0	0	0	0	0
BacteriaPlanctomycetesODP123	0	0	0	0	0	0	0	0	0	0	0	0	0	0	0	0	0	0	0	0	0	0	0	0	0	0	0	0	0	9.41e-06	0	0	0	0	0	0	0	0	0	0
BacteriaPlanctomycetesOM190	0.000141278	0.000110403	9.57e-05	9.32e-05	0.000123514	5.58e-05	5.31e-05	4.61e-05	0.000170347	3.82e-05	0.000160951	7.71e-05	1.84e-05	2.92e-05	3.19e-05	0	0.000594334	0.000809881	0.000456525	0.00030688	0.000587422	0.00170304	0.000890375	0.000955651	0.000375669	0.000439275	2.9e-05	0.000115849	0.000252841	4.23e-05	6.72e-05	0	0	9.13e-05	1.06e-05	1.94e-05	0.000190614	0.00038101	0.000328553	0.000107031
BacteriaPlanctomycetesPhycisphaeraeAmsterdam.1B.07	0	0	0	0	0	0	0	0	0	0	0	0	0	0	0	0	0	0	0	0	0	0	0	8.26e-05	0	0	0	0	0	0	0	0	0	0	0	0	0	0	0	0
BacteriaPlanctomycetesPhycisphaeraeC86	6.73e-06	0	8.32e-06	0	0	0	0	1.54e-05	0	0	0	0	0	0	0	0	0	0.000101235	0	0	0	0	0	0	0	0	0	0	0	0	0	0	0	0	0	0	3.81e-05	1.41e-05	0	0
BacteriaPlanctomycetesPhycisphaeraeCCM11a	7.4e-05	7.18e-05	2.08e-05	2.59e-05	4.94e-06	6.2e-06	0	4.61e-05	8.52e-05	0	0.000201188	9.08e-06	0	0	3.19e-05	1.07e-05	3.3e-05	6.75e-05	3.51e-05	2.05e-05	3.46e-05	0.00165823	0.00219884	0.000495523	0.000313058	0.000135966	8.3e-06	1.39e-05	3.79e-05	1.88e-05	0	0	0	0	0	0	0	1.41e-05	0	0
BacteriaPlanctomycetesPhycisphaeraemle1.8	0	0	0	0	0	0	0	0	0	0	0	0	0	0	0	0	0	0	0	0	1.73e-05	0	0.000441317	0	0.000101744	6.97e-06	0	4.63e-06	0	0	0	0	0	0	0	0	0	0	0	0
BacteriaPlanctomycetesPhycisphaeraeMSBL94572.13	0.000168188	8.28e-05	6.65e-05	0	1.48e-05	2.48e-05	2.21e-05	0	0.000266167	9.55e-06	2.68e-05	4.54e-06	6.13e-06	0	0	0	0.000528297	0.000168725	0.000228262	2.05e-05	0.000103663	0.000687193	0.000619392	0.000424734	0.000195661	0.000108076	4.15e-06	1.85e-05	2.53e-05	2.35e-05	6.4e-06	0	6.3e-06	0	0	0.000174812	0.000114368	6.11e-05	2.86e-05	1.78e-05
BacteriaPlanctomycetesPhycisphaeraeMSBL9SG8.4	6.05e-05	1.1e-05	4.16e-06	0	0	6.2e-06	0	1.54e-05	3.19e-05	0	2.68e-05	9.08e-06	0	0	4.56e-06	0	4.95e-05	0.00020247	3.51e-05	2.05e-05	6.91e-05	4.48e-05	0	1.18e-05	0	2.79e-05	4.15e-06	4.63e-06	0	4.7e-06	0	0	0	0	0	0	0	1.41e-05	0	4.46e-06
BacteriaPlanctomycetesPhycisphaeraeMSBL9SM23.30	2.02e-05	5.52e-06	0	0	0	0	0	0	0	0	0	0	0	0	0	0	1.65e-05	0	0	0	0	0	0	0	0	0	0	0	0	0	0	0	0	0	0	0	0	0	0	4.46e-06
BacteriaPlanctomycetesPhycisphaeraePhycisphaeralesAKAU3564.sediment.group	2.69e-05	0	1.66e-05	0	0	1.24e-05	0	0	0	0	0	1.36e-05	6.13e-06	0	0	0	8.25e-05	0.000101235	7.02e-05	0	0	2.99e-05	0	0	0	0	0	0	1.26e-05	0	6.4e-06	0	0	0	0	0	0	1.41e-05	0	0
BacteriaPlanctomycetesPhycisphaeraePhycisphaeralesPhycisphaeraceae	0	0	0	0	0	0	0	0	0	0	0	0	0	0	0	0	0	0	0	0	1.73e-05	0	0	0	0	0	0	0	0	0	0	0	0	0	0	0	0	0	0	0
BacteriaPlanctomycetesPhycisphaeraePhycisphaeralesPhycisphaeraceaeAlgisphaera	0	0	8.32e-06	0	0	0	0	0	0	0	0	0	0	0	0	0	0	0	0	0	1.73e-05	0	3.1e-05	0.000141578	0	0	0	0	0	0	0	0	0	0	0	0	0	2.35e-05	0	4.46e-06
BacteriaPlanctomycetesPhycisphaeraePhycisphaeralesPhycisphaeraceaeCL500.3	0.000390197	0.000380889	0.000490773	0.000849552	0.00095847	0.00011157	0.000194852	0.000353574	5.32e-05	0.000171849	0.000362139	8.17e-05	0.000122673	0.000365593	0.00225336	0.000407197	0.00128772	0.00138355	0.00221239	0.0191698	0.0104181	0.00014939	7.74e-06	0.000389339	0.00202705	0.000383494	0.000190815	0.000514368	0.000897587	0.00462893	0.000736403	0.000693793	0.000661488	1.4e-05	0.000254232	9.71e-05	7.62e-05	0.000517421	0.000214273	0.000218522
BacteriaPlanctomycetesPhycisphaeraePhycisphaeralesPhycisphaeraceaePhycisphaera	7.4e-05	7.18e-05	1.66e-05	5.18e-06	4.94e-06	1.24e-05	6.2e-05	0	2.13e-05	6.68e-05	2.68e-05	1.36e-05	1.84e-05	1.46e-05	4.56e-06	0	8.25e-05	0.000101235	1.76e-05	0.000102293	1.73e-05	0.000194207	0.000154848	0.000200569	0.000156529	3.14e-05	1.24e-05	2.78e-05	7.59e-05	1.88e-05	0	0	6.3e-06	0	0	0	0	4.23e-05	0.000128564	6.24e-05
BacteriaPlanctomycetesPhycisphaeraePhycisphaeralesPhycisphaeraceaeSM1A02	4.04e-05	3.86e-05	3.33e-05	1.04e-05	0	2.48e-05	3.54e-05	4.61e-05	8.52e-05	0.000114566	9.39e-05	9.08e-06	1.23e-05	2.92e-05	4.56e-06	1.07e-05	0.000214621	0.00026996	5.27e-05	2.05e-05	1.73e-05	0.000926216	0.000696816	0.000247761	0.000211314	0.000195234	0	3.24e-05	8.85e-05	4.7e-06	3.2e-06	0	1.26e-05	0	0	7.77e-05	0	1.41e-05	5.71e-05	8.92e-06
BacteriaPlanctomycetesPhycisphaeraePhycisphaeralesPhycisphaeraceaeuncultured	0.000208553	0.000104883	4.58e-05	1.55e-05	1.98e-05	0.000117768	0.000101855	1.54e-05	7.45e-05	9.55e-06	9.39e-05	0.000158838	0.000165609	4.39e-05	1.82e-05	3.21e-05	0.000313676	0.000506175	0.000245821	8.18e-05	0.000259157	0.000746949	0.000720043	0.000625302	7.04e-05	0.000156884	4.15e-05	0.000162188	0.000139063	3.76e-05	1.28e-05	0.000131258	0	7.02e-05	1.06e-05	0.000194235	3.81e-05	1.41e-05	0	8.92e-06
BacteriaPlanctomycetesPhycisphaeraePhycisphaeralesPhycisphaeraceaeUrania.1B.19.marine.sediment.group	6.73e-06	0	1.66e-05	0	0	0	0	0	1.06e-05	0	0	0	0	2.92e-05	0	0	0	3.37e-05	5.27e-05	2.05e-05	0	0.000104573	0	8.26e-05	0	1.39e-05	0	0	0	0	3.2e-06	0	0	0	0	0	0	2.82e-05	0	4.46e-06
BacteriaPlanctomycetesPhycisphaeraePla1.lineage	1.35e-05	3.31e-05	0	1.04e-05	0	0	0	0	0	0	0	0	0	0	0	0	0	0	1.76e-05	0	0	0.00014939	0	0.00012978	0	0	0	0	1.26e-05	0	0	0	0	0	0	0	0	0	0	0
BacteriaPlanctomycetesPhycisphaeraeS.70	6.73e-06	2.76e-05	4.16e-06	0	0	0	4.43e-06	1.54e-05	4.26e-05	0	0	9.08e-06	0	0	0	0	0	3.37e-05	1.76e-05	0	0	0.000119512	0	0.000165174	0	0	4.15e-06	4.63e-06	0	4.7e-06	0	0	0	0	0	0	0	0	0	0
BacteriaPlanctomycetesPhycisphaeraeTepidisphaerales	0	0	0	0	0	0	0	0	0	0	0	0	0	0	0	0	0	0	0	0	0	0	0	0	0	0	0	0	0	0	0	0	0	0	0	0	0	1.41e-05	2.86e-05	0
BacteriaPlanctomycetesPhycisphaeraeTepidisphaeralesTepidisphaeraceaeTepidisphaera	0	0	0	0	0	0	0	0	0	0	0	0	0	0	0	0	0	0	0	0	0	0	0	0	0	0	0	0	0	0	0	0	0	0	0	0	0	0	0	8.92e-06
BacteriaPlanctomycetesPhycisphaeraeTepidisphaeralesWD2101.soil.group	0	0	0	0	0	0	0	0	0	0	0	0	0	0	0	0	0	0	1.76e-05	0	0	0	0	7.08e-05	0	0	0	0	0	0	0	0	0	0	0	0	0	0	0	0
BacteriaPlanctomycetesPla3.lineage	4.04e-05	1.66e-05	0	0	0	2.48e-05	4.43e-06	3.07e-05	0	0	0	2.72e-05	6.13e-06	0	0	1.07e-05	0.000132074	0	0	0	5.18e-05	0.000283841	0	0	0	0	0	0	0	0	9.61e-06	0	0	0	0	0.000116541	0	1.41e-05	0	0
BacteriaPlanctomycetesPla4.lineage	2.69e-05	5.52e-06	0	0	0	6.2e-06	1.33e-05	0	0	0	0	2.27e-05	1.23e-05	0	0	1.07e-05	9.91e-05	0	3.51e-05	0	1.73e-05	0	0	7.08e-05	0	0	8.3e-06	9.27e-06	0	0	3.2e-06	5.63e-05	0	0	0	0	0	4.7e-06	0	0
BacteriaPlanctomycetesPlanctomycetaciaGemmatalesGemmataceaeFimbriiglobus	0	0	0	0	0	0	0	0	0	0	0	0	0	0	0	0	0	0	0	0	0	0	0	2.36e-05	0	0	0	0	0	0	0	0	0	0	0	0	0	1.88e-05	0	0
BacteriaPlanctomycetesPlanctomycetaciaGemmatalesGemmataceaeGemmata	0	0	0	0	0	0	0	0	0	0	0	0	0	0	0	0	0	0	0	0	0	0	0	0	0	0	0	0	2.53e-05	0	0	0	0	0	0	0	0	0	0	0
BacteriaPlanctomycetesPlanctomycetaciaGemmatalesGemmataceaeuncultured	1.35e-05	0	1.25e-05	0	0	6.2e-06	0	0	1.06e-05	0	0	9.08e-06	0	0	0	0	0	0	3.51e-05	0	0	5.98e-05	0.000147106	0	7.83e-06	0	0	0	2.53e-05	0	0	0	0	0	0	0	0	1.41e-05	1.43e-05	0
BacteriaPlanctomycetesPlanctomycetaciaIsosphaeralesIsosphaeraceaeuncultured	0	0	0	0	0	0	0	0	0	0	0.000147538	0	0	0	0	0	3.3e-05	0	5.27e-05	0	0	8.96e-05	0	0	0	0	0	0	6.32e-05	0	0	0	0	0	3.18e-05	0	0	0	0	0
BacteriaPlanctomycetesPlanctomycetaciaPirellulalesPirellulaceae	0	0	0	0	0	0	0	0	0	0	0	0	0	0	0	0	0	0	1.76e-05	0	0	0	0	0	0	0	0	0	1.26e-05	0	0	0	0	0	0	0	0	4.7e-06	0	0
BacteriaPlanctomycetesPlanctomycetaciaPirellulalesPirellulaceaeBlastopirellula	0.000988947	0.000496812	0.000536523	0.000414415	0.00175884	0.000123966	0.000119568	0.000169101	0.00025552	0.000171849	0.00261545	0.000104379	2.45e-05	7.31e-05	0.000127721	0.00022503	0.00188206	0.000708645	0.00140469	0.00100248	0.0064962	0.00357041	0.00194334	0.00325629	0.00100961	0.00197325	0.000145185	0.000199259	0.00128949	0.000338702	0.000928508	9.38e-06	0.000497691	1.4e-05	1.06e-05	0.000466164	0.000495597	0.00121829	0.00279984	0.000111491
BacteriaPlanctomycetesPlanctomycetaciaPirellulalesPirellulaceaeBythopirellula	3.36e-05	1.66e-05	2.08e-05	0	0	0	4.43e-06	1.54e-05	0	0	0	0	0	2.92e-05	0	0	1.65e-05	0	5.27e-05	0	1.73e-05	7.47e-05	0.00038712	4.72e-05	0	0	0	4.63e-06	1.26e-05	2.82e-05	0	0	0	0	0	0	0	4.7e-05	0.000314268	2.23e-05
BacteriaPlanctomycetesPlanctomycetaciaPirellulalesPirellulaceaePir4.lineage	0.000195098	9.38e-05	6.65e-05	3.11e-05	2.47e-05	3.72e-05	4.87e-05	3.07e-05	8.52e-05	0	0.0001073	2.27e-05	6.13e-06	1.46e-05	4.56e-06	0	0.000561315	0.000168725	0.000210704	4.09e-05	8.64e-05	0.00224085	0.00348408	0.00138038	0.000602636	0.000104589	1.66e-05	0.000111215	0.000164347	4.23e-05	1.6e-05	9.38e-06	0	0	0	0	0.000571842	0.000409233	0.000242843	8.47e-05
BacteriaPlanctomycetesPlanctomycetaciaPirellulalesPirellulaceaePirellula	4.71e-05	3.31e-05	3.33e-05	1.04e-05	4.94e-06	0	1.33e-05	1.54e-05	1.06e-05	0	0.000174363	4.54e-06	1.23e-05	0	0	0	0.000132074	6.75e-05	0.000193145	0	3.46e-05	0.000702132	0.000487771	7.08e-05	2.35e-05	2.44e-05	8.3e-06	4.63e-06	1.26e-05	0	0	0	0.000125998	0	1.06e-05	9.71e-05	0	6.59e-05	0.000185704	0
BacteriaPlanctomycetesPlanctomycetaciaPirellulalesPirellulaceaeRhodopirellula	0.000174916	0.000176644	9.15e-05	7.25e-05	3.95e-05	4.34e-05	7.53e-05	7.69e-05	0.000180994	0	0.000174363	4.54e-05	5.52e-05	8.77e-05	2.28e-05	1.07e-05	0.000528297	0.00013498	0.000298497	8.18e-05	0.000190048	0.0023753	0.00167236	0.00120341	0.000790471	0.000254501	3.32e-05	8.8e-05	0.000189631	2.82e-05	3.52e-05	0	6.3e-06	0	0	0.000291353	0.000724334	0.000512717	0.000771384	4.91e-05
BacteriaPlanctomycetesPlanctomycetaciaPirellulalesPirellulaceaeRoseimaritima	0	0	0	0	0	0	0	0	0	0	0	0	0	0	0	0	0	0	0	0	0	2.99e-05	0	0	0	0	0	0	0	0	0	0	0	0	0	0	0	4.7e-06	0	0
BacteriaPlanctomycetesPlanctomycetaciaPirellulalesPirellulaceaeRubripirellula	4.71e-05	0	6.24e-05	1.55e-05	1.48e-05	0	2.21e-05	0	7.45e-05	0	0.000415789	4.54e-06	0	0	0	1.07e-05	0.000198111	0	0.000140469	2.05e-05	0.000155494	0.000776827	0.00058068	0.000837669	0.000101744	5.93e-05	1.66e-05	1.85e-05	0.000139063	4.23e-05	1.92e-05	0	0	7.02e-06	0	5.83e-05	0.000228737	0.000122299	7.14e-05	1.34e-05
BacteriaPlanctomycetesPlanctomycetaciaPirellulalesPirellulaceaeuncultured	0.00102258	0.00113163	0.000237068	0.000222748	9.88e-05	0.000303718	0.000628842	0.000230592	0.000170347	0.000506	0.000858404	0.000108918	0.000116539	0.000160861	0.000191581	2.14e-05	0.00092452	0.00060741	0.000790139	4.09e-05	0.000155494	0.00129969	0.00180398	0.00103824	0.000399148	4.88e-05	0.000165926	0.000824842	0.00113779	0.000221097	3.52e-05	0.000178136	5.04e-05	3.51e-05	7.42e-05	0.000543858	0.000381228	0.000244599	4.29e-05	2.23e-05
BacteriaPlanctomycetesPlanctomycetaciaPlanctomycetalesGimesiaceaeGimesia	7.4e-05	0.000104883	1.66e-05	3.11e-05	1.48e-05	3.1e-05	6.2e-05	4.61e-05	2.13e-05	0	0	5.45e-05	2.45e-05	0	1.37e-05	1.07e-05	0.000115565	6.75e-05	1.76e-05	0	0	0.000268902	0.000944572	0.00012978	3.13e-05	6.97e-06	8.3e-06	8.34e-05	8.85e-05	1.88e-05	6.4e-06	0	0	0	6.36e-05	0	0.000304983	4.7e-05	0.000114279	0
BacteriaPlanctomycetesPlanctomycetaciaPlanctomycetalesGimesiaceaeuncultured	0.000141278	8.83e-05	6.24e-05	2.59e-05	1.48e-05	2.48e-05	1.77e-05	4.61e-05	0	0	0.000214601	1.36e-05	3.68e-05	1.46e-05	4.56e-06	0	0.000198111	0.00020247	0.000105352	0.000102293	1.73e-05	0.000687193	0.00128524	0.000719688	8.61e-05	5.93e-05	1.66e-05	1.85e-05	0.000126421	1.88e-05	6.4e-06	0	0	0	0	1.94e-05	3.81e-05	0.000174041	0.000114279	2.68e-05
BacteriaPlanctomycetesPlanctomycetaciaPlanctomycetalesRubinisphaeraceaeFuerstia	1.35e-05	5.52e-06	0	0	0	0	0	0	0	0	0	4.54e-06	0	0	0	0	0	0	0	0	0	4.48e-05	0	0	0	3.49e-06	4.15e-06	0	2.53e-05	0	3.2e-06	0	0	0	0	0	0	2.35e-05	7.14e-05	0
BacteriaPlanctomycetesPlanctomycetaciaPlanctomycetalesRubinisphaeraceaePlanctomicrobium	2.69e-05	3.86e-05	8.32e-06	1.04e-05	1.48e-05	1.24e-05	3.1e-05	1.54e-05	0	0	0.000147538	0	0	0	4.56e-06	0	4.95e-05	0	3.51e-05	0	1.73e-05	0.00014939	0.000828436	0.00031855	0.000203487	5.93e-05	1.24e-05	2.32e-05	2.53e-05	0	0	0	0	0	0	7.77e-05	0	2.82e-05	0.000299983	0
BacteriaPlanctomycetesPlanctomycetaciaPlanctomycetalesRubinisphaeraceaeRubinisphaera	3.36e-05	6.07e-05	0	5.18e-06	9.88e-06	0	8.86e-06	0	0	9.55e-05	0	1.36e-05	1.23e-05	0	0	0	4.95e-05	3.37e-05	0	0	0	0.000358535	0.00143234	4.72e-05	0.000133049	5.93e-05	0	2.32e-05	2.53e-05	4.7e-06	0	0	0	0	0	0.000310776	0	0	5.71e-05	0
BacteriaPlanctomycetesPlanctomycetaciaPlanctomycetalesRubinisphaeraceaeSH.PL14	0	0	0	0	0	0	0	0	0	0	0	0	0	0	0	0	0	0	0	2.05e-05	1.73e-05	0	0	0	1.57e-05	3.49e-06	0	0	0	0	0	0	0	0	0	0	0	0	0	0
BacteriaPlanctomycetesPlanctomycetaciaPlanctomycetalesRubinisphaeraceaeuncultured	1.35e-05	1.66e-05	4.99e-05	2.07e-05	4.94e-06	6.2e-06	4.43e-06	0	6.39e-05	0	0.000295076	0	6.13e-06	0	0	0	0.000132074	0	0.000122911	4.09e-05	1.73e-05	0.000612498	0.000797467	0.00031855	0.000101744	4.88e-05	4.15e-06	9.27e-06	6.32e-05	9.41e-06	9.61e-06	0	0	0	0	3.88e-05	3.81e-05	9.88e-05	5.71e-05	8.92e-06
BacteriaPlanctomycetesPlanctomycetaciaPlanctomycetalesSchlesneriaceaePlanctopirus	0	0	0	0	0	0	0	0	0	0	0	0	0	0	0	0	0	0	0	0	1.73e-05	0	0	0	0	0	0	0	0	0	3.2e-06	0	0	0	0	0	0	9.41e-06	0	0
BacteriaPlanctomycetesPlanctomycetaciaPlanctomycetalesSchlesneriaceaeSchlesneria	0	5.52e-06	0	5.18e-06	0	0	0	0	0	0	0	0	0	0	0	0	0	0	0	0	0	0	0	0	0	0	0	0	0	0	0	0	0	0	0	0	0	0	0	0
BacteriaPlanctomycetesPlanctomycetaciaPlanctomycetalesuncultured	2.02e-05	7.73e-05	2.91e-05	2.07e-05	4.94e-06	6.2e-06	0	1.54e-05	0	0	0	4.54e-06	0	0	4.56e-06	1.07e-05	3.3e-05	3.37e-05	7.02e-05	0	6.91e-05	0.00043323	0	9.44e-05	0.000117397	2.09e-05	4.15e-06	1.39e-05	6.32e-05	1.88e-05	0	9.38e-06	0	0	0	0	0	3.76e-05	0	0
BacteriaPlanctomycetesPlanctomycetaciauncultured	6.73e-06	5.52e-06	0	0	0	0	0	0	3.19e-05	0	0	0	1.23e-05	0	4.56e-06	0	0	0	0	0	0	1.49e-05	0	0	0	0	0	3.24e-05	0	0	0	0	0	0	0	0	3.81e-05	0	0	0
BacteriaPlanctomycetesSGST604	6.73e-06	0	0	0	0	0	0	0	0	0	0	0	0	1.46e-05	0	0	3.3e-05	0	0	0	0	0	0	0	0	0	0	0	0	0	3.2e-06	0	0	0	0	0	0	0	0	0
BacteriaPlanctomycetesSPG12.343.353.B69	0	0	0	0	0	0	4.43e-06	0	0	0	0	0	0	0	0	0	0	0	0	0	0	1.49e-05	0	0	0	0	0	0	0	0	0	0	0	0	0	0	0	0	0	0
BacteriaPlanctomycetesvadinHA49	2.02e-05	0	4.16e-06	0	0	6.2e-06	4.43e-06	1.54e-05	0	9.55e-05	0	1.36e-05	0	0	0	1.07e-05	4.95e-05	3.37e-05	7.02e-05	0	1.73e-05	0	0	4.72e-05	0	3.14e-05	0	0	0	0	3.2e-06	0	0	0	0	0	0	0	0	1.78e-05
BacteriaProteobacteria	0	0	4.16e-06	0	0	0	0	0	0	0	0	0	0	0	0	0	0	0	0	0	0	0	0	0	0	0	0	0	0	0	0	0	0	0	0	0	0	0	0	0
BacteriaProteobacteriaAlphaproteobacteria	0	0	0	0	0	0	0	0	0	0	0	0	0	0	0	0	0	0	0	0	0	1.49e-05	0	0	7.83e-06	0	0	9.27e-06	0	0	0	0	0	0	0	0	0	0	0	0
BacteriaProteobacteriaAlphaproteobacteriaAcetobacteralesAcetobacteraceaeAcidiphilium	0	0	0	0	0	0	0	0	0	0	0	0	0	0	0	0	0	0	0	0	0	0	0.000131621	4.72e-05	0	0	0	0	0	0	0	0	0	0	0	0	0	0.000178745	0	9.81e-05
BacteriaProteobacteriaAlphaproteobacteriaAcetobacteralesAcetobacteraceaeCraurococcus	0	0	0	0	0	0	0	0	0	0	2.68e-05	0	0	0	0	0	0	0	0	0	0	0	0	0	0	0	0	0	0	0	0	0.000131258	0	0	0	0	0	4.7e-06	0	8.92e-06
BacteriaProteobacteriaAlphaproteobacteriaAcetobacteralesAcetobacteraceaeEndobacter	0	0	0	0	0	0	0	0	0	0	0	0	0	0	0	0	0	0	0	0	0	0	0	0	0	0	0	0	0	0	0	0	0	0	0	0	0	4.7e-06	0	0
BacteriaProteobacteriaAlphaproteobacteriaAcetobacteralesAcetobacteraceaeGluconobacter	0	0	0	0	0	0	0	0	0	0	0	0	0	0	0	0	0	0	0	0	0	0	0	0	0	0	0	0	0	0	0	0	0	0	0	0	0	1.88e-05	0	1.34e-05
BacteriaProteobacteriaAlphaproteobacteriaAcetobacteralesAcetobacteraceaeRoseococcus	0	0	0	0	0	0	0	0	0	0	0	0	0	0	0	0	0	0	0	0	0	0	0	0	0	0	0	0	0	0	0	0	0	0	0	0	0	0	0	4.46e-06
BacteriaProteobacteriaAlphaproteobacteriaAcetobacteralesAcetobacteraceaeRoseomonas	0	0	0	0	0	0	0	0	0	0	0	0	0	0	0	0	0	0	0	0	0	4.48e-05	0	7.08e-05	0	0	0	0	1.26e-05	0	0	0	0	0	0	0	0	0.000127003	0	8.92e-05
BacteriaProteobacteriaAlphaproteobacteriaAcetobacteralesAcetobacteraceaeRubritepida	0	0	0	0	0	0	0	0	0	0	0	0	0	0	0	0	0	0	0	0	0	0	0	0	0	0	0	0	0	0	0	0	0	0	0	0	0	3.76e-05	0	2.68e-05
BacteriaProteobacteriaAlphaproteobacteriaAcetobacteralesAcetobacteraceaeuncultured	0	0	0	0	0	0	0	0	0	0	0	0	0	0	0	0	0	0	0	0	0	0	0	0	0	0	4.15e-06	0	0	4.7e-06	0	0	0	0	0	0	0.000114368	4.7e-06	0	1.34e-05
BacteriaProteobacteriaAlphaproteobacteriaAcetobacteralesAcetobacterales.Incertae.Sedisuncultured	0	0	0	0	0	0	0	0	0	0	0	4.54e-06	0	0	0	0	0	0	0	0	0	0	0	0	0	0	0	0	0	0	0	0	0	0	0	0	0	0	0	0
BacteriaProteobacteriaAlphaproteobacteriaAlphaproteobacteria.Incertae.SedisUnknown.FamilyAcuticoccus	0	0	0	0	4.94e-06	0	0	0	1.06e-05	0	0	0	0	0	0	0	0	0	0	0	0	0	0.000294211	0	0	0	0	0	0	0	0	0	0	0	0	0	0	0	2.86e-05	0
BacteriaProteobacteriaAlphaproteobacteriaAlphaproteobacteria.Incertae.SedisUnknown.Familyuncultured	0	3.86e-05	3.33e-05	0.000155406	0.000192682	0	2.21e-05	6.15e-05	0	0	0	1.36e-05	1.23e-05	1.46e-05	3.65e-05	5.36e-05	0.000115565	0.000236215	5.27e-05	0.000163669	0.000155494	0.000119512	0	3.54e-05	0.00105657	0.000644968	1.66e-05	1.85e-05	2.53e-05	0.000211689	7.68e-05	0.000196887	9.45e-05	0	0	0	0	0.000348083	0.000428547	6.24e-05
BacteriaProteobacteriaAlphaproteobacteriaAzospirillalesAzospirillaceaeAzospirillum	0.000100913	5.52e-06	7.07e-05	7.25e-05	3.46e-05	0	2.21e-05	1.54e-05	7.45e-05	0.000152755	8.05e-05	1.36e-05	0	0	0.000159651	0	3.3e-05	0.00040494	0.000140469	0.00108431	0.000777471	0	0	0	0.000226967	0.000125507	0	7.88e-05	1.26e-05	0.000418674	2.24e-05	0.000150009	0	3.51e-05	0	0	0	8.94e-05	5.71e-05	4.46e-05
BacteriaProteobacteriaAlphaproteobacteriaAzospirillalesAzospirillaceaeNiveispirillum	0	0	0	0	0	0	0	0	0	0	0	0	0	0	0	0	1.65e-05	0	0	4.09e-05	0	0	0	0	0	0	0	0	0	0	0	0	0	0	0	0	0	4.7e-06	0	0
BacteriaProteobacteriaAlphaproteobacteriaAzospirillalesAzospirillaceaeSkermanella	0	0	0	0	0	0	4.43e-06	1.54e-05	0	0	0	0	0	0	0	0	0	0	0	0	0	0	0	0	0.000101744	0	0	0	0	0	0	9.38e-06	0	0	0	0	0	1.41e-05	0	0
BacteriaProteobacteriaAlphaproteobacteriaAzospirillalesInquilinaceaeInquilinus	6.73e-06	0	0	0	0	0	4.43e-06	0	0	0	0	0	0	0	0	0	0	0	0	0	0	0	0.000100651	0	0	0	0	4.63e-06	0	0	0	0	0	0	0	0	0	0	0	4.46e-06
BacteriaProteobacteriaAlphaproteobacteriaCaedibacteralesCaedibacteraceaeCandidatus.Nucleicultrix	0	0	0	0	0	0	1.33e-05	0	0	0	0	0	0	0	4.56e-06	0	0	0	0	0	0	0	0	0	0	0	0	0	0	9.41e-06	0	0	0	0	0	0	0	0	0	0
BacteriaProteobacteriaAlphaproteobacteriaCaedibacteralesCaedibacteraceaeuncultured	8.75e-05	0.000568574	2.08e-05	7.25e-05	0	0.000210743	0.000110712	4.61e-05	9.58e-05	3.82e-05	0	4.08e-05	4.29e-05	1.46e-05	3.19e-05	2.14e-05	0.000165093	0.000371195	0.000105352	0	1.73e-05	0.000298779	0.0104213	0.000224165	0.00223836	0.000177802	2.9e-05	0.000722895	3.79e-05	0.000103492	1.28e-05	0.00147197	0	6.32e-05	1.06e-05	0.00299122	0	0.000658535	0.000342838	0.0125984
BacteriaProteobacteriaAlphaproteobacteriaCaulobacteralesCaulobacteraceaeAsticcacaulis	0	0	0	0	4.94e-06	0	0	0	0	0	0	0	0	0	0	0	0	0	0	0	0	0	0	0	0	0	0	0	0	0	0	0	0	0	0	0	0	0	0	0
BacteriaProteobacteriaAlphaproteobacteriaCaulobacteralesCaulobacteraceaeBrevundimonas	0	3.31e-05	8.32e-06	5.18e-06	0.000276672	0	0	1.54e-05	0	0	0	9.08e-06	0	2.92e-05	9.12e-06	8.57e-05	0	0	0	0	0.000207326	0	0	1.18e-05	0	6.28e-05	2.07e-05	0	2.53e-05	4.7e-05	0.000131272	0	0.000409493	0	0.000370755	1.94e-05	0.000114368	0	7.14e-05	3.57e-05
BacteriaProteobacteriaAlphaproteobacteriaCaulobacteralesCaulobacteraceaeCaulobacter	6.73e-06	0	4.16e-06	5.18e-06	4.94e-06	0	0	1.54e-05	0	0	0	9.08e-06	1.23e-05	0	4.56e-06	0	1.65e-05	6.75e-05	0	6.14e-05	0	8.96e-05	0	1.18e-05	0.000117397	0	0	0	0	0	3.2e-06	0	0	0	0	0	0	0	0	0
BacteriaProteobacteriaAlphaproteobacteriaCaulobacteralesCaulobacteraceaePhenylobacterium	6.73e-06	5.52e-06	0	2.07e-05	0	0	0	0	0	0	0	4.54e-06	0	0	9.12e-06	0	0	0	0	4.09e-05	0	0	0	0	0.000117397	0	8.3e-06	0	0	2.35e-05	0	9.38e-06	0	0	0	0	0	4.7e-06	0	4.46e-06
BacteriaProteobacteriaAlphaproteobacteriaCaulobacteralesCaulobacteraceaePMMR1	0	0	0	0	0	0	0	0	0	0	0	0	0	0	0	0	0	0	0	0	0	0	0	0	0	0	0	0	0	0	0	0	0	0	0	0	0	4.7e-06	0	0
BacteriaProteobacteriaAlphaproteobacteriaCaulobacteralesCaulobacteraceaeuncultured	0	5.52e-06	4.16e-06	5.18e-06	0	6.2e-06	0	0	7.45e-05	0	0	0	0	0	4.56e-06	0	0	0	3.51e-05	2.05e-05	0	0	0	0	0	1.39e-05	4.15e-06	9.27e-06	0	3.76e-05	6.4e-06	0	0	0	0	0	0	0	0	0
BacteriaProteobacteriaAlphaproteobacteriaCaulobacteralesHyphomonadaceaeAlgimonas	2.02e-05	6.62e-05	0.000116455	3.63e-05	0.000108692	1.24e-05	0.000106283	9.22e-05	7.45e-05	6.68e-05	6.71e-05	1.82e-05	3.07e-05	1.46e-05	5.93e-05	0	3.3e-05	0.000101235	8.78e-05	0.000204587	0.000293711	0.000119512	7.74e-06	0.000566312	0.00118179	0.00042533	3.73e-05	6.95e-05	0.000176989	0.000136422	4.48e-05	0	6.3e-06	7.02e-06	5.3e-05	0	3.81e-05	0.000512717	0.000257128	0.000700161
BacteriaProteobacteriaAlphaproteobacteriaCaulobacteralesHyphomonadaceaeEuryhalocaulis	6.73e-05	0.000237366	0	5.18e-06	0	4.34e-05	0.00011514	1.54e-05	5.32e-05	0.000171849	0	1.36e-05	2.45e-05	0	0	1.07e-05	0.000280658	0.00131606	0	0	1.73e-05	0	0.00126975	0.00012978	0	3.49e-06	1.66e-05	7.88e-05	1.26e-05	1.88e-05	3.2e-06	0	0	0	0	0	0	0	0	4.46e-06
BacteriaProteobacteriaAlphaproteobacteriaCaulobacteralesHyphomonadaceaeFretibacter	6.73e-05	0.000110403	0.000203796	0.000103604	8.89e-05	1.86e-05	3.99e-05	0.00010761	7.45e-05	3.82e-05	0.000134126	3.63e-05	3.68e-05	1.46e-05	5.02e-05	2.14e-05	0.000132074	0.000236215	0.000333614	0.000204587	3.46e-05	0.00158353	0.000301953	0.000507321	0.000649595	0.000383494	6.22e-05	3.71e-05	3.79e-05	0.000122309	8.32e-05	0	6.3e-06	0	1.06e-05	1.94e-05	3.81e-05	0.000272822	8.57e-05	0.000387988
BacteriaProteobacteriaAlphaproteobacteriaCaulobacteralesHyphomonadaceaeGlycocaulis	0	0	0	0	0	0	0	0	0	0	0	0	0	0	0	0	1.65e-05	0	0	0	0	0	0	0	0	0	0	0	0	0	0	0	0	0	0	0	0	0	0	0
BacteriaProteobacteriaAlphaproteobacteriaCaulobacteralesHyphomonadaceaeHellea	0.00295339	0.00353289	0.00282402	0.00273514	0.00426371	0.0022004	0.00275893	0.00269024	0.00203352	0.0016803	0.00403718	0.00117087	0.00115926	0.00122839	0.00174248	0.00258248	0.00153536	0.00101235	0.00168563	0.000879723	0.00196959	0.00215121	0.00120007	0.00461308	0.00285665	0.00212665	0.0033766	0.00232624	0.00298353	0.00254968	0.00248776	0.000909432	0.00246326	0.000835827	0.000805068	5.83e-05	0.00053372	0.00288344	0.000714245	0.00909764
BacteriaProteobacteriaAlphaproteobacteriaCaulobacteralesHyphomonadaceaeHenriciella	0	0	0	0	0	0	0	0	0	0	1.34e-05	0	0	1.46e-05	0	0	0	0	0	0	0	0	0	0	0	1.74e-05	0	0	0	0	0	0	0	0	0	0	0	0	1.43e-05	8.92e-06
BacteriaProteobacteriaAlphaproteobacteriaCaulobacteralesHyphomonadaceaeHirschia	6.73e-06	6.07e-05	2.5e-05	0	9.88e-06	1.86e-05	3.99e-05	1.54e-05	0	0	1.34e-05	9.08e-06	1.23e-05	0	4.56e-06	1.07e-05	6.6e-05	6.75e-05	0	0	0	0.000388413	0.000449059	4.72e-05	6.26e-05	1.05e-05	3.32e-05	3.24e-05	2.53e-05	1.88e-05	1.28e-05	0	0	0	0	0	0	2.82e-05	2.86e-05	2.68e-05
BacteriaProteobacteriaAlphaproteobacteriaCaulobacteralesHyphomonadaceaeHyphobacterium	4.71e-05	0.000237366	6.24e-05	1.55e-05	1.98e-05	4.34e-05	0.000123997	1.54e-05	4.26e-05	0.000105019	0	9.08e-06	9.81e-05	1.46e-05	4.56e-06	0	0.000214621	0.00020247	8.78e-05	0.000122752	0.000103663	0.00043323	0.00109168	0.000271358	0.000422628	4.88e-05	2.07e-05	0.000111215	3.79e-05	2.82e-05	2.56e-05	0.000103131	0	0	2.12e-05	0	3.81e-05	9.41e-06	0	4.46e-06
BacteriaProteobacteriaAlphaproteobacteriaCaulobacteralesHyphomonadaceaeHyphomonas	0.000235463	0.00132483	0.000207955	0.000186487	5.93e-05	0.000241735	0.000611128	0.000215219	0.00019164	0.000467812	0.000187776	0.000381212	0.00018401	8.77e-05	0.000118598	0	0.000478769	0.00128231	0.000245821	0.000122752	0.00012094	0.00412316	0.00799789	0.00147477	0.000853082	6.97e-05	0.000228149	0.000537537	0.000214915	0.000338702	2.88e-05	4.69e-05	6.3e-06	8.43e-05	5.3e-05	1.94e-05	0	1.88e-05	7.14e-05	4.91e-05
BacteriaProteobacteriaAlphaproteobacteriaCaulobacteralesHyphomonadaceaeLitorimonas	0.000336376	0.000563054	0.00136002	0.000823651	0.000760847	0.000229338	0.000274565	0.000722521	0.000393927	0.000200491	0.00195823	0.000140685	0.000104272	0.000380217	0.000291934	0.000192883	0.000726408	0.000236215	0.0020368	0.000982017	0.00122668	0.00138933	0.000363893	0.00456589	0.00552547	0.00251363	0.000273778	0.000268769	0.00132742	0.000818531	0.00038421	1.88e-05	0.000472492	0.000119404	8.47e-05	1.94e-05	0.000724334	0.00329738	0.00139992	0.00497248
BacteriaProteobacteriaAlphaproteobacteriaCaulobacteralesHyphomonadaceaeMaricaulis	6.73e-06	0.000182164	1.66e-05	4.66e-05	9.88e-05	3.72e-05	8.41e-05	1.54e-05	1.06e-05	0.000362793	0	4.54e-06	1.23e-05	5.85e-05	2.74e-05	3.21e-05	0.000132074	0.00040494	7.02e-05	0.000102293	0.000466482	0.000209146	0.000309696	8.26e-05	0.000164355	0.00185472	2.07e-05	5.1e-05	3.79e-05	1.88e-05	0.000169693	0	0.000283495	7.02e-06	6.36e-05	1.94e-05	0	4.7e-05	0.000657105	0.00048164
BacteriaProteobacteriaAlphaproteobacteriaCaulobacteralesHyphomonadaceaeOceanicaulis	0	0	2.91e-05	0	1.98e-05	1.24e-05	4.43e-06	3.07e-05	0	0	0	4.54e-06	6.13e-06	0	2.28e-05	1.07e-05	3.3e-05	0	0	0	3.46e-05	2.99e-05	0	1.18e-05	7.83e-06	1.74e-05	8.3e-06	1.85e-05	0	0	1.28e-05	0	6.3e-06	0	0	0	0	1.41e-05	1.43e-05	8.92e-06
BacteriaProteobacteriaAlphaproteobacteriaCaulobacteralesHyphomonadaceaePonticaulis	0.000390197	0.00166156	0.000174682	9.32e-05	6.92e-05	0.000123966	0.000544701	9.22e-05	7.45e-05	0.000563283	9.39e-05	0.000222373	0.000122673	2.92e-05	4.56e-05	2.14e-05	0.001783	0.00246339	0.000298497	8.18e-05	1.73e-05	0.000911277	0.0021369	0.000271358	0.000673074	3.49e-06	0.000277926	0.000722895	0.00030341	8.94e-05	1.6e-05	1.88e-05	6.3e-06	0	0.00010593	0	7.62e-05	4.7e-06	1.43e-05	0
BacteriaProteobacteriaAlphaproteobacteriaCaulobacteralesHyphomonadaceaeRobiginitomaculum	0.000437289	0.000678977	0.000540682	0.00126397	0.000662036	0.000105371	0.000292279	0.000399693	0.000330047	0.000486906	0.00068404	0.000145224	0.00013494	0.000204732	0.000551937	0.000267893	0.000825464	0.00053992	0.000737463	0.000982017	0.000604699	0.00382438	0.00147105	0.00172253	0.00711424	0.00309585	0.000170074	0.000291938	0.000530967	0.00114783	0.000300965	0.000309394	0.000201596	4.92e-05	0.00021186	0	0.000304983	0.00321741	0.00229987	0.00392893
BacteriaProteobacteriaAlphaproteobacteriaCaulobacteralesHyphomonadaceaeSWB02	0	5.52e-06	0	0	0	0	0	0	0	0	0	0	6.13e-06	0	0	0	3.3e-05	0	0	0	0	5.98e-05	0	0	0	0	0	0	0	0	0	0	0	0	0	0	0	0	0	4.46e-06
BacteriaProteobacteriaAlphaproteobacteriaCaulobacteralesHyphomonadaceaeuncultured	0.000329649	0.000590654	0.000420068	0.000243469	0.000247028	8.06e-05	0.000190424	0.000122982	6.39e-05	0.0011934	0.000362139	7.26e-05	4.91e-05	5.85e-05	0.000104914	2.14e-05	0.000775936	0.000843626	0.000526759	0.000409174	0.000380097	0.00259938	0.00104522	0.00154556	0.00209749	0.000512488	0.000128593	0.000217795	0.000442472	0.000319886	7.04e-05	6.56e-05	6.3e-06	7.02e-06	1.06e-05	0.000194235	0.000381228	0.000865504	0.000242843	0.00227887
BacteriaProteobacteriaAlphaproteobacteriaCaulobacteralesHyphomonadaceaeWoodsholea	0	0	0	0	0	0	0	0	0	0	0	0	0	0	0	0	0	0	0	0	0	0	0	0	0	0	0	0	0	0	0	0	0	0	0	0	0	0	1.43e-05	0
BacteriaProteobacteriaAlphaproteobacteriaCaulobacteralesParvularculaceaeAmphiplicatus	2.02e-05	0.000154564	2.91e-05	1.04e-05	9.88e-06	5.58e-05	0.00011514	7.69e-05	2.13e-05	0	8.05e-05	5.9e-05	1.84e-05	1.46e-05	1.37e-05	0	1.65e-05	6.75e-05	1.76e-05	2.05e-05	1.73e-05	0.000806705	0.00195108	0.000530917	8.61e-05	5.58e-05	1.24e-05	5.56e-05	2.53e-05	1.88e-05	9.61e-06	0	0	0	0	0.000640976	0	4.7e-06	0	8.92e-06
BacteriaProteobacteriaAlphaproteobacteriaCaulobacteralesParvularculaceaeParvularcula	6.73e-06	5.52e-06	8.32e-06	0	4.94e-06	0	0	0	0	0	1.34e-05	0	0	0	0	0	0	0	0	0	0	2.99e-05	0	0	0	0	4.15e-06	0	0	4.7e-06	0	0	0	0	0	0	0	0.000305749	0.000285698	1.78e-05
BacteriaProteobacteriaAlphaproteobacteriaCaulobacteralesParvularculaceaeuncultured	4.71e-05	6.07e-05	2.91e-05	5.18e-06	9.88e-06	0	2.66e-05	0	0.00012776	0	0	4.54e-06	2.45e-05	0	0	0	9.91e-05	0	1.76e-05	0	1.73e-05	0.000761888	0.00138589	3.54e-05	0.000406975	6.97e-05	0	1.39e-05	2.53e-05	1.88e-05	6.4e-06	0	6.3e-06	0	0	0	0	4.7e-05	2.86e-05	2.23e-05
BacteriaProteobacteriaAlphaproteobacteriaCaulobacteralesuncultured	1.35e-05	2.76e-05	4.16e-06	5.18e-06	0	0	8.86e-06	0	0	0	0	0	6.13e-06	0	4.56e-06	0	3.3e-05	0	0	6.14e-05	0	0.000224085	0.000108394	3.54e-05	9.39e-05	1.74e-05	0	2.32e-05	1.26e-05	0	0	0	0	0	0	0	0	0	0	0
BacteriaProteobacteriaAlphaproteobacteriaDongialesDongiaceaeDongia	0	0	0	0	1.48e-05	0	0	0	0	0	0	0	0	0	4.56e-06	0	0	0	0	0	0	0	0	0	0	0.000257987	0	0	1.26e-05	0	6.4e-06	0	0	0	0	0	0	4.7e-05	0	8.92e-06
BacteriaProteobacteriaAlphaproteobacteriaElsteralesElsteraceae	0	0	0	5.18e-06	0	0	0	1.54e-05	0	0	0	0	0	0	0	0	0	0	3.51e-05	4.09e-05	0	0	0	0	0	0	0	0	0	2.35e-05	0	0	0	0	0	0	0	0	0	4.46e-06
BacteriaProteobacteriaAlphaproteobacteriaElsteralesuncultured	4.04e-05	0	8.32e-06	2.59e-05	4.94e-06	0	4.43e-06	0	0	0	0	0	0	1.46e-05	0	0	0	0	0.000228262	0	0	0	0	2.36e-05	0	3.49e-06	2.9e-05	9.27e-06	0	2.82e-05	3.2e-06	1.88e-05	0	0	0	0	0	1.41e-05	0	1.34e-05
BacteriaProteobacteriaAlphaproteobacteriaElsteralesURHD0088	0	0	0	0	0	0	0	0	0	0	0	0	0	0	0	0	0	0	0	0	0	0	0	1.18e-05	0	3.49e-06	0	0	0	0	0	0	0	0	0	0	0	0	0	0
BacteriaProteobacteriaAlphaproteobacteriaHolosporalesHolosporaceaeCandidatus.Bealeia	0	0	0	0	0	0	0	0	0	0	0	0	0	0	0	0	0	0	0	0	0	0	0	0	0	0	0	0	0	4.7e-06	0	0	0	0	0	0	0	0	0	0
BacteriaProteobacteriaAlphaproteobacteriaHolosporalesHolosporaceaeCandidatus.Gortzia	0	0	0	0	0	0	0	0	0	0	0	0	0	0	0	0	0	0	1.76e-05	0	0	0	0	0	0	0	0	0	0	0	0	0	0	0	0	0	0	0	0	0
BacteriaProteobacteriaAlphaproteobacteriaHolosporalesHolosporaceaeCandidatus.Paraholospora	0	0	0	0	0	0	0	0	0	0	0	0	0	0	0	0	0	0	0	0	5.18e-05	0	0	0	0	0	0	0	0	0	0	0	0	0	0	0	0	0	0	0
BacteriaProteobacteriaAlphaproteobacteriaHolosporalesHolosporaceaeHolospora	2.69e-05	0	0	0	0	0	0	0	0	0	0	0	0	0	0	0	0	0	0	0	0	0	0	0	0	0	0	0	0	0	0	0	0	0	0	0	0.000304983	0	0	0
BacteriaProteobacteriaAlphaproteobacteriaHolosporalesHolosporaceaeuncultured	0.000100913	0.00039193	4.58e-05	2.59e-05	2.96e-05	6.2e-05	0.00023028	1.54e-05	0.000244874	0.00013366	0	0.000140685	0.000104272	2.92e-05	9.12e-06	0	9.91e-05	0.00020247	5.27e-05	2.05e-05	0	0.000134451	7.74e-06	4.72e-05	1.57e-05	3.49e-06	1.66e-05	0.000134384	5.06e-05	5.65e-05	9.61e-06	9.38e-06	0	0	0	0	0	2.35e-05	1.43e-05	4.46e-06
BacteriaProteobacteriaAlphaproteobacteriaKordiimonadalesIodidimonadaceaeIodidimonas	0	0	0	5.18e-06	0	0	0	0	0	0	0	0	0	0	0	0	0	0	0	2.05e-05	0	0	0	0	0	1.39e-05	0	0	0	0	0	0	0	0	0	0	0	0	0	0
BacteriaProteobacteriaAlphaproteobacteriaKordiimonadalesKordiimonadaceaeKordiimonas	3.36e-05	0	1.25e-05	2.07e-05	9.88e-06	3.72e-05	4.43e-06	1.54e-05	6.39e-05	0	8.05e-05	0.000131609	4.91e-05	1.46e-05	1.82e-05	0	4.95e-05	0.000236215	0	4.09e-05	0	0.000209146	0	0	0	5.58e-05	1.66e-05	2.32e-05	0	2.82e-05	9.61e-06	0	0	7.02e-06	4.24e-05	0	0	1.41e-05	2.86e-05	1.78e-05
BacteriaProteobacteriaAlphaproteobacteriaKordiimonadalesTemperatibacteraceaeTemperatibacter	0	0	0	0	0	0	0	0	0	0	0	0	0	0	0	0	0	3.37e-05	0	0	0	0	0	0	0	0	0	0	0	0	0	0	0	0	0	0	0	0	0	0
BacteriaProteobacteriaAlphaproteobacteriaKordiimonadalesuncultured	0.000343104	0.000193205	8.32e-05	0.000108784	0.000479235	0.00022314	0.000216995	9.22e-05	0.00025552	0.00043917	8.05e-05	0.000167915	0.000159475	7.31e-05	1.37e-05	0.00106085	0.000330186	0.00053992	0.000228262	0.000265963	0.00036282	0.00155365	0.000572937	0.000908458	0.00021914	0.0003312	9.54e-05	0.00017609	8.85e-05	2.35e-05	0.000611535	0	9.45e-05	0.000203689	2.12e-05	0	3.81e-05	6.59e-05	0.000157134	8.03e-05
BacteriaProteobacteriaAlphaproteobacteriaMicavibrionales	0	0	0	0	0	0	1.77e-05	0	0	0	0	0	0	0	0	0	0	0	0	0	0	0	0	0	0	0	0	0	0	0	0	0	0	0	0	0	0	0	0	0
BacteriaProteobacteriaAlphaproteobacteriaMicavibrionalesMicavibrionaceaeuncultured	0.000908216	0.00247302	0.000840137	0.000290091	0.000138336	0.000483469	0.00156325	0.00076864	0.000436514	0.00081151	0.000643803	0.000630815	0.000490692	0.000160861	0.00025088	9.64e-05	0.000313676	0.000776136	0.000175586	0.000143211	6.91e-05	0.000224085	0.00217561	0.00044833	0.000774818	0.000170829	0.000261334	0.00130677	0.000530967	0.000456307	8.32e-05	1.88e-05	9.45e-05	0.000133451	3.18e-05	0.000252506	0.000152491	0.000503309	0.00354266	0.000539615
BacteriaProteobacteriaAlphaproteobacteriaMicavibrionalesuncultured	9.42e-05	0.000298087	0.000278659	0.000745948	0.000138336	6.2e-05	0.000177139	0.000153728	1.06e-05	0	0.000187776	4.54e-05	0.00013494	7.31e-05	0.00025088	6.43e-05	0.000115565	0.00020247	0.000158028	6.14e-05	0.000328265	0.000134451	0	0.00044833	0.00154963	0.000142939	1.24e-05	0.00012975	0.000189631	0.000964361	7.68e-05	9.38e-06	6.93e-05	4.92e-05	8.47e-05	0	0.000152491	0.000489198	0.000199989	0.000695702
BacteriaProteobacteriaAlphaproteobacteriaMicropepsalesMicropepsaceaeuncultured	0	0	4.16e-06	0	0	0	0	0	0	0	0	0	0	0	0	0	0	0	0	0	0	0	0	0	0	0	0	0	0	0	0	0	0	0	0	0	0	4.7e-06	0	0
BacteriaProteobacteriaAlphaproteobacteriaNRL2	5.38e-05	0.000187685	1.25e-05	1.55e-05	4.94e-06	3.1e-05	0.000141711	1.54e-05	2.13e-05	0.000114566	0	6.81e-05	4.91e-05	1.46e-05	1.37e-05	0	8.25e-05	0.000236215	0	2.05e-05	1.73e-05	0	0.00016259	0	0	6.97e-06	8.3e-06	0.000217795	8.85e-05	3.29e-05	9.61e-06	4.69e-05	0	0	0	1.94e-05	0	4.7e-06	0	4.46e-06
BacteriaProteobacteriaAlphaproteobacteriaParacaedibacteralesParacaedibacteraceaeCandidatus.Captivus	6.73e-06	0	0	0	0	0	0	0	4.26e-05	0	0	0	0	0	0	0	1.65e-05	0	1.76e-05	0	0	0	0	0	0	0	0	0	0	4.7e-06	0	0	0	0	2.12e-05	0	0	4.7e-06	0	0
BacteriaProteobacteriaAlphaproteobacteriaParacaedibacteralesParacaedibacteraceaeCandidatus.Finniella	0	1.66e-05	0	5.18e-06	0	1.86e-05	4.43e-06	0	1.06e-05	0	0	3.18e-05	1.23e-05	0	0	0	0	0	0	0	0	0	0	0	0	0	0	0	0	0	0	0	0	0	0	0	0	0	0	0
BacteriaProteobacteriaAlphaproteobacteriaParacaedibacteralesParacaedibacteraceaeCandidatus.Odyssella	0	0	0	5.18e-06	0	0	0	0	0	0	0	0	0	0	4.56e-06	0	0	0	0	0	0	0	0	0	0	0	0	0	0	1.88e-05	0	0	0	0	0	0	0	0	0	0
BacteriaProteobacteriaAlphaproteobacteriaParacaedibacteralesParacaedibacteraceaeCandidatus.Paracaedibacter	2.69e-05	0.000171124	0	5.18e-06	0	3.1e-05	3.99e-05	1.54e-05	6.39e-05	0	9.39e-05	9.08e-06	4.29e-05	0	0	0	1.65e-05	0.000303705	5.27e-05	2.05e-05	1.73e-05	0.000268902	0	0	0.000211314	0	0	2.32e-05	0	9.41e-06	0	0	0	0	0	0	0	4.7e-06	0	0
BacteriaProteobacteriaAlphaproteobacteriaParacaedibacteralesParacaedibacteraceaeuncultured	5.38e-05	0.000877701	7.49e-05	1.04e-05	1.98e-05	4.34e-05	2.66e-05	0	0.000266167	0.000105019	0.000187776	0.000104379	0.00025148	1.46e-05	9.12e-06	0	0.000445751	0.000506175	3.51e-05	4.09e-05	0	0.000194207	0.000534225	1.18e-05	0	5.58e-05	4.15e-06	2.78e-05	1.26e-05	1.88e-05	3.2e-06	2.81e-05	0	1.4e-05	0	0	0	0	0.00102851	1.78e-05
BacteriaProteobacteriaAlphaproteobacteriaParvibaculalesOCS116.clade	0.000484382	2.21e-05	1.25e-05	1.55e-05	0	0.000582642	0.000119568	0	0.000425867	5.73e-05	2.68e-05	0.000721579	0.00031895	7.31e-05	3.65e-05	2.14e-05	0.000412732	0.000303705	0.000158028	0.000286422	0	2.99e-05	0	1.18e-05	0	0	9.54e-05	4.63e-06	0	4.7e-06	1.28e-05	9.38e-06	6.3e-06	0.000210713	5.3e-05	1.94e-05	0	9.41e-06	0	8.92e-06
BacteriaProteobacteriaAlphaproteobacteriaParvibaculalesParvibaculaceaeCandidatus.Phaeomarinobacter	1.35e-05	8.28e-05	4.16e-06	5.18e-06	0	2.48e-05	3.54e-05	1.54e-05	3.19e-05	0	0	0	1.23e-05	0	0	0	0	6.75e-05	3.51e-05	0	0	0.000134451	6.97e-05	0	3.13e-05	0	0	1.85e-05	1.26e-05	0	0	0	0	0	0	0	0	4.7e-06	0	0
BacteriaProteobacteriaAlphaproteobacteriaParvibaculalesParvibaculaceaeMf105b01	1.35e-05	6.62e-05	1.25e-05	1.04e-05	0	1.24e-05	2.66e-05	4.61e-05	0	0	0	1.36e-05	5.52e-05	0	4.56e-06	0	3.3e-05	0.00053992	8.78e-05	6.14e-05	0	0.000567681	0	2.36e-05	0	1.39e-05	4.15e-06	1.85e-05	2.53e-05	4.7e-06	9.61e-06	9.38e-06	0	0	2.12e-05	0	0	0.000432752	0	0.000111491
BacteriaProteobacteriaAlphaproteobacteriaParvibaculalesParvibaculaceaeParvibaculum	5.38e-05	5.52e-05	1.25e-05	0	0	3.72e-05	2.66e-05	0	0	0	8.05e-05	2.72e-05	3.68e-05	1.46e-05	0	0	3.3e-05	0	7.02e-05	0	0	0	7.74e-06	0	0	0	1.24e-05	2.32e-05	0	4.7e-06	0	0	0	0	0	0	0	0	0	4.46e-06
BacteriaProteobacteriaAlphaproteobacteriaParvibaculalesParvibaculaceaePyruvatibacter	0	0	0	0	0	0	0	0	0	0	0	0	0	0	0	0	0	0	0	0	0	0	0	0	0	0	0	4.63e-06	0	0	0	0	0	0	0	0	0	0	0	0
BacteriaProteobacteriaAlphaproteobacteriaParvibaculalesParvibaculaceaeTepidicaulis	0	0	0	0	0	0	0	0	0	0	0	0	0	0	0	0	0	0	0	0	0	0	0	0	0	0	0	0	0	4.7e-06	0	0	0	0	0	0	0	1.41e-05	0	0
BacteriaProteobacteriaAlphaproteobacteriaParvibaculalesParvibaculaceaeuncultured	4.04e-05	2.21e-05	4.16e-06	1.04e-05	9.88e-06	5.58e-05	3.1e-05	0	7.45e-05	0	0	2.72e-05	6.13e-06	1.46e-05	4.56e-06	0	3.3e-05	0.00013498	1.76e-05	4.09e-05	1.73e-05	2.99e-05	0	0.000176972	0	1.39e-05	4.15e-06	2.78e-05	1.26e-05	0	0	0	0	0	0	0	0	4.7e-06	0	4.46e-06
BacteriaProteobacteriaAlphaproteobacteriaParvibaculalesPS1.clade	9.42e-05	8.28e-05	7.9e-05	4.14e-05	0.000103752	2.48e-05	1.77e-05	0	7.45e-05	0.000114566	1.34e-05	2.72e-05	6.13e-06	0	1.82e-05	6.43e-05	0.000429241	0.000101235	0.000158028	0	5.18e-05	0.0014192	0.000541968	0.000365743	0.000563504	0.000115048	2.49e-05	4.63e-05	3.79e-05	7.06e-05	0.000105658	0	0	0	1.06e-05	0.00038847	0.000152491	0.000315156	4.29e-05	0.000142708
BacteriaProteobacteriaAlphaproteobacteriaParvibaculalesuncultured	3.36e-05	0.000138003	5.82e-05	3.11e-05	0	4.34e-05	0.000119568	0	0	7.64e-05	0.000174363	4.08e-05	1.84e-05	0	9.12e-06	0	0.000297167	0.00013498	8.78e-05	4.09e-05	1.73e-05	0.00126981	0.000735528	0.000330348	5.48e-05	1.39e-05	1.66e-05	7.88e-05	6.32e-05	4.7e-06	0	0	0	0	0	0	0	4.7e-06	0.000228558	4.46e-06
BacteriaProteobacteriaAlphaproteobacteriaPuniceispirillales	0	0	1.25e-05	0	0	0	0	0	0	0	0	0	0	0	0	0	0	0	0	0	0	0	0.000185817	0	0	0	0	0	0	0	3.2e-06	0	0	0	0	0	0	0	0	0
BacteriaProteobacteriaAlphaproteobacteriaPuniceispirillalesEF100.94H03	6.05e-05	8.28e-05	3.33e-05	5.18e-06	4.94e-06	8.68e-05	6.2e-05	0	0.000138407	0	0	3.18e-05	1.23e-05	0	4.56e-06	0	8.25e-05	0.000101235	0	0	0	0	0	0	0	2.09e-05	7.05e-05	4.17e-05	0	0	3.2e-06	9.38e-06	0	0	0	0.000194235	0	0	2.86e-05	4.46e-06
BacteriaProteobacteriaAlphaproteobacteriaPuniceispirillalesPuniceispirillales.Incertae.SedisConstrictibacter	0	0	0	0	0	0	0	0	0	0	1.34e-05	0	0	0	0	0	0	0	0	0	0	0	0	4.72e-05	0	0	0	0	0	0	0	0	0	0	0	0	0	0	0	0
BacteriaProteobacteriaAlphaproteobacteriaPuniceispirillalesSAR116.clade	0.0165363	0.00314096	0.000981546	0.000637164	0.00934755	0.0186136	0.00564629	0.00356649	0.0198986	0.0151323	0.00304465	0.0208214	0.0160334	0.0103536	0.0028646	0.0153985	0.00704946	0.00998853	0.00433699	0.0012889	0.00329993	0.000418291	0.00109168	0.000353945	0.000360016	0.00062405	0.00493631	0.00533367	0.00150441	0.000667996	0.0138892	0.00315957	0.0198383	0.0106059	0.0105294	0.000524435	0.00381228	0.000338675	0.000299983	0.000107031
BacteriaProteobacteriaAlphaproteobacteriaPuniceispirillalesSAR116.cladeCandidatus.Puniceispirillum	6.05e-05	1.1e-05	8.32e-06	1.55e-05	0.000340899	6.82e-05	0	3.07e-05	1.06e-05	4.77e-05	4.02e-05	0.000163376	0.000104272	0.000146237	3.19e-05	0.00113586	6.6e-05	0	3.51e-05	2.05e-05	3.46e-05	0	0	0	7.83e-06	0	4.56e-05	9.27e-06	0	4.7e-06	0.000156886	9.38e-06	6.3e-06	5.62e-05	4.24e-05	0	0	4.7e-06	0	0
BacteriaProteobacteriaAlphaproteobacteriaPuniceispirillalesuncultured	0.000639115	0.000739698	0.000187159	0.000103604	0.000578046	0.000904955	0.000646556	0.00010761	0.000649447	0.000868793	0.000174363	0.000471976	0.000276014	7.31e-05	0.000205266	0.000385765	0.000528297	0.000168725	0.000403849	0.000491008	0.000829302	0.00129969	0.00202076	0	0.000156529	7.67e-05	0.00058489	0.000616314	0.000189631	9.41e-05	0.000573114	0.000168761	0.000516591	0	1.06e-05	1.94e-05	0	3.29e-05	0	3.12e-05
BacteriaProteobacteriaAlphaproteobacteriaReyranellalesReyranellaceaeReyranella	0	0	0	0	0	0	0	0	0	0	0	0	0	0	0	0	6.6e-05	0	0	0	0	0	0	0	0	0	0	1.39e-05	0	0	3.2e-06	0	0	0	0	0	0	0	0	0
BacteriaProteobacteriaAlphaproteobacteriaReyranellalesReyranellaceaeuncultured	1.35e-05	0	0	0	0	0	0	0	0	0	0	0	0	0	0	0	0	0	0	0	1.73e-05	0	0	0	3.91e-05	0	0	0	2.53e-05	0	0	0	0	0	0	0	0	0	0	0
BacteriaProteobacteriaAlphaproteobacteriaRhizobialesA0839	0	0	0	0	0	0	0	0	0	0	0	0	0	0	0	0	0	0	0	0	0	0	0	0	0	3.49e-06	0	0	0	4.7e-06	3.2e-06	0	0	0	0	0	0	1.41e-05	0	8.92e-06
BacteriaProteobacteriaAlphaproteobacteriaRhizobialesBeijerinckiaceaealphaI.cluster	6.73e-06	0	8.32e-06	0	0	0	0	0	0	0	0	0	0	0	0	0	0	0	3.51e-05	0	0	0	7.74e-06	0	0	0	1.24e-05	0	3.79e-05	0	0	0	0	0	0	0	0	0	0	0
BacteriaProteobacteriaAlphaproteobacteriaRhizobialesBeijerinckiaceaeBosea	0	0	0	5.18e-06	9.88e-06	0	0	0	0	0	0	0	0	0	0	0	0	0	0	0	0	0	0	0	0	2.79e-05	0	9.27e-06	0	0	0	0	0	0	0	0	0	0	0	0
BacteriaProteobacteriaAlphaproteobacteriaRhizobialesBeijerinckiaceaeChelatococcus	0	0	0	0	0	0	0	0	0	0	0	0	0	0	0	0	0	0	0	0	0	0	0	0	0	0	0	0	0	4.7e-06	0	0	0	0	0	0	0	0	0	0
BacteriaProteobacteriaAlphaproteobacteriaRhizobialesBeijerinckiaceaeFukuN57	0	0	0	0	0	0	0	0	0	0	0	0	0	0	0	0	0	0	0	2.05e-05	0	0	0	0	0	0	0	0	0	0	0	0	0	0	0	0	0	0	0	0
BacteriaProteobacteriaAlphaproteobacteriaRhizobialesBeijerinckiaceaeMethylobacterium	3.36e-05	6.62e-05	8.73e-05	0.00123807	3.46e-05	6.2e-06	9.74e-05	1.54e-05	1.06e-05	8.59e-05	0.000134126	9.08e-06	1.84e-05	5.85e-05	0.00140037	3.21e-05	0	0.000101235	0	0.00268009	5.18e-05	1.49e-05	0.000309696	4.72e-05	0.0116301	0	2.07e-05	6.02e-05	0.000101137	0.00118546	3.2e-05	0.00110632	0.00105208	0	0	0	0	5.64e-05	2.86e-05	4.46e-06
BacteriaProteobacteriaAlphaproteobacteriaRhizobialesBeijerinckiaceaeMethylocystis	6.73e-06	5.52e-06	0	0	0	0	0	0	0	0	0	0	6.13e-06	0	0	0	0	0	0	0	0	0	0	0	0	0	0	0	0	0	0	0	0	0	0	0	0	0	0	0
BacteriaProteobacteriaAlphaproteobacteriaRhizobialesBeijerinckiaceaeMethylorosula	0	0	0	0	0	0	0	0	0	0	0	0	0	0	0	0	0	0	0	0	0	0	0	0	0	0	0	0	0	0	0	0	0	0	0	0	0	4.7e-06	0	0
BacteriaProteobacteriaAlphaproteobacteriaRhizobialesBeijerinckiaceaeMicrovirga	0	0	0	0	0	0	0	0	0	0	0	0	0	0	0	0	0	0	0	0	0	0	0	0	0	0	0	0	0	0	0	0	0	0	0	0	0	0	0	0
BacteriaProteobacteriaAlphaproteobacteriaRhizobialesBeijerinckiaceaePsychroglaciecola	0	0	0	0	0	0	0	0	0	0	0	0	0	0	0	0	0	0	0	2.05e-05	0	0	0	0	0	0	0	0	0	4.7e-06	0	0	0	0	0	0	0	0	0	0
BacteriaProteobacteriaAlphaproteobacteriaRhizobialesBeijerinckiaceaeuncultured	0	2.76e-05	1.25e-05	5.18e-06	9.88e-06	0	1.33e-05	0	0	0	0	4.54e-06	0	0	0	0	3.3e-05	0	3.51e-05	2.05e-05	0	0.000328657	0.000456801	9.44e-05	0	2.09e-05	4.15e-06	4.63e-06	7.59e-05	0	3.2e-06	0	0	0	0	0	0	2.82e-05	1.43e-05	2.23e-05
BacteriaProteobacteriaAlphaproteobacteriaRhizobialesC2U	0	0	0	0	4.94e-06	0	0	0	0	0	0	0	0	0	0	0	0	0	0	0	0	0	0	0	0	0	0	0	0	0	0	0	0	0	0	0	0	0	0	0
BacteriaProteobacteriaAlphaproteobacteriaRhizobialesD05.2	0	0	0	0	0	0	0	0	0	0	0	0	0	0	0	0	0	0	0	0	0	1.49e-05	0	0	0	0	0	0	0	0	0	0	0	0	0	0	0	0	0	0
BacteriaProteobacteriaAlphaproteobacteriaRhizobialesDevosiaceaeDevosia	6.73e-05	0.000138003	0.000133091	7.25e-05	8.89e-05	1.86e-05	6.64e-05	3.07e-05	1.06e-05	9.55e-05	5.37e-05	1.36e-05	1.23e-05	1.46e-05	6.84e-05	2.14e-05	0.000165093	3.37e-05	7.02e-05	2.05e-05	0.000172771	0.000164329	3.87e-05	2.36e-05	0.00024262	0.000122021	7.47e-05	0.00012975	8.85e-05	0.000122309	5.76e-05	0	0	7.02e-06	4.24e-05	1.94e-05	0	0.000225784	0.000457117	0.000138248
BacteriaProteobacteriaAlphaproteobacteriaRhizobialesDevosiaceaeMaritalea	4.04e-05	0.000209765	4.58e-05	1.04e-05	4.94e-06	3.1e-05	0.000123997	1.54e-05	7.45e-05	4.77e-05	8.05e-05	3.63e-05	6.13e-05	2.92e-05	0	0	0.000610843	0.00047243	1.76e-05	2.05e-05	1.73e-05	0.000776827	7.74e-06	0.000460128	0.000297405	7.32e-05	6.22e-05	0.00017609	2.53e-05	9.41e-06	0	9.38e-06	0	0	0	0	0	1.41e-05	0	2.68e-05
BacteriaProteobacteriaAlphaproteobacteriaRhizobialesDevosiaceaeParadevosia	0	0	0	0	1.48e-05	0	0	0	0	0	0	0	0	0	4.56e-06	0	1.65e-05	0	0	2.05e-05	0	0	0	0	0	0	0	0	0	4.7e-06	6.4e-06	9.38e-06	0	0	0	0	0	0	0	0
BacteriaProteobacteriaAlphaproteobacteriaRhizobialesDevosiaceaePelagibacterium	6.73e-06	4.97e-05	3.33e-05	5.18e-06	4.94e-06	0	8.86e-06	1.54e-05	0	0	0	4.54e-06	0	0	0	0	1.65e-05	0	0	0	0	0.00014939	0.000441317	5.9e-05	0	0	0	3.24e-05	1.26e-05	1.88e-05	9.61e-06	0	0	0	5.3e-05	0	0	0	0	0
BacteriaProteobacteriaAlphaproteobacteriaRhizobialesDevosiaceaeuncultured	0	7.73e-05	2.08e-05	0	1.48e-05	1.24e-05	2.21e-05	0	0	0	0	0	1.23e-05	0	4.56e-06	0	0.000165093	0.00013498	1.76e-05	2.05e-05	1.73e-05	1.49e-05	0.00038712	3.54e-05	0	0	0	2.32e-05	1.26e-05	1.41e-05	6.4e-06	0	0	0	7.42e-05	0	0	1.88e-05	0	0
BacteriaProteobacteriaAlphaproteobacteriaRhizobialesDevosiaceaeYouhaiella	0	0	0	0	0	0	0	1.54e-05	0	0	0	0	0	0	0	0	0	0	0	0	0	0	0	0	0	0	0	0	0	0	0	0	0	0	0	0	0	4.7e-06	0	0
BacteriaProteobacteriaAlphaproteobacteriaRhizobialesHyphomicrobiaceaeFilomicrobium	0.000403652	0.00110403	0.000611387	0.0011759	0.00151181	0.000235536	0.000487131	0.000368947	0.000298107	0.000114566	0.000469439	6.81e-05	7.97e-05	5.85e-05	0.000223512	0.000257177	0.001783	0.00280084	0.00303765	0.00396899	0.00544229	0.00373474	0.0041267	0.00174613	0.00533763	0.00180242	0.000128593	0.000412421	0.000467756	0.001797	0.000608333	0.000309394	0.00155607	3.51e-05	0.000148302	1.94e-05	0.000419351	0.000837281	0.000428547	0.000316634
BacteriaProteobacteriaAlphaproteobacteriaRhizobialesHyphomicrobiaceaeHyphomicrobium	1.35e-05	1.1e-05	1.25e-05	1.55e-05	4.94e-06	1.24e-05	0	3.07e-05	4.26e-05	0	0	0	6.13e-06	0	0	0	6.6e-05	0	1.76e-05	0.000102293	6.91e-05	1.49e-05	0.000240014	7.08e-05	7.83e-06	0	0	2.78e-05	1.26e-05	9.41e-06	9.61e-06	0	0	0	0	0	0	4.7e-05	0	8.92e-06
BacteriaProteobacteriaAlphaproteobacteriaRhizobialesHyphomicrobiaceaePedomicrobium	6.73e-06	0	1.66e-05	0	4.94e-06	0	0	0	0	0	5.37e-05	0	0	0	0	0	0	0	1.76e-05	2.05e-05	0	1.49e-05	7.74e-06	0	0	0	0	0	0	0	0	0	0	0	0	0	0	1.88e-05	0	0
BacteriaProteobacteriaAlphaproteobacteriaRhizobialesHyphomicrobiaceaeuncultured	0	3.31e-05	4.16e-06	5.18e-06	0	6.2e-06	2.21e-05	0	2.13e-05	0	8.05e-05	4.54e-06	1.23e-05	1.46e-05	0	0	0.000148584	3.37e-05	1.76e-05	0	0	0.000268902	0	4.72e-05	0	0	8.3e-06	0	0	1.41e-05	3.2e-06	0	0	0	0	0	0	5.64e-05	0	4.46e-06
BacteriaProteobacteriaAlphaproteobacteriaRhizobialesKF.JG30.B3	1.35e-05	5.52e-06	1.25e-05	0	0	0	0	1.54e-05	0	0	0	0	0	0	0	0	0	0	0	0	0	0.000194207	0	0	0	0	0	2.32e-05	0	4.7e-06	0	0	0	0	0	0	0	9.41e-06	0	8.92e-06
BacteriaProteobacteriaAlphaproteobacteriaRhizobialesLabraceaeLabrys	0	0	0	0	0	0	0	0	0	0	0	0	0	0	0	0	0	0	0	0	0	0	0	0	0	0	0	0	0	0	0	0	0	0	0	0	0	0	0	4.46e-06
BacteriaProteobacteriaAlphaproteobacteriaRhizobialesLutibaculaceaeLutibaculum	0	0	0	0	0	6.2e-06	0	0	0	0	0	0	0	0	0	0	0	0	0	0	0	0	7.74e-06	0	7.83e-06	0	0	0	0	0	0	0	0	0	0	0	0	0	0	0
BacteriaProteobacteriaAlphaproteobacteriaRhizobialesMethyloligellaceaeMethyloceanibacter	0.000417107	0.000331208	0.000270341	6.22e-05	6.42e-05	5.58e-05	7.53e-05	4.61e-05	0.0003194	0.000181396	0.000590153	2.72e-05	3.68e-05	0	2.28e-05	0	0.00127121	0.000877371	0.000737463	0.000122752	0.000190048	0.00587102	0.00298082	0.0012624	0.000986132	0.000101103	6.64e-05	7.41e-05	0.000252841	4.23e-05	5.44e-05	7.5e-05	0.000170097	1.4e-05	2.12e-05	0.000738093	0.000609965	0.00057857	0.000157134	6.69e-05
BacteriaProteobacteriaAlphaproteobacteriaRhizobialesMethyloligellaceaeMethyloligella	0	0	0	0	0	0	0	0	0	0	0	0	0	0	0	0	0	0	0	0	0	0	0	0	0	0	0	0	1.26e-05	0	0	0	0	0	0	0	0	0	0	0
BacteriaProteobacteriaAlphaproteobacteriaRhizobialesMethyloligellaceaeRhodobium	0	0	4.16e-06	0	0	0	0	0	0	0	0	0	0	0	0	0	0	0	0	0	0	0	0	0	0	0	0	9.27e-06	0	0	0	0	0	0	0	0	0	0	0	4.46e-06
BacteriaProteobacteriaAlphaproteobacteriaRhizobialesMethyloligellaceaeuncultured	0.000121096	0.000226326	0.000149727	0.000139865	0.000158098	3.1e-05	6.64e-05	9.22e-05	1.06e-05	0.000238679	0	7.71e-05	5.52e-05	2.92e-05	8.21e-05	2.14e-05	0.000264148	0.00020247	3.51e-05	0.000122752	0.000138217	0.000522864	0.000456801	0.000306752	0.000766991	0.000470652	7.88e-05	0.000106581	6.32e-05	0.000192872	0.000121667	0.000121883	1.89e-05	0	2.12e-05	0	3.81e-05	0.00121829	0.000399977	0.00156533
BacteriaProteobacteriaAlphaproteobacteriaRhizobialesPleomorphomonadaceaeChthonobacter	0	0	0	0	0	0	0	0	0	0	0	0	0	1.46e-05	0	0	0	0	0	0	0	0	7.74e-06	0	0	0	0	0	0	0	3.2e-06	0	0	0	0	0	0	0	0	0
BacteriaProteobacteriaAlphaproteobacteriaRhizobialesPleomorphomonadaceaePleomorphomonas	0	0	0	0	0	0	4.43e-06	0	0	0	0	0	0	0	0	0	0	0	0	0	0	0	0	0	0	0	0	0	0	0	0	0	0	0	0	0	0	0	0	0
BacteriaProteobacteriaAlphaproteobacteriaRhizobialesRhizobiaceaeAhrensia	0	0	2.5e-05	2.07e-05	4.94e-06	6.2e-06	4.43e-06	0	1.06e-05	0	0	4.54e-06	6.13e-06	1.46e-05	0	1.07e-05	3.3e-05	3.37e-05	1.76e-05	2.05e-05	3.46e-05	0.000194207	0.000309696	8.26e-05	0.000226967	3.49e-06	4.15e-06	1.85e-05	2.53e-05	2.82e-05	5.44e-05	2.81e-05	0	7.02e-06	0	0	7.62e-05	6.59e-05	0.000242843	4.01e-05
BacteriaProteobacteriaAlphaproteobacteriaRhizobialesRhizobiaceaeAliihoeflea	0	0	0	1.04e-05	0	0	0	0	0	0	0	0	0	0	0	0	0	0	0	0	0	0	0	0	0	0	0	0	0	0	3.2e-06	9.38e-06	0	0	0	0	0	0	0	4.46e-06
BacteriaProteobacteriaAlphaproteobacteriaRhizobialesRhizobiaceaeAllorhizobium.Neorhizobium.Pararhizobium.Rhizobium	2.69e-05	0.000121443	1.25e-05	1.55e-05	3.46e-05	1.86e-05	6.64e-05	6.15e-05	4.26e-05	7.64e-05	0	1.36e-05	1.84e-05	1.46e-05	2.28e-05	0	8.25e-05	0.000168725	5.27e-05	0	1.73e-05	2.99e-05	0.00077424	0.000224165	2.35e-05	5.23e-05	4.15e-06	0.000162188	5.06e-05	1.88e-05	1.28e-05	9.38e-06	0	0	2.12e-05	0	0	4.7e-05	1.43e-05	4.46e-06
BacteriaProteobacteriaAlphaproteobacteriaRhizobialesRhizobiaceaeAminobacter	0.000215281	3.31e-05	8.73e-05	2.59e-05	0.000138336	0.000235536	0.000159425	3.07e-05	6.39e-05	9.55e-06	0	0.000195144	0.000269881	0.000190109	6.39e-05	6.43e-05	0.000148584	0.00013498	8.78e-05	0.000122752	1.73e-05	4.48e-05	1.55e-05	0.000165174	3.13e-05	3.49e-05	0.000170074	0.000208527	2.53e-05	0.000112901	0.000172895	9.38e-06	9.45e-05	3.51e-05	5.3e-05	3.88e-05	0	5.17e-05	0	0.000249739
BacteriaProteobacteriaAlphaproteobacteriaRhizobialesRhizobiaceaeAquamicrobium	6.73e-05	6.62e-05	5.82e-05	2.07e-05	4.45e-05	3.1e-05	3.99e-05	0	2.13e-05	0	1.34e-05	4.54e-05	1.23e-05	2.92e-05	2.28e-05	0	6.6e-05	0	1.76e-05	2.05e-05	0	4.48e-05	3.87e-05	1.18e-05	2.35e-05	6.97e-06	3.32e-05	9.27e-05	1.26e-05	2.35e-05	2.24e-05	0	6.3e-06	0	0	0	3.81e-05	7.53e-05	4.29e-05	0.000517317
BacteriaProteobacteriaAlphaproteobacteriaRhizobialesRhizobiaceaeAurantimonas	0	0	0	0	0	0	0	0	0	0	0	9.08e-06	0	2.92e-05	4.56e-06	0	1.65e-05	0	0	0	1.73e-05	0	0.00016259	0	0	6.97e-06	4.15e-06	2.32e-05	3.79e-05	4.7e-06	0	0	6.3e-06	4.21e-05	0	0	0	6.11e-05	0.00239986	0
BacteriaProteobacteriaAlphaproteobacteriaRhizobialesRhizobiaceaeAureimonas	0	0	0	0	0	0	0	0	0	0	0	0	0	0	0	0	0	0	0	0	0	0	7.74e-06	0	0	0	0	0	0	0	0	0	0	0	0	0	0	9.41e-06	0.0001	3.12e-05
BacteriaProteobacteriaAlphaproteobacteriaRhizobialesRhizobiaceaeBartonella	0	4.97e-05	0	0	0	2.48e-05	3.54e-05	0	3.19e-05	2.86e-05	0	3.18e-05	3.07e-05	0	0	0	1.65e-05	0	0	0	0	0	0	0	0	1.05e-05	0	9.27e-06	0	0	3.2e-06	0	0	4.92e-05	1.06e-05	0	0	9.41e-06	0	0
BacteriaProteobacteriaAlphaproteobacteriaRhizobialesRhizobiaceaeCandidatus.Liberibacter	0	2.21e-05	3.74e-05	1.55e-05	4.94e-06	0	0	0	0	0	0.000201188	0	0	1.46e-05	0	0	0	0	0.000105352	4.09e-05	1.73e-05	0	0	0.000141578	9.39e-05	0.000348631	4.15e-06	4.63e-06	3.79e-05	1.88e-05	1.28e-05	0	0	0	0	0	3.81e-05	8.94e-05	4.29e-05	6.69e-05
BacteriaProteobacteriaAlphaproteobacteriaRhizobialesRhizobiaceaeChelativorans	1.35e-05	0.000110403	4.16e-06	0.000139865	1.48e-05	0	1.33e-05	7.69e-05	0	9.55e-06	9.39e-05	2.72e-05	7.97e-05	4.39e-05	2.74e-05	0	1.65e-05	3.37e-05	0.000245821	6.14e-05	8.64e-05	0.000627437	0.00195883	0.000460128	0.000688727	3.49e-05	3.73e-05	3.71e-05	0.000101137	0	0	9.38e-06	0	0	0	0	0	4.7e-06	0	2.68e-05
BacteriaProteobacteriaAlphaproteobacteriaRhizobialesRhizobiaceaeCohaesibacter	6.73e-06	2.21e-05	2.08e-05	5.18e-06	2.47e-05	1.24e-05	8.86e-06	0	0	9.55e-06	0	9.08e-06	0	0	9.12e-06	0	8.25e-05	3.37e-05	8.78e-05	4.09e-05	1.73e-05	5.98e-05	0	7.08e-05	0	0	4.15e-06	2.32e-05	0	0	3.2e-06	0	0	0	0	0	0.000114368	8.47e-05	8.57e-05	3.57e-05
BacteriaProteobacteriaAlphaproteobacteriaRhizobialesRhizobiaceaeCorticibacterium	0	0	0	0	0	0	0	0	0	0	0	0	0	0	0	0	0	0	0	0	0	0	0	0	0	0	0	0	0	0	3.2e-06	0	0	0	0	0	0	0	0	0
BacteriaProteobacteriaAlphaproteobacteriaRhizobialesRhizobiaceaeEnsifer	0	0	0	0	0	0	0	0	0	0	0	0	0	0	0	0	0	0	0	0	0	0	0	0	0	0	0	0	0	0	0	0	0	0	0	0	0	4.7e-06	0	0
BacteriaProteobacteriaAlphaproteobacteriaRhizobialesRhizobiaceaeFalsochrobactrum	0	0	0	0	0	0	0	0	0	0	0	0	0	0	0	0	0	0	0	0	0	0	0	0	0	0	0	0	0	4.7e-06	0	0	0	0	0	0	0	0	0	8.92e-06
BacteriaProteobacteriaAlphaproteobacteriaRhizobialesRhizobiaceaeHoeflea	0.000222008	0.00135243	0.000286977	0.000103604	9.88e-05	0.000210743	0.000721839	6.15e-05	0.000542981	0.000248227	0.000549915	0.00023145	0.000226945	2.92e-05	6.39e-05	3.21e-05	0.00150234	0.00175474	0.000316056	0.000184128	3.46e-05	0.00339115	0.00510224	0.00136859	0.00117397	0.000139453	0.000112	0.000616314	0.000214915	0.000141126	2.88e-05	0.000468779	0	3.51e-05	0.000455499	7.77e-05	0.000914948	8e-05	4.29e-05	2.23e-05
BacteriaProteobacteriaAlphaproteobacteriaRhizobialesRhizobiaceaeJiella	0	0	0	0	9.88e-06	0	0	0	0	0	0	0	0	0	0	0	0	0	0	0	0	0	0	0	0	0	0	0	0	0	0	0	0	0	0	0	0	0	0	0
BacteriaProteobacteriaAlphaproteobacteriaRhizobialesRhizobiaceaeLentilitoribacter	2.02e-05	0.000126963	6.65e-05	0.000202028	0.000167979	3.1e-05	5.76e-05	0	0	0	1.34e-05	2.27e-05	3.07e-05	4.39e-05	6.39e-05	6.43e-05	0.000165093	6.75e-05	0.000193145	0.000143211	8.64e-05	8.96e-05	6.97e-05	0.000212367	8.61e-05	0.000993599	2.9e-05	3.71e-05	8.85e-05	7.53e-05	0.000134474	2.81e-05	7.56e-05	2.11e-05	0	0	0	0.000446863	0.00115708	0.000392447
BacteriaProteobacteriaAlphaproteobacteriaRhizobialesRhizobiaceaeMartelella	3.36e-05	0.000176644	1.25e-05	5.18e-06	0	0.000173553	7.53e-05	0	0.000180994	2.86e-05	0.00143514	3.63e-05	3.07e-05	0	4.56e-06	0	0.000297167	0.000573665	0	0	0	0.000672254	0.00395636	1.18e-05	0	1.74e-05	2.07e-05	6.95e-05	1.26e-05	0	3.2e-06	0	0	2.11e-05	0	0	0	4.7e-06	0	0
BacteriaProteobacteriaAlphaproteobacteriaRhizobialesRhizobiaceaeMesorhizobium	9.42e-05	4.42e-05	5.82e-05	2.07e-05	4.94e-05	3.72e-05	6.64e-05	3.07e-05	0	0	1.34e-05	1.82e-05	1.23e-05	1.46e-05	2.74e-05	1.07e-05	0.000165093	3.37e-05	0.000351173	0.000225046	8.64e-05	0.000239024	0.000603907	4.72e-05	0.00108788	0.00013248	2.9e-05	1.39e-05	8.85e-05	0.000216393	5.76e-05	0.000206263	1.26e-05	0	2.12e-05	0	3.81e-05	0.000333971	0.00064282	0.000214062
BacteriaProteobacteriaAlphaproteobacteriaRhizobialesRhizobiaceaeNitratireductor	6.73e-06	5.52e-06	0	0	9.88e-06	0	0	0	0	0	0	0	0	0	0	0	3.3e-05	0	0	0	0	0.000358535	7.74e-06	0	7.83e-06	3.49e-06	0	0	0	0	0	0	0	0	1.06e-05	0	0	2.82e-05	1.43e-05	0
BacteriaProteobacteriaAlphaproteobacteriaRhizobialesRhizobiaceaeOchrobactrum	6.73e-06	0	1.25e-05	5.18e-06	0	6.2e-06	1.77e-05	0	0	0	0	0	6.13e-06	0	4.56e-06	0	0	0	0	0	0	0	0	1.18e-05	0	0	0	4.63e-06	0	4.7e-06	6.4e-06	0	6.3e-06	0	1.06e-05	0	3.81e-05	1.88e-05	0	0
BacteriaProteobacteriaAlphaproteobacteriaRhizobialesRhizobiaceaeOricola	6.73e-06	3.31e-05	1.25e-05	0	4.94e-06	3.1e-05	8.41e-05	0	0	9.55e-05	0	9.08e-06	2.45e-05	1.46e-05	9.12e-06	1.07e-05	0	3.37e-05	1.76e-05	0	0	0.000313718	0	0.000200569	7.83e-06	0	4.15e-06	3.24e-05	1.26e-05	1.41e-05	3.2e-06	0	0	0	0	0	0	0	0	4.46e-06
BacteriaProteobacteriaAlphaproteobacteriaRhizobialesRhizobiaceaePhyllobacterium	2.02e-05	1.1e-05	0	0	4.94e-06	0	8.86e-06	0	0	0	0	9.08e-06	6.13e-06	0	0	0	0	3.37e-05	0	0	0	0	7.74e-06	0	7.04e-05	1.39e-05	4.15e-06	9.27e-06	0	4.7e-06	9.61e-06	0	0	0	1.06e-05	0	0	9.41e-06	1.43e-05	0
BacteriaProteobacteriaAlphaproteobacteriaRhizobialesRhizobiaceaePseudahrensia	0.00059875	0.000656896	0.000823501	0.000580182	0.000365602	0.000285123	0.000301135	0.000322829	0.000628154	0.000190944	0.000549915	0.000136147	6.75e-05	0.000102366	0.000264565	0.000139304	0.00227828	0.00131606	0.00140469	0.0011866	0.000984796	0.00625943	0.00223755	0.00333888	0.00356886	0.00153049	0.000282075	0.000407787	0.000745882	0.000653884	0.000243333	9.38e-06	0.000352794	1.4e-05	7.42e-05	0.000524435	0.00175365	0.00280348	0.000614251	0.000615429
BacteriaProteobacteriaAlphaproteobacteriaRhizobialesRhizobiaceaePseudaminobacter	0	5.52e-06	8.32e-06	5.18e-06	0	0	5.76e-05	0	0	1.91e-05	1.34e-05	0	0	0	9.12e-06	0	1.65e-05	6.75e-05	0	0	8.64e-05	1.49e-05	2.32e-05	0	7.83e-06	3.49e-06	8.3e-06	2.32e-05	1.26e-05	4.7e-06	6.4e-06	0	0	0	0	0	0	2.82e-05	0	1.78e-05
BacteriaProteobacteriaAlphaproteobacteriaRhizobialesRhizobiaceaePseudochrobactrum	0	0	0	0	0	0	0	0	0	0	0	0	0	0	0	0	0	0	0	0	0	0	0	0	0	0	0	0	0	0	0	0	0	0	0	0	0	0	0	4.46e-06
BacteriaProteobacteriaAlphaproteobacteriaRhizobialesRhizobiaceaePseudohoeflea	6.73e-06	0	0	0	0	0	0	0	0	0	0	0	0	0	0	0	0	0	0	2.05e-05	0	0	0	0	0	1.05e-05	0	0	0	0	0	0	0	0	0	0	0	6.11e-05	0	7.58e-05
BacteriaProteobacteriaAlphaproteobacteriaRhizobialesRhizobiaceaePseudorhizobium	0	0	0	0	0	0	0	0	0	0	1.34e-05	4.54e-06	0	0	0	0	0	0	0	0	1.73e-05	0	0	0	0	0	0	0	0	0	3.2e-06	0	0	0	0	0	0	0	0	0
BacteriaProteobacteriaAlphaproteobacteriaRhizobialesRhizobiaceaeRoseitalea	0	5.52e-06	4.16e-06	5.18e-06	0	0	0	0	0	9.55e-06	0	0	1.23e-05	1.46e-05	0	0	1.65e-05	0	0	0	0	0	7.74e-06	0	0	0	4.15e-06	9.27e-06	0	0	0	0	0	0	0	0	0	0	0	0
BacteriaProteobacteriaAlphaproteobacteriaRhizobialesRhizobiaceaeShinella	0	0	0	0	0	0	0	0	0	0	0	0	0	0	4.56e-06	0	0	0	0	0	0	0	0	0	7.83e-06	0	0	0	0	0	0	0	0	0	0	0	0	4.7e-06	0	1.34e-05
BacteriaProteobacteriaAlphaproteobacteriaRhizobialesRhizobiaceaeTianweitania	6.73e-06	0	0	0	0	0	0	0	0	0	0	0	0	0	0	0	0	0	0	0	0	0	0	0	0	0	0	0	0	0	0	0	0	0	0	0	0	0	0	0
BacteriaProteobacteriaAlphaproteobacteriaRhizobialesRhizobiaceaeuncultured	0.000504565	0.000436091	0.00140577	0.000284911	0.00017786	0.000179751	0.000132854	0.000645657	0.000234227	9.55e-05	0.000791341	0.000127071	7.36e-05	0.000175485	0.000123159	5.36e-05	0.00113914	0.00188972	0.00345905	0.000450091	0.000535591	0.00194207	0.00252402	0.00252481	0.000970479	0.000568269	0.000224	0.000213161	0.00113779	0.000371632	0.000121667	0.000112507	0	7.02e-05	0.00021186	1.94e-05	0.000991194	0.000667943	0.000142849	0.014748
BacteriaProteobacteriaAlphaproteobacteriaRhizobialesRhizobiales.Incertae.SedisAnderseniella	0.000396924	0.000673456	0.000694569	0.000393695	0.000212444	0.000266528	0.000221423	0.000307456	0.000404574	0.00037234	0.000456027	0.000127071	7.97e-05	0.000190109	0.00025088	6.43e-05	0.00100707	0.00033745	0.000877932	0.000265963	0.000172771	0.00240517	0.0023924	0.00136859	0.0012131	0.000237069	7.88e-05	0.000162188	0.00036662	0.000602138	0.000131272	0	6.3e-06	0	0	0.000135965	0.000457474	0.000912542	0.000142849	0.000142708
BacteriaProteobacteriaAlphaproteobacteriaRhizobialesRhizobiales.Incertae.SedisBauldia	1.35e-05	4.97e-05	1.25e-05	1.55e-05	0	1.24e-05	8.86e-06	0	0	0	0	0	6.13e-06	0	4.56e-06	0	4.95e-05	0.000168725	0	0	0	0.000239024	0.000255499	0	0	2.09e-05	4.15e-06	2.32e-05	3.79e-05	0	3.2e-06	0	0	0	0	0	0	4.7e-05	2.86e-05	1.34e-05
BacteriaProteobacteriaAlphaproteobacteriaRhizobialesRhizobiales.Incertae.SedisDichotomicrobium	0	0	0	0	9.88e-05	0	4.43e-06	0	0	0	0	0	0	1.46e-05	4.56e-06	0	0	0	0	2.05e-05	0	1.49e-05	0	0	0	5.58e-05	0	0	0	4.7e-06	1.92e-05	9.38e-06	0	0	0	0	0	9.41e-06	1.43e-05	0.00011595
BacteriaProteobacteriaAlphaproteobacteriaRhizobialesRhizobiales.Incertae.SedisNordella	0	0	0	0	0	0	0	0	0	0	0	0	0	0	0	0	0	0	1.76e-05	0	0	1.49e-05	0	0	0	0	0	0	0	0	0	0	0	0	0	0	0	0	0	0
BacteriaProteobacteriaAlphaproteobacteriaRhizobialesRhizobiales.Incertae.SedisPhreatobacter	0	0	4.16e-06	0	0	0	0	0	0	0	0	0	0	0	0	0	0	0	0	0	0	0	0	0	0	0	0	0	0	4.7e-06	0	0	0	0	0	0	0	0	0	0
BacteriaProteobacteriaAlphaproteobacteriaRhizobialesRhizobiales.Incertae.Sedisuncultured	6.73e-06	0	0	5.18e-06	0	0	4.43e-06	0	0	0	1.34e-05	4.54e-06	0	0	0	0	3.3e-05	0.000101235	5.27e-05	0	0	0.000179268	0	0.00012978	0	0	0	4.63e-06	0	0	0	0	0	0	0	0	0	9.41e-06	0	0
BacteriaProteobacteriaAlphaproteobacteriaRhizobialesRhodobiaceaeAfifella	0	5.52e-06	4.16e-06	0	0	0	0	0	0	0	0	4.54e-06	0	0	0	0	0	0	0	0	0	0	0	0	0	0	0	0	0	0	0	1.88e-05	0	0	1.06e-05	0	0	0	0	4.46e-06
BacteriaProteobacteriaAlphaproteobacteriaRhizobialesRhodobiaceaeAmorphus	2.69e-05	7.18e-05	4.16e-06	0	0	1.24e-05	0	0	0	0	0	9.08e-06	0	0	0	0	0	0.00013498	0	0	0	0	0	0	0	0	4.15e-06	4.63e-06	1.26e-05	9.41e-06	0	0	0	0	0	0	0	0	0	0
BacteriaProteobacteriaAlphaproteobacteriaRhizobialesRhodobiaceaeTepidamorphus	1.35e-05	0.000160084	1.66e-05	1.55e-05	4.94e-06	1.86e-05	7.53e-05	0	4.26e-05	0	1.34e-05	4.54e-05	1.23e-05	0	4.56e-06	0	0	3.37e-05	1.76e-05	2.05e-05	0	0.000507925	0.000681331	5.9e-05	3.13e-05	0	1.24e-05	4.17e-05	0	2.35e-05	3.2e-06	0	6.3e-06	0	0	0	0	4.7e-06	1.43e-05	0
BacteriaProteobacteriaAlphaproteobacteriaRhizobialesRhodomicrobiaceaeRhodomicrobium	0	0	0	0	0	0	0	0	0	0	0	0	0	0	0	0	0	0	3.51e-05	2.05e-05	0	8.96e-05	0	0	0	0	0	0	0	0	0	0	0	0	0	0	0	0	0	0
BacteriaProteobacteriaAlphaproteobacteriaRhizobialesStappiaceaeAgaricicola	0	0	0	0	0	0	0	0	0	0	0	0	0	0	0	0	0	0	0	0	0	0	0	0	0	0	0	0	0	4.7e-06	0	0	0	0	0	0	0	0	0	0
BacteriaProteobacteriaAlphaproteobacteriaRhizobialesStappiaceaeBreoghania	0	0	0	0	0	6.2e-06	0	0	0	0	0	9.08e-06	0	0	0	0	1.65e-05	0	0	0	0	0	0	0	0	0	0	0	0	0	0	0	0	0	0	0	0	4.7e-06	0	0
BacteriaProteobacteriaAlphaproteobacteriaRhizobialesStappiaceaeLabrenzia	0	0	0	0	0	0	2.21e-05	1.54e-05	0	0	0	0	0	0	4.56e-06	0	0	3.37e-05	0	0	0	0	0	0	0	4.53e-05	4.15e-06	4.63e-06	0	4.7e-06	0	0	0	0	0	0	0	0	1.43e-05	8.92e-06
BacteriaProteobacteriaAlphaproteobacteriaRhizobialesStappiaceaePannonibacter	0	0	0	5.18e-06	0	0	0	0	0	0	0	0	0	0	0	0	0	0	0	0	0	0	0	3.54e-05	0	0	0	0	0	0	0	0	0	0	0	0	0	0	0	0
BacteriaProteobacteriaAlphaproteobacteriaRhizobialesStappiaceaePseudovibrio	0	5.52e-06	0	5.18e-06	0	6.2e-06	0	0	2.13e-05	0	0	0	0	0	0	0	0	0	0	0	0	7.47e-05	0	0	0	0	0	0	0	0	0	0	0	0	0	0	0	0	0	0
BacteriaProteobacteriaAlphaproteobacteriaRhizobialesStappiaceaeRoseibium	0	0	2.08e-05	0	0	0	0	0	0	0	0	0	0	0	0	0	0	0	1.76e-05	0	0	0	1.55e-05	1.18e-05	0	3.14e-05	4.15e-06	4.63e-06	0	9.41e-06	0	0	0	0	0	0	0	0	0	0
BacteriaProteobacteriaAlphaproteobacteriaRhizobialesStappiaceaeStappia	3.36e-05	3.86e-05	0	0	0	6.2e-06	1.77e-05	0	0	0	0	0	6.13e-06	0	0	0	4.95e-05	6.75e-05	1.76e-05	0	0	7.47e-05	0	3.54e-05	3.13e-05	3.49e-06	0	0	0	0	0	0.000112507	0	0	0	0	0	0	0	0
BacteriaProteobacteriaAlphaproteobacteriaRhizobialesStappiaceaeuncultured	0	0	4.16e-06	0	0	0	0	0	0	0	0	0	0	0	0	0	0	0	0	0	0	0	0	2.36e-05	7.83e-06	0	0	0	0	0	0	0	0	0	0	0	0	1.41e-05	0	0
BacteriaProteobacteriaAlphaproteobacteriaRhizobialesThermopetrobacteraceaeThermopetrobacter	0	0	0	0	0	0	0	0	0	0	0	0	0	0	0	0	0	0	0	0	0	0	0	0	0	0	0	0	0	0	0	0	0	0	0	0	0	0	0	4.46e-06
BacteriaProteobacteriaAlphaproteobacteriaRhizobialesuncultured	6.73e-05	2.76e-05	6.65e-05	1.55e-05	9.88e-06	6.2e-06	2.21e-05	3.07e-05	1.06e-05	0	1.34e-05	9.08e-06	0	2.92e-05	2.74e-05	2.14e-05	0	0	1.76e-05	0	0	0	0	0	0	0	2.49e-05	4.63e-05	0	9.41e-06	1.6e-05	0	1.89e-05	0	1.06e-05	0	0	0	0	0
BacteriaProteobacteriaAlphaproteobacteriaRhizobialesXanthobacteraceaeAfipia	0	3.86e-05	0	0	0	0	0	0	0	0	0	0	0	0	0	0	0	0	0	0	0	0	0	0	0	0	4.15e-06	1.39e-05	0	0	0	0	0	0	0	0	0	0	0	0
BacteriaProteobacteriaAlphaproteobacteriaRhizobialesXanthobacteraceaeAncylobacter	0	0	0	0	0	0	0	0	0	0	0	0	0	0	0	0	1.65e-05	0	0	0	0	0	0	0	0	0	0	0	0	0	0	0	0	0	0	0	0	0	0	0
BacteriaProteobacteriaAlphaproteobacteriaRhizobialesXanthobacteraceaeBradyrhizobium	4.04e-05	0.000110403	0	0	0	0	0.000101855	0	0	0	4.02e-05	9.08e-06	4.29e-05	0	0	0	9.91e-05	0	3.51e-05	6.14e-05	1.73e-05	0	0.000247757	0	7.83e-06	3.49e-06	8.3e-06	5.56e-05	1.26e-05	1.41e-05	3.2e-06	0	0	0	1.06e-05	5.83e-05	0	1.41e-05	0	0
BacteriaProteobacteriaAlphaproteobacteriaRhizobialesXanthobacteraceaePseudorhodoplanes	0	0	0	0	0	0	0	0	0	0	0	0	0	0	0	0	0	0	0	0	0	0	0	2.36e-05	0	0	0	0	0	0	0	0	0	0	0	0	0	0	0	0
BacteriaProteobacteriaAlphaproteobacteriaRhizobialesXanthobacteraceaeRhodoplanes	0	0	0	0	0	6.2e-06	0	0	0	0	0	0	0	0	0	0	1.65e-05	0	1.76e-05	0	0	0	0.000170333	0	0	0	0	0	0	0	0	0	0	0	0	0	0	4.7e-06	0	0
BacteriaProteobacteriaAlphaproteobacteriaRhizobialesXanthobacteraceaeRhodopseudomonas	0.000511292	0	0	0	0	0	0	0	0	0	1.34e-05	0	0	0	0	0	0	3.37e-05	1.76e-05	2.05e-05	0	0	0	0	0	0	0.000136889	1.39e-05	0	0	0	0	6.3e-06	0	0	0	0	0	0	0
BacteriaProteobacteriaAlphaproteobacteriaRhizobialesXanthobacteraceaeuncultured	6.73e-06	5.52e-06	4.16e-06	0	0	6.2e-06	0	1.54e-05	0	5.73e-05	0	4.54e-06	0	0	0	0	8.25e-05	0	0	0	0	0	0	0	0	0	0	4.63e-06	0	4.7e-06	0	0	0	0	0	0	0	1.41e-05	0	0
BacteriaProteobacteriaAlphaproteobacteriaRhizobialesXanthobacteraceaeXanthobacter	0	0	0	0	0	0	0	0	0	0	0	0	0	0	0	1.07e-05	0	0	0	0	0	0	0	0	0.000101744	0	0	0	0	0	0	0	0	0	0	0	0	0	0	0
BacteriaProteobacteriaAlphaproteobacteriaRhodobacteralesRhodobacteraceae	1.35e-05	2.76e-05	4.99e-05	1.04e-05	4.45e-05	1.24e-05	3.1e-05	0	0	0	0	2.72e-05	6.13e-06	0	1.82e-05	0	1.65e-05	0	3.51e-05	0	6.91e-05	2.99e-05	7.74e-06	0.000153376	0	2.09e-05	4.15e-06	1.85e-05	0	9.41e-06	6.4e-06	0	0	0	3.18e-05	0	0	0.000122299	1.43e-05	0.000156087
BacteriaProteobacteriaAlphaproteobacteriaRhodobacteralesRhodobacteraceaeActibacterium	1.35e-05	1.66e-05	3.33e-05	4.14e-05	1.48e-05	0	1.33e-05	0	0	0.000181396	1.34e-05	0	2.45e-05	0	1.37e-05	0	0.000115565	6.75e-05	0	0	0	0.000478047	7.74e-06	0.000153376	7.83e-05	0	1.24e-05	5.1e-05	1.26e-05	2.82e-05	3.2e-06	0	1.26e-05	0	0	0	7.62e-05	6.11e-05	0	8.92e-06
BacteriaProteobacteriaAlphaproteobacteriaRhodobacteralesRhodobacteraceaeAestuariihabitans	0	0	0	0	0	0	0	0	0	0	0	0	0	0	4.56e-06	0	0	0	0	0	0	0	0	0	0	0	0	0	1.26e-05	0	0	0	0	0	0	0	0	4.7e-06	2.86e-05	8.92e-06
BacteriaProteobacteriaAlphaproteobacteriaRhodobacteralesRhodobacteraceaeAestuariivita	6.73e-06	5.52e-06	2.5e-05	0	4.94e-06	6.2e-06	1.33e-05	1.54e-05	0	0	0	0	0	0	0	0	4.95e-05	0	0	0	0	0	0	0	0	0	2.9e-05	6.49e-05	0	4.7e-06	3.2e-06	9.38e-06	0	0	1.06e-05	0	0	4.7e-06	0	2.23e-05
BacteriaProteobacteriaAlphaproteobacteriaRhodobacteralesRhodobacteraceaeAlbidovulum	2.02e-05	5.52e-06	2.08e-05	5.18e-06	4.94e-06	0	1.77e-05	0	0	9.55e-06	0	4.54e-06	6.13e-06	0	2.28e-05	0	1.65e-05	0	1.76e-05	0	0	0	0	0	0	3.49e-06	4.15e-06	4.63e-05	0	9.41e-06	0	0	0	0	0	0	0	9.41e-06	0	0
BacteriaProteobacteriaAlphaproteobacteriaRhodobacteralesRhodobacteraceaeAlbimonas	4.04e-05	0.000121443	6.24e-05	6.22e-05	6.92e-05	5.58e-05	4.87e-05	0	6.39e-05	0.000315057	0	2.27e-05	3.07e-05	1.46e-05	9.12e-06	2.14e-05	0.000280658	0.00013498	8.78e-05	6.14e-05	3.46e-05	0.00158353	0.000263241	2.36e-05	0.000101744	4.53e-05	2.9e-05	3.24e-05	0.000113779	6.59e-05	3.52e-05	0	0	0	1.06e-05	0	7.62e-05	0.00022108	5.71e-05	1.78e-05
BacteriaProteobacteriaAlphaproteobacteriaRhodobacteralesRhodobacteraceaeAlbirhodobacter	6.73e-06	3.86e-05	4.16e-06	1.04e-05	9.88e-06	0	4.43e-06	0	0	0	0.000120713	4.54e-06	6.13e-06	1.46e-05	0	1.07e-05	0	0	7.02e-05	0	5.18e-05	0.000657315	0	7.08e-05	7.83e-06	8.37e-05	4.15e-06	0	1.26e-05	4.7e-06	3.2e-06	0	0	0	0	0	0	2.35e-05	0	0
BacteriaProteobacteriaAlphaproteobacteriaRhodobacteralesRhodobacteraceaeAliiroseovarius	0.000336376	0.000524413	0.000865091	0.000771849	0.000429829	8.68e-05	0.000411847	0.000245965	0.00019164	0.000200491	0.000348726	0.000176991	0.000122673	0.00023398	0.000638605	6.43e-05	0.00090801	0.000776136	0.000474083	0.000388715	0.000103663	0.000926216	0.00120781	0.000814073	0.00100961	0.000871578	0.000622223	0.000412421	0.000328694	0.00104433	0.000278552	7.5e-05	5.04e-05	1.4e-05	4.24e-05	0	0.000304983	0.0011007	0.000399977	0.00059313
BacteriaProteobacteriaAlphaproteobacteriaRhodobacteralesRhodobacteraceaeAliisedimentitalea	1.35e-05	3.86e-05	5.41e-05	1.55e-05	1.98e-05	0	8.86e-06	3.07e-05	1.06e-05	0	2.68e-05	4.54e-06	0	1.46e-05	4.56e-06	0	0	6.75e-05	7.02e-05	0	0	0.000209146	7.74e-06	7.08e-05	0	5.23e-05	4.15e-06	4.17e-05	1.26e-05	2.35e-05	1.28e-05	0	0	0	2.12e-05	0	0	3.29e-05	0	6.69e-05
BacteriaProteobacteriaAlphaproteobacteriaRhodobacteralesRhodobacteraceaeAmaricoccus	6.73e-06	2.21e-05	2.08e-05	0	9.88e-06	0	3.1e-05	1.54e-05	0	9.55e-06	2.68e-05	9.08e-06	6.13e-06	2.92e-05	1.37e-05	0	3.3e-05	0	1.76e-05	0	0	1.49e-05	1.55e-05	7.08e-05	0	3.49e-06	4.15e-06	1.39e-05	0	1.88e-05	3.2e-06	0	0	7.02e-06	0	0	0	4.7e-06	0	2.23e-05
BacteriaProteobacteriaAlphaproteobacteriaRhodobacteralesRhodobacteraceaeAmylibacter	0.0111273	0.00165604	0.00186743	0.00459483	0.0174007	0.00459296	0.00580571	0.00299769	0.0133935	0.0067785	0.00418472	0.0103381	0.0137885	0.00434325	0.020668	0.0318685	0.00188206	0.00222717	0.00447745	0.00374394	0.00834485	0.00265914	0.00171107	0.00521479	0.00357668	0.00227656	0.00341808	0.0156627	0.00298353	0.00345288	0.018647	0.0117664	0.0303088	0.0090466	0.00366518	0.0012431	0.00869201	0.00246951	0.0012285	0.00137802
BacteriaProteobacteriaAlphaproteobacteriaRhodobacteralesRhodobacteraceaeAntarctobacter	0	0	0	5.18e-06	0	0	0	0	0	0	0	0	6.13e-06	0	0	0	0	0	0	2.05e-05	0	0	0	1.18e-05	0	2.09e-05	8.3e-06	0	0	4.7e-06	9.61e-06	0	0	0	0	0	0	1.41e-05	4.29e-05	4.01e-05
BacteriaProteobacteriaAlphaproteobacteriaRhodobacteralesRhodobacteraceaeAquimixticola	0	0.000226326	0.000162205	0.000233109	0.00026185	0	3.54e-05	1.54e-05	3.19e-05	0	0	0	0	1.46e-05	0.000104914	0	0.000379713	0.000438685	0.000158028	0.000225046	0.000207326	0.000507925	0.00054971	0.00076688	0.000336537	0.00022661	3.73e-05	1.85e-05	0.000126421	0.000244618	1.6e-05	0.000365648	0.000314994	7.02e-06	0	0	0.000381228	0.000211672	0.00572824	9.37e-05
BacteriaProteobacteriaAlphaproteobacteriaRhodobacteralesRhodobacteraceaeAscidiaceihabitans	0.00178279	0.00200933	0.000632182	0.00280766	0.008063	0.00171693	0.00207695	0.000784012	0.00183123	0.00172804	0.000871816	0.00116633	0.00100592	0.000438712	0.0029832	0.00566861	0.000709899	0.000303705	0.000438966	0.000941099	0.00350726	0.000194207	0.00125427	0.000424734	0.000266099	0.000481111	0.000875261	0.00206674	0.000480398	0.0014583	0.00471938	0.00145322	0.00522261	0.00022476	0.000370755	0.000485588	0.000190614	0.000371602	0.000142849	0.00127991
BacteriaProteobacteriaAlphaproteobacteriaRhodobacteralesRhodobacteraceaeBoseongicola	0.000248919	0.000309128	0.000611387	0.000145045	0.000256909	0.000161156	0.000194852	0.000645657	0.000234227	0.000124113	0.000831579	8.62e-05	6.13e-05	0.00011699	0.000109475	2.14e-05	0.00150234	0.00060741	0.00214216	0.000409174	0.000967519	0.00109055	0.000441317	0.0031855	0.00105657	0.000676345	0.000182519	0.000569975	0.000480398	0.000192872	0.000147281	0.00040315	0.000283495	0.000231784	0.000836847	0.000194235	0.00110556	0.000686758	0.000299983	0.000102571
BacteriaProteobacteriaAlphaproteobacteriaRhodobacteralesRhodobacteraceaeCeleribacter	3.36e-05	0.000309128	2.91e-05	0.000202028	0.00204539	4.96e-05	0.000159425	4.61e-05	2.13e-05	0.000362793	0.000241426	7.26e-05	3.07e-05	0	0.000205266	6.43e-05	0.000297167	6.75e-05	5.27e-05	4.09e-05	0.000155494	0.00014939	0.00111491	0.000212367	0.000320884	0.00200463	5.39e-05	0.000412421	0	0.000395153	0.00173535	0.000159385	0.000125998	0.000252855	0.000508464	9.71e-05	3.81e-05	0.00203676	0.00158562	0.00268024
BacteriaProteobacteriaAlphaproteobacteriaRhodobacteralesRhodobacteraceaeCereibacter	0	5.52e-06	4.16e-06	0	0	0	0	0	0	0	0	0	0	0	0	1.07e-05	0	3.37e-05	0	0	0	0	7.74e-06	4.72e-05	0	0.000101103	0	0	0	0	0	0	0	0	0	0	0	0	4.29e-05	0.00515979
BacteriaProteobacteriaAlphaproteobacteriaRhodobacteralesRhodobacteraceaeCitreicella	6.73e-06	0	0	0	0	0	0	0	0	0	0	9.08e-06	0	0	0	0	0	0	0	0	0	0	0	0	0	0	0	0	0	0	0	0	0	0	0	0	0	5.64e-05	0	0
BacteriaProteobacteriaAlphaproteobacteriaRhodobacteralesRhodobacteraceaeCitreimonas	0	0	0	0	0	0	0	0	0	0	0	0	0	0	0	0	0	0	0	0	0	0	0	0	0	0	0	0	1.26e-05	0	0	0	0	0	0	0	0	0	0	0
BacteriaProteobacteriaAlphaproteobacteriaRhodobacteralesRhodobacteraceaeConfluentimicrobium	1.35e-05	8.28e-05	4.16e-06	5.18e-06	0	2.48e-05	3.1e-05	0	0	0	0	4.54e-06	0	0	4.56e-06	0	4.95e-05	0	1.76e-05	0	0	0.000119512	0.000495513	0	0	3.49e-06	8.3e-06	0	0	0	0	0	0	0	0	0	0	4.7e-06	1.43e-05	4.46e-06
BacteriaProteobacteriaAlphaproteobacteriaRhodobacteralesRhodobacteraceaeCribrihabitans	0	0	4.16e-06	0	0	0	0	0	0	0	9.39e-05	0	0	0	4.56e-06	0	0	0	0	2.05e-05	0	0	0	0	0	0	0	0	0	4.7e-06	0	0	0	0	0	0	0	4.7e-06	0	4.46e-06
BacteriaProteobacteriaAlphaproteobacteriaRhodobacteralesRhodobacteraceaeDefluviimonas	6.73e-06	3.31e-05	0	1.04e-05	0	0	4.43e-06	0	1.06e-05	0	1.34e-05	4.54e-06	0	0	0	0	4.95e-05	3.37e-05	5.27e-05	0	0	0	0.000301953	0	0	0	8.3e-06	0	0	0	0	0	0	0	0	1.94e-05	0	1.88e-05	0	8.92e-06
BacteriaProteobacteriaAlphaproteobacteriaRhodobacteralesRhodobacteraceaeDinoroseobacter	8.07e-05	0.000115923	9.98e-05	1.04e-05	1.48e-05	1.24e-05	0.000119568	3.07e-05	0.000138407	0.000105019	6.71e-05	1.36e-05	2.45e-05	0	1.82e-05	0	0.000247639	0.000101235	0.000245821	6.14e-05	3.46e-05	0.000253963	0.000402605	0.000294954	9.39e-05	0.000104589	7.05e-05	5.1e-05	1.26e-05	3.29e-05	1.6e-05	0	0	0	1.06e-05	0.000213659	0.000114368	0.00022108	0	7.14e-05
BacteriaProteobacteriaAlphaproteobacteriaRhodobacteralesRhodobacteraceaeDonghicola	2.02e-05	7.18e-05	1.25e-05	1.04e-05	0	1.86e-05	0.000101855	0	2.13e-05	9.55e-06	0	0	2.45e-05	0	0	0	0.000132074	0.00020247	0.000105352	8.18e-05	0	0.000224085	0.00123104	3.54e-05	0.000125223	3.14e-05	1.24e-05	7.41e-05	2.53e-05	0	3.2e-06	0	0	6.32e-05	0	1.94e-05	3.81e-05	0	2.86e-05	0
BacteriaProteobacteriaAlphaproteobacteriaRhodobacteralesRhodobacteraceaeFalsirhodobacter	4.71e-05	1.66e-05	8.32e-05	5.18e-06	1.48e-05	0	0	1.54e-05	0	0	0.0001073	1.82e-05	6.13e-06	4.39e-05	9.12e-06	0	0.000148584	0	1.76e-05	4.09e-05	1.73e-05	0	0.00051874	9.44e-05	0	1.39e-05	4.15e-06	9.27e-06	1.26e-05	1.41e-05	2.88e-05	0	0	7.02e-06	1.06e-05	0.000291353	0.000152491	3.76e-05	0	2.68e-05
BacteriaProteobacteriaAlphaproteobacteriaRhodobacteralesRhodobacteraceaeFrigidibacter	0	1.1e-05	0	0	0	0	0	0	0	0	0	0	0	0	0	0	0	0	0	0	0	0	0	0	0	0	0	0	0	0	0	0	0	0	0	0	0	0	0	8.92e-06
BacteriaProteobacteriaAlphaproteobacteriaRhodobacteralesRhodobacteraceaeGemmobacter	2.02e-05	0	1.25e-05	0	0	0	0	0	0	0	0	9.08e-06	6.13e-06	1.46e-05	4.56e-06	0	0	0	5.27e-05	0	0	0	0	0	0	0	0	4.63e-06	0	0	6.4e-06	0	0	0	0	0	0	1.41e-05	0	2.23e-05
BacteriaProteobacteriaAlphaproteobacteriaRhodobacteralesRhodobacteraceaeHaematobacter	6.73e-06	0	0	0	0	0	4.43e-06	0	0	0	0	0	0	0	0	0	0	0	3.51e-05	0	0	1.49e-05	0	0	0	0	4.15e-06	0	0	0	0	0	0	0	0	0	0	0	0	0
BacteriaProteobacteriaAlphaproteobacteriaRhodobacteralesRhodobacteraceaeHalocynthiibacter	0.000100913	0.000259446	0.000120614	0.000124325	0.000133395	7.44e-05	0.000132854	0	9.58e-05	0	1.34e-05	9.08e-06	3.07e-05	2.92e-05	3.19e-05	3.21e-05	0.000214621	0.00026996	0.000210704	0.000122752	0.000103663	0.000358535	0.00016259	0.00057811	0.00150268	0.000188261	4.56e-05	0.000134384	6.32e-05	5.17e-05	0.000121667	9.38e-06	1.89e-05	0	2.12e-05	0	0.000228737	0.000606793	0.000128564	0.000156087
BacteriaProteobacteriaAlphaproteobacteriaRhodobacteralesRhodobacteraceaeHalodurantibacterium	0	0	0	0	0	0	0	0	0	0	0	0	0	0	0	0	0	0	0	0	0	0	0	0	7.83e-06	0	0	0	0	0	0	0	0	0	0	0	0	9.41e-06	0	4.46e-06
BacteriaProteobacteriaAlphaproteobacteriaRhodobacteralesRhodobacteraceaeHalovulum	0	0	0	0	0	0	0	0	0	0	0	0	0	0	0	0	3.3e-05	0	0	0	0	1.49e-05	7.74e-06	0	0	0	0	4.63e-06	1.26e-05	0	0	0	0	0	0	0	0	0	0	0
BacteriaProteobacteriaAlphaproteobacteriaRhodobacteralesRhodobacteraceaeHIMB11	0.000538202	0.00039193	0.000877569	0.000186487	0.000375483	0.000254131	0.000566843	0.000368947	0.000180994	0.000171849	0.000214601	0.000326753	0.000460024	0.000570326	0.000264565	0.000171451	0.000594334	0.00118108	0.000544318	0.000225046	0.000310988	0.000283841	0.000100651	0.00012978	0.000125223	0.000662399	0.000418964	0.000676555	0.000202273	0.000310477	0.000553903	0.000356272	9.45e-05	0.000421425	0.000254232	0.000252506	3.81e-05	0.000493901	0.000199989	0.000298795
BacteriaProteobacteriaAlphaproteobacteriaRhodobacteralesRhodobacteraceaeHwanghaeicola	0	0	4.16e-06	0	0	0	0	0	0	0	0	4.54e-06	0	4.39e-05	0	0	4.95e-05	0	0	0	0	0	0	3.54e-05	0	6.97e-06	0	0	0	0	0	0	0	0	0	0	0	0.000512717	0.000271413	0.000535155
BacteriaProteobacteriaAlphaproteobacteriaRhodobacteralesRhodobacteraceaeJannaschia	1.35e-05	0.000165604	8.32e-05	0.000113964	5.93e-05	6.2e-06	2.66e-05	3.07e-05	4.26e-05	0	0	4.99e-05	3.68e-05	2.92e-05	4.56e-05	0	0.000132074	0.000168725	8.78e-05	4.09e-05	3.46e-05	0.000268902	0.000611649	0.000365743	0.000148702	0.000338172	8.3e-06	3.71e-05	3.79e-05	0.000188168	0.000208114	1.88e-05	6.3e-06	2.11e-05	0.00010593	1.94e-05	0	0.00116184	0.0010428	0.000535155
BacteriaProteobacteriaAlphaproteobacteriaRhodobacteralesRhodobacteraceaeJindonia	0	1.1e-05	0	0	0	0	0	0	0	0	0	4.54e-06	6.13e-06	0	0	0	0	3.37e-05	0	0	3.46e-05	1.49e-05	7.74e-06	1.18e-05	6.26e-05	1.05e-05	4.15e-06	0	0	0	3.2e-06	0	0	0	0	0	0	4.7e-05	0	0
BacteriaProteobacteriaAlphaproteobacteriaRhodobacteralesRhodobacteraceaeKetogulonicigenium	6.73e-06	0.000220805	3.74e-05	2.59e-05	8.4e-05	1.24e-05	4.43e-05	0	0	4.77e-05	0	2.72e-05	3.07e-05	1.46e-05	3.19e-05	2.14e-05	9.91e-05	0.000101235	7.02e-05	0	0.000103663	0.000179268	0.00138589	0.000153376	0.000117397	3.83e-05	2.9e-05	6.49e-05	1.26e-05	2.82e-05	2.88e-05	0	0	0	2.12e-05	1.94e-05	3.81e-05	0.000338675	0.000542826	0.000330012
BacteriaProteobacteriaAlphaproteobacteriaRhodobacteralesRhodobacteraceaeLacimonas	0.000208553	0.000259446	0.000432546	5.7e-05	0.000217385	0.00018595	0.000274565	7.69e-05	6.39e-05	4.77e-05	5.37e-05	0.000104379	4.91e-05	5.85e-05	0.000141405	6.43e-05	6.6e-05	6.75e-05	0.000105352	6.14e-05	5.18e-05	1.49e-05	3.87e-05	7.08e-05	1.57e-05	1.74e-05	0.000398223	0.000421689	0.000227557	0.000230506	0.000169693	0	3.78e-05	2.11e-05	1.06e-05	0	0	6.11e-05	0.0001	9.37e-05
BacteriaProteobacteriaAlphaproteobacteriaRhodobacteralesRhodobacteraceaeLeisingera	0	0	0	0	0	0	0	0	0	0	0	0	0	0	0	0	0	0	0	0	0	0	0	0	0	0	0	0	0	0	0	0	0	0	0	0	0	0	0	8.03e-05
BacteriaProteobacteriaAlphaproteobacteriaRhodobacteralesRhodobacteraceaeLentibacter	0.00359923	0.00526069	0.0059475	0.0030874	0.00333488	0.00309916	0.00434432	0.00498078	0.00249132	0.0011743	0.00909371	0.00294985	0.00292575	0.00269077	0.00377689	0.00358976	0.0012382	0.00131606	0.00277427	0.000756971	0.00107118	0.000522864	0.00257048	0.00108543	0.00059481	0.000380008	0.00454223	0.00350789	0.00515796	0.00238973	0.00659561	0.00258766	0.00252625	0.000428449	0.00103811	0.000271929	0.00228737	0.000432752	0.000242843	0.000579752
BacteriaProteobacteriaAlphaproteobacteriaRhodobacteralesRhodobacteraceaeLitoreibacter	0.000444017	0.000518893	0.00175514	0.000585362	0.000385364	0.000130165	0.000429561	0.00055342	0.000117113	0.00114566	0.000228013	0.000213297	0.00013494	0	0.000451585	2.14e-05	0.00100707	0.00040494	8.78e-05	0.00030688	0.000103663	0.00173292	0.000565195	0.00130959	0.00180791	0.00107378	0.000738372	5.56e-05	0.00030341	0.000531575	0.000105658	1.88e-05	6.3e-06	3.51e-05	0.000466092	1.94e-05	0.00026686	0.00108188	0.000199989	0.00035677
BacteriaProteobacteriaAlphaproteobacteriaRhodobacteralesRhodobacteraceaeLitorimicrobium	0	2.76e-05	4.16e-06	5.18e-06	0	0	1.77e-05	0	0	0	0	0	0	0	0	0	0	3.37e-05	1.76e-05	2.05e-05	0	4.48e-05	7.74e-06	5.9e-05	0.000125223	2.44e-05	1.24e-05	3.24e-05	1.26e-05	4.7e-06	1.6e-05	0	0	0	0	0	0	5.64e-05	7.14e-05	0
BacteriaProteobacteriaAlphaproteobacteriaRhodobacteralesRhodobacteraceaeLitorisediminivivens	2.69e-05	1.1e-05	3.33e-05	0	0	0	4.43e-06	0	0	0	0.0001073	0	1.84e-05	0	9.12e-06	0	0	0	1.76e-05	2.05e-05	0	0.000209146	7.74e-06	0	0	3.49e-06	4.15e-06	0	0	0.000310477	0	0.000225014	0	0	1.06e-05	0	0	9.41e-06	1.43e-05	0.000307714
BacteriaProteobacteriaAlphaproteobacteriaRhodobacteralesRhodobacteraceaeLoktanella	0.000639115	0.00141868	0.00166364	0.00117072	0.000750966	0.000495866	0.000956548	0.000737894	0.000585567	0.000840152	0.00313854	0.000390288	0.000312816	0.000263227	0.000784571	0.000235745	0.00252592	0.00350948	0.00259868	0.00167761	0.00245335	0.00991948	0.00642619	0.011692	0.0117631	0.00406853	0.000771557	0.000922154	0.00123892	0.00124191	0.000473859	0.00384399	0.000806386	0.00131344	0.0126374	0.00334084	0.00926385	0.0103578	0.00355694	0.00364351
BacteriaProteobacteriaAlphaproteobacteriaRhodobacteralesRhodobacteraceaeLutimaribacter	0	0	8.32e-06	0	0	0	0	0	0	0	0	0	0	0	0	0	0	0	1.76e-05	0	0	0	0	0	0	0	0	4.63e-06	0	0	0	9.38e-06	0	0	0	0	0	0	1.43e-05	0
BacteriaProteobacteriaAlphaproteobacteriaRhodobacteralesRhodobacteraceaeMameliella	0	0	4.16e-06	0	0	0	0	0	0	0	0	0	0	0	0	0	0	0	0	0	0	0	0.000348408	0	0	0	0	0	0	0	0	0	0	0	0	0	0	0	0	8.92e-06
BacteriaProteobacteriaAlphaproteobacteriaRhodobacteralesRhodobacteraceaeMaribius	0	3.31e-05	8.32e-06	5.18e-06	0	6.2e-06	0	0	0	0	0	9.08e-06	0	0	1.37e-05	1.07e-05	0	0	0	0	0	0	0	0.000200569	0	6.97e-06	8.3e-06	4.63e-06	0	0	3.2e-06	0	0	0	0	0	0	0.00108188	0.000471402	0.000227441
BacteriaProteobacteriaAlphaproteobacteriaRhodobacteralesRhodobacteraceaeMarinibacterium	0	0	8.32e-06	0	0	0	4.43e-06	0	0	2.86e-05	0	0	6.13e-06	0	4.56e-06	0	0	6.75e-05	3.51e-05	0	1.73e-05	7.47e-05	0	8.26e-05	7.83e-06	2.79e-05	0	0	1.26e-05	0	0	0	0	0	0	0	0	2.82e-05	1.43e-05	0
BacteriaProteobacteriaAlphaproteobacteriaRhodobacteralesRhodobacteraceaeMarinosulfonomonas	0	0	0	0	0	0	0	0	0	0	0	0	0	0	0	0	0	3.37e-05	0	0	0	0	0	0	0	0	0	0	0	0	0	0	0	0	0	0	0	0	0	0
BacteriaProteobacteriaAlphaproteobacteriaRhodobacteralesRhodobacteraceaeMarinovum	1.35e-05	3.31e-05	4.16e-06	5.18e-06	4.94e-06	6.2e-06	4.43e-05	0	0	1.91e-05	0	0	0	0	4.56e-06	0	0.000115565	3.37e-05	3.51e-05	0	0	1.49e-05	0.000588422	0	7.83e-06	0	4.15e-06	1.39e-05	2.53e-05	0	3.2e-06	9.38e-06	0	0	7.42e-05	0	7.62e-05	2.35e-05	0	3.12e-05
BacteriaProteobacteriaAlphaproteobacteriaRhodobacteralesRhodobacteraceaeMaritimibacter	1.35e-05	9.38e-05	8.32e-06	0.000310812	0	3.1e-05	4.87e-05	0	0	9.55e-06	0	9.08e-06	0	7.31e-05	2.28e-05	0.000192883	0.000165093	0	1.76e-05	0	6.91e-05	1.49e-05	0.000394862	5.9e-05	7.04e-05	1.05e-05	4.15e-05	0.000171456	0	5.65e-05	6.4e-06	0	0.000188997	7.02e-06	1.06e-05	0	7.62e-05	3.29e-05	1.43e-05	1.78e-05
BacteriaProteobacteriaAlphaproteobacteriaRhodobacteralesRhodobacteraceaeMarivita	0	5.52e-05	5.82e-05	4.66e-05	7.41e-05	0	8.86e-06	0	0	0	5.37e-05	1.36e-05	0	1.46e-05	1.82e-05	0	3.3e-05	0.000168725	7.02e-05	4.09e-05	0.000103663	0.00014939	0.000247757	0.000259559	0.000602636	0.000139453	0	9.27e-06	6.32e-05	4.7e-06	2.88e-05	0	0	0	0	0.000369047	0.000114368	0.000263414	0.000142849	0.000111491
BacteriaProteobacteriaAlphaproteobacteriaRhodobacteralesRhodobacteraceaeMarivivens	0	0	0	0	0	0	4.43e-06	0	0	0	0	0	0	0	0	0	0	0	0	0	0	0	0	0	0	0	0	0	0	0	0	0	0	0	0	0	0	4.7e-06	0	0
BacteriaProteobacteriaAlphaproteobacteriaRhodobacteralesRhodobacteraceaeNatronohydrobacter	0	0	0	0	0	0	0	0	0	0	0	0	0	0	0	0	0	0	0	0	0	0	0	0	0	0	0	0	0	0	0	0	0	0	0	0	0	0	0	8.92e-06
BacteriaProteobacteriaAlphaproteobacteriaRhodobacteralesRhodobacteraceaeNautella	0	0	0	5.18e-06	0	0	0	0	0	0	0	4.54e-06	0	0	0	0	1.65e-05	3.37e-05	1.76e-05	0	0	0	0	0	0	0	4.15e-06	0	0	4.7e-06	7.36e-05	0	0	0	0	0	0	4.7e-06	0	0
BacteriaProteobacteriaAlphaproteobacteriaRhodobacteralesRhodobacteraceaeNereida	0	0	4.16e-06	2.59e-05	0	6.2e-06	0	1.54e-05	0	0	0	0	0	0	0	0	0	0	5.27e-05	0	0	0	0	0	0	3.49e-06	4.15e-05	0	1.26e-05	1.41e-05	9.61e-06	0	0	7.02e-06	0	0	0	6.11e-05	0	1.34e-05
BacteriaProteobacteriaAlphaproteobacteriaRhodobacteralesRhodobacteraceaeNioella	0	0	4.16e-06	2.07e-05	0	0	0	0	0	0	0	0	0	0	0	0	1.65e-05	0	0	2.05e-05	0	0	0	0	0.000234793	0	0	4.63e-06	0	4.7e-06	0	0	0	0	0	0	0	0	7.14e-05	0
BacteriaProteobacteriaAlphaproteobacteriaRhodobacteralesRhodobacteraceaeOceanibulbus	0	0	0	0	0	0	0	0	0	0	0	4.54e-06	0	0	0	0	0	0	0	0	0	0	0	0	0	0	0	0	0	0	0	0	0	0	0	0	0	4.7e-06	0	0
BacteriaProteobacteriaAlphaproteobacteriaRhodobacteralesRhodobacteraceaeOceanicola	3.36e-05	0.000220805	2.08e-05	5.18e-06	0	1.24e-05	0.000150568	0	6.39e-05	9.55e-06	0	3.63e-05	3.07e-05	0	0	0	0	6.75e-05	7.02e-05	2.05e-05	0	0.000224085	0.0012233	0.000212367	0.000485239	5.93e-05	8.3e-06	0.000106581	1.26e-05	2.82e-05	0	0	6.3e-06	7.02e-06	0	3.88e-05	0	1.88e-05	0	4.46e-06
BacteriaProteobacteriaAlphaproteobacteriaRhodobacteralesRhodobacteraceaeOceanobacterium	0	0	0	0	0	0	0	0	0	0	0	0	0	0	0	0	0	0	0	0	0	0	0	0	0	0	0	0	0	0	0	0	0	0	0	0	0	4.7e-06	0	4.46e-06
BacteriaProteobacteriaAlphaproteobacteriaRhodobacteralesRhodobacteraceaeOctadecabacter	8.07e-05	0.000215285	0.000902523	0.000191667	0.000251969	3.72e-05	6.64e-05	0.000230592	0.000340694	0.000124113	0.00150221	5.9e-05	3.68e-05	5.85e-05	8.67e-05	5.36e-05	0.000346695	0.00013498	0.000842815	0.000531926	0.000604699	0.00177774	0	0.00289055	0.00276273	0.00147122	0.000128593	2.32e-05	0.000404546	0.000333998	0.000243333	0.000103131	0.000157497	1.4e-05	5.3e-05	1.94e-05	0.000419351	0.00146289	0.000614251	0.00107477
BacteriaProteobacteriaAlphaproteobacteriaRhodobacteralesRhodobacteraceaePacificibacter	0	6.62e-05	2.08e-05	0	2.96e-05	1.24e-05	8.86e-05	7.69e-05	0	0	8.05e-05	1.82e-05	1.23e-05	0	9.12e-06	0	1.65e-05	0	7.02e-05	0	3.46e-05	0.00014939	0.000232272	0.000188771	0	9.76e-05	0	0	0	1.41e-05	0	9.38e-06	0	0	3.18e-05	0	3.81e-05	2.82e-05	0.000114279	0
BacteriaProteobacteriaAlphaproteobacteriaRhodobacteralesRhodobacteraceaePaenirhodobacter	0	0	0	0	0	0	0	0	0	0	0	0	0	0	0	0	0	0	0	0	0	0	0	0	0	0	0	4.63e-06	0	0	0	0	0	0	0	0	0	0	1.43e-05	0
BacteriaProteobacteriaAlphaproteobacteriaRhodobacteralesRhodobacteraceaePalleronia	0	1.1e-05	0	0	0	0	4.43e-06	0	0	0	0	0	0	0	0	0	0	0	1.76e-05	0	1.73e-05	0	0	0	0	0	0	0	0	0	3.2e-06	0	0	0	0	0	0	6.11e-05	0.000171419	0.000169466
BacteriaProteobacteriaAlphaproteobacteriaRhodobacteralesRhodobacteraceaeParacoccus	2.02e-05	1.66e-05	1.25e-05	5.18e-06	2.96e-05	0	2.21e-05	1.54e-05	0	0	2.68e-05	1.36e-05	6.13e-06	1.46e-05	4.56e-06	0	3.3e-05	0.000101235	1.76e-05	2.05e-05	0	2.99e-05	0.000123878	1.18e-05	1.57e-05	6.28e-05	1.24e-05	3.71e-05	2.53e-05	0	3.2e-06	9.38e-05	5.04e-05	0	0	0	0.000114368	0.00031986	0.00379978	0.000285416
BacteriaProteobacteriaAlphaproteobacteriaRhodobacteralesRhodobacteraceaePelagicola	4.71e-05	7.18e-05	4.58e-05	0	1.48e-05	0	8.86e-05	0	0	1.91e-05	0	4.54e-06	1.84e-05	0	0	0	0.00023113	6.75e-05	3.51e-05	0	0	0.000134451	0.000263241	0.000247761	0.000234793	0.000334686	2.49e-05	0	3.79e-05	0	0	0	0	0	2.12e-05	0	0	0.000465679	0	9.81e-05
BacteriaProteobacteriaAlphaproteobacteriaRhodobacteralesRhodobacteraceaePelagimonas	2.02e-05	0.000215285	6.24e-05	2.07e-05	9.39e-05	0	5.76e-05	0	0	0.000171849	0	1.36e-05	3.68e-05	0	9.12e-06	0	0	0	0.00026338	0.000122752	5.18e-05	0.000776827	0.000789724	0.00012978	0.000140876	3.14e-05	2.07e-05	5.1e-05	0	3.76e-05	4.16e-05	0	0	9.13e-05	0	0	0	0.000889023	0.000442832	0.00136911
BacteriaProteobacteriaAlphaproteobacteriaRhodobacteralesRhodobacteraceaePhaeobacter	0	0	4.16e-06	2.59e-05	9.88e-06	0	0	0	0	0.000563283	0.000120713	0	0	0	0	0	8.25e-05	6.75e-05	0	6.14e-05	0	0.000104573	0	0.000117982	7.83e-06	8.72e-05	1.24e-05	1.39e-05	0	1.41e-05	0	0	0	3.51e-05	0	0	0	0.000112892	5.71e-05	1.78e-05
BacteriaProteobacteriaAlphaproteobacteriaRhodobacteralesRhodobacteraceaePlanktomarina	0.110305	0.164461	0.137125	0.0140539	0.0618658	0.128299	0.205454	0.130607	0.102709	0.151199	0.0585726	0.0639891	0.101733	0.0814834	0.0680935	0.0512318	0.0299313	0.0360734	0.0563808	0.0114773	0.0196095	0.00488505	0.088333	0.00803455	0.0063629	0.0125333	0.162691	0.194218	0.126244	0.0671619	0.0451991	0.0255578	0.054305	0.0310942	0.0507087	0.0223759	0.0470436	0.00333031	0.00685675	0.00693472
BacteriaProteobacteriaAlphaproteobacteriaRhodobacteralesRhodobacteraceaePlanktotalea	0.000195098	0.00112611	0.00141825	0.00379708	0.00621523	0.000446279	0.00101412	0.000461184	0.000468454	0.000343698	0.00206553	0.00023145	0.000478425	0.000482583	0.0026274	0.0018431	0.00023113	0.000303705	0.000210704	0.000388715	0.000932965	0.00118018	0.000363893	0.000613504	0.000696553	0.000251015	0.000767409	0.000477296	0.00131478	0.00677875	0.00162649	0.00173448	0.00349644	2.11e-05	0.000370755	0	0.000495597	0.000832577	0.000257128	0.00023636
BacteriaProteobacteriaAlphaproteobacteriaRhodobacteralesRhodobacteraceaePlastorhodobacter	0	0	0	0	0	0	0	0	0	0	0	0	0	0	0	0	0	0	0	0	0	0	0	0	0	0	0	0	0	0	0	0	0	0	0	0	0	0	0	8.92e-06
BacteriaProteobacteriaAlphaproteobacteriaRhodobacteralesRhodobacteraceaePontibaca	0	0	0	0	4.94e-06	0	0	0	0	0	0	0	0	0	0	0	0	0	0	0	0	0	0	0	0	0	0	0	0	0	0	0	0	0	0	0	0	1.41e-05	1.43e-05	0
BacteriaProteobacteriaAlphaproteobacteriaRhodobacteralesRhodobacteraceaePonticoccus	1.35e-05	2.76e-05	0	0	4.94e-06	6.2e-06	1.77e-05	1.54e-05	0	9.55e-06	2.68e-05	0	1.84e-05	0	0	1.07e-05	0	6.75e-05	1.76e-05	0	0	2.99e-05	7.74e-06	0	0	0	1.24e-05	4.63e-06	0	4.7e-06	0	0	0	0	0	0	0	9.41e-06	0	8.92e-06
BacteriaProteobacteriaAlphaproteobacteriaRhodobacteralesRhodobacteraceaePontivivens	0	0	4.16e-06	0	4.94e-06	0	0	0	0	0	0	0	0	0	0	0	3.3e-05	0	0	0	0	0	0	0	0	0	0	1.39e-05	1.26e-05	0	0	0	0	0	0	0	0	1.88e-05	0	0
BacteriaProteobacteriaAlphaproteobacteriaRhodobacteralesRhodobacteraceaePrimorskyibacter	0	5.52e-06	2.08e-05	1.04e-05	1.48e-05	0	2.21e-05	3.07e-05	0	0	0	0	0	0	0	0	0	0	0	0	0	0	0	4.72e-05	0	0.00022661	0	4.63e-06	0	4.7e-06	1.28e-05	0	0	0	0	0	0	1.88e-05	8.57e-05	1.78e-05
BacteriaProteobacteriaAlphaproteobacteriaRhodobacteralesRhodobacteraceaeProfundibacterium	2.69e-05	3.31e-05	2.91e-05	0.000202028	0.000335958	1.24e-05	3.1e-05	1.54e-05	5.32e-05	0	0	9.08e-06	0	0	4.56e-05	0.000128588	3.3e-05	3.37e-05	0	6.14e-05	0.000190048	0.000119512	7.74e-06	0.000106183	3.91e-05	0	2.49e-05	4.17e-05	0	0.000159943	0.000169693	0	0.000176397	0	0	0	0	6.11e-05	2.86e-05	1.34e-05
BacteriaProteobacteriaAlphaproteobacteriaRhodobacteralesRhodobacteraceaePseudohalocynthiibacter	6.73e-06	1.66e-05	2.5e-05	5.18e-06	4.94e-06	6.2e-06	0	0	0.000138407	6.68e-05	0	4.54e-06	0	0	0	0	3.3e-05	0	0	6.14e-05	3.46e-05	0	0	3.54e-05	7.04e-05	3.14e-05	2.07e-05	4.63e-06	1.26e-05	0	0	0	5.04e-05	7.02e-06	0	0	0	3.29e-05	0	4.46e-06
BacteriaProteobacteriaAlphaproteobacteriaRhodobacteralesRhodobacteraceaePseudooceanicola	6.73e-06	2.21e-05	4.16e-06	1.04e-05	1.98e-05	6.2e-06	4.43e-05	0	1.06e-05	0	0	0	0	0	0	0	1.65e-05	0.000168725	1.76e-05	0	1.73e-05	0.000104573	0.000278726	5.9e-05	7.83e-06	0	1.24e-05	3.71e-05	0	4.7e-06	9.61e-06	0	6.3e-06	0	0	0	0	8.47e-05	0	7.14e-05
BacteriaProteobacteriaAlphaproteobacteriaRhodobacteralesRhodobacteraceaePseudopelagicola	0	0	4.16e-06	1.04e-05	0	0	0	0	0	0	0	0	0	0	4.56e-06	0	0	0	7.02e-05	0	3.46e-05	0.000119512	0	7.08e-05	0	4.53e-05	4.15e-06	0	1.26e-05	1.41e-05	3.2e-06	0	0	0	0	0	0	6.59e-05	0	8.92e-06
BacteriaProteobacteriaAlphaproteobacteriaRhodobacteralesRhodobacteraceaePseudophaeobacter	0.00133205	0.00503988	0.000224591	5.18e-05	2.47e-05	0.000929748	0.00193081	0	0.00252326	0.00209083	0.000214601	0.0011391	0.000748306	2.92e-05	1.82e-05	2.14e-05	0.00845275	0.0091449	0.000456525	0	1.73e-05	0.00909784	0.0139905	0.000306752	0.00035219	9.06e-05	0.00102459	0.00178407	1.26e-05	1.41e-05	2.88e-05	9.38e-05	7.56e-05	0.00106059	0.00021186	0.0139461	0.000343105	0.00015993	4.29e-05	0.00012041
BacteriaProteobacteriaAlphaproteobacteriaRhodobacteralesRhodobacteraceaePseudorhodobacter	0.0012715	0.00173332	0.00126436	6.22e-05	0.000296434	0.0014876	0.00170053	0.00161414	0.000990141	0.00113611	0.00195823	0.000748809	0.000962983	0.00097979	2.28e-05	8.57e-05	0.000330186	0.00026996	0.000579435	0	0	0.000164329	0.000209045	0	0	9.41e-05	0.000228149	0.000375349	0.00104929	4.23e-05	7.68e-05	0	0.000170097	0.000175594	0.000752103	0.000194235	0.000724334	3.76e-05	1.43e-05	8.92e-06
BacteriaProteobacteriaAlphaproteobacteriaRhodobacteralesRhodobacteraceaePseudoruegeria	3.36e-05	0.000138003	3.33e-05	0.000321172	0.000247028	5.58e-05	6.2e-05	3.07e-05	0.000330047	0	8.05e-05	0	1.84e-05	1.46e-05	0.00018702	1.07e-05	0.000198111	6.75e-05	0.000140469	0	1.73e-05	0.000522864	0.000789724	0.000365743	0.0006809	0.000205692	1.66e-05	2.78e-05	5.06e-05	2.82e-05	0.000112061	8.44e-05	9.45e-05	1.4e-05	0	0.000194235	0.000228737	0.000625609	0.000214273	0.000249739
BacteriaProteobacteriaAlphaproteobacteriaRhodobacteralesRhodobacteraceaePuniceibacterium	0	0	0	0	9.88e-06	0	0	0	0	0	0	0	0	0	0	0	0	0	0	0	0	0	0	2.36e-05	0	3.49e-06	4.15e-06	4.63e-06	1.26e-05	0	6.4e-06	0	0	0	0	0	0	0	0	8.92e-06
BacteriaProteobacteriaAlphaproteobacteriaRhodobacteralesRhodobacteraceaeRhodobacter	7.4e-05	8.83e-05	6.65e-05	1.55e-05	0	1.24e-05	6.2e-05	3.07e-05	2.13e-05	0	4.02e-05	3.63e-05	3.68e-05	7.31e-05	0	1.07e-05	8.25e-05	0.000101235	0.000245821	0	0	1.49e-05	7.74e-06	0.00012978	5.48e-05	6.97e-06	1.66e-05	5.1e-05	0.000101137	9.41e-06	3.2e-06	9.38e-06	0	0	0	0	0	2.82e-05	0	0.000570832
BacteriaProteobacteriaAlphaproteobacteriaRhodobacteralesRhodobacteraceaeRhodobaculum	6.73e-06	0	0	5.18e-06	0	0	0	0	0	0	0	0	0	0	0	0	0	0	0	0	0	0	0	0	0	3.49e-06	0	0	0	0	0	0	0	0	0	0	0	2.35e-05	0	4.46e-06
BacteriaProteobacteriaAlphaproteobacteriaRhodobacteralesRhodobacteraceaeRhodovulum	0	1.66e-05	2.91e-05	2.59e-05	2.47e-05	6.2e-06	4.43e-06	1.54e-05	0	0	0	9.08e-06	6.13e-06	0	3.65e-05	2.14e-05	1.65e-05	3.37e-05	0	0	0	0	7.74e-06	1.18e-05	7.83e-06	6.97e-06	0	2.32e-05	2.53e-05	1.88e-05	3.2e-06	0	6.3e-06	0	0	0	3.81e-05	8.94e-05	1.43e-05	8.47e-05
BacteriaProteobacteriaAlphaproteobacteriaRhodobacteralesRhodobacteraceaeRoseibacterium	6.73e-06	0	8.32e-06	0	0	0	0	0	1.06e-05	0	0	0	6.13e-06	0	0	0	0	0	0	0	0	0	0.000224529	0	0	0	0	0	0	0	6.4e-06	0	0	0	0	0	0	0	0	0
BacteriaProteobacteriaAlphaproteobacteriaRhodobacteralesRhodobacteraceaeRoseicyclus	0	5.52e-06	0	0	0	0	4.43e-06	0	0	0	0	0	0	0	1.82e-05	0	0	3.37e-05	0	0	0	0	0	0	0	0	4.15e-06	6.49e-05	0	9.41e-06	0	3.75e-05	6.3e-06	0	0.000338976	0	0	2.35e-05	0	2.23e-05
BacteriaProteobacteriaAlphaproteobacteriaRhodobacteralesRhodobacteraceaeRoseinatronobacter	0	0	0	0	0	0	0	0	0	0	0	0	0	0	4.56e-06	0	0	0	0	0	0	0	0	0	0	0	0	0	0	0	0	0	0	0	0	0	0	0	0	0
BacteriaProteobacteriaAlphaproteobacteriaRhodobacteralesRhodobacteraceaeRoseivivax	0.000928399	0.000750738	0.00249546	0.000414415	0.000563224	0.000334709	0.00101855	0.00110684	0.000180994	8.59e-05	0.000214601	0.000435671	0.00052136	0.000511831	0.000898608	0.000332187	0.000528297	0.000776136	0.000368732	0.000204587	0.000190048	0.00014939	8.52e-05	0.000224165	0.000250446	0.000188261	0.00244741	0.00220576	0.000847018	0.0011196	0.000560307	9.38e-05	0.000132298	0.00016857	0.000264825	0.000155388	0.000304983	0.000733797	0.000271413	0.000579752
BacteriaProteobacteriaAlphaproteobacteriaRhodobacteralesRhodobacteraceaeRoseobacter	0.00054493	0.00112059	0.0004575	5.18e-06	0.00180825	0.000161156	0.000544701	0	0.000266167	0.000200491	0.000348726	0.000240526	0.000239212	0	0.000383163	0.000514354	0.000891501	0.00101235	0.000596994	0.00030688	0.000207326	0.00100091	0.00166461	0.000884862	0.00118962	0.00104589	0.000439704	0.000454126	0.000202273	0.000785601	9.29e-05	0.000140634	0.00149937	0.00195963	0.00133472	0.000893481	0.00430788	0.000954876	0.00218559	0.000401366
BacteriaProteobacteriaAlphaproteobacteriaRhodobacteralesRhodobacteraceaeRoseobacter.clade.CHAB.I.5.lineage	0	2.21e-05	4.16e-06	5.18e-06	9.88e-06	0	8.86e-06	0	0	0	5.37e-05	0	0	0	1.82e-05	0	3.3e-05	3.37e-05	0	2.05e-05	1.73e-05	0	2.32e-05	0	7.83e-05	2.09e-05	0	0	0	4.7e-06	3.2e-06	0	0	0	2.12e-05	0	0	3.76e-05	0.000371407	4.46e-06
BacteriaProteobacteriaAlphaproteobacteriaRhodobacteralesRhodobacteraceaeRoseobacter.clade.Marinomonas.lineage	0	0	0	0	0	0	0	0	0	0	0	0	0	0	0	0	1.65e-05	0	0	0	0	0	0	0	0	0	0	0	0	0	0	0	0	0	0	0	0	4.7e-06	0	0
BacteriaProteobacteriaAlphaproteobacteriaRhodobacteralesRhodobacteraceaeRoseobacter.clade.NAC11.7.lineage	0.000296011	0.000789379	0.00022875	0.000699326	0.000498997	0.000241735	0.00023028	6.15e-05	0.000212934	0.000334151	0.000737691	0.000204221	0.000226945	0.00011699	0.000583867	0.000450059	0.00117216	0.00101235	0.000614553	0.000286422	0.000310988	0.00143414	0.00188914	0.00159275	0.00103309	0.000976168	0.000796446	0.000278037	0.000467756	0.00047042	0.000454649	0.000478155	0.000100798	4.92e-05	0.000603801	9.71e-05	0.000571842	0.00155697	0.00069996	0.00035677
BacteriaProteobacteriaAlphaproteobacteriaRhodobacteralesRhodobacteraceaeRoseovarius	0.000215281	0.000563054	0.000241227	0.000150226	2.47e-05	9.92e-05	0.000411847	1.54e-05	0.000202287	0.000295962	1.34e-05	8.62e-05	0.000110406	2.92e-05	6.84e-05	3.21e-05	0.000363204	0.000438685	0.000403849	0.000204587	8.64e-05	0.00398871	0.0078895	0.00148657	0.00205835	0.000868092	8.71e-05	0.000532903	0.000202273	0.000169351	5.44e-05	0.000178136	0.000125998	7.02e-06	0.000264825	0.000116541	0.000686211	0.000851392	0.000457117	0.000254199
BacteriaProteobacteriaAlphaproteobacteriaRhodobacteralesRhodobacteraceaeRubellimicrobium	0	0	2.08e-05	1.04e-05	4.94e-06	0	0	0	0	0	0	0	0	0	0	0	0	0	0	0	0	0	0	0	0	0	0	0	0	4.7e-06	0	0	0	0	0	0	0	0.000141115	0	0.000182845
BacteriaProteobacteriaAlphaproteobacteriaRhodobacteralesRhodobacteraceaeRuegeria	3.36e-05	8.28e-05	2.08e-05	7.77e-05	5.43e-05	2.48e-05	4.87e-05	0	0	2.86e-05	2.68e-05	9.08e-06	1.23e-05	0	9.12e-06	3.21e-05	0.000181602	0	1.76e-05	4.09e-05	6.91e-05	0.000209146	4.65e-05	2.36e-05	4.7e-05	3.83e-05	2.07e-05	1.85e-05	1.26e-05	1.88e-05	1.92e-05	0	1.26e-05	7.02e-06	0	0	7.62e-05	0.000216376	0.0001	9.81e-05
BacteriaProteobacteriaAlphaproteobacteriaRhodobacteralesRhodobacteraceaeSagittula	0	0	4.16e-06	0	0	0	0	0	0	0	0	0	0	0	0	0	0	0	0	0	0	0	1.55e-05	1.18e-05	1.57e-05	0	0	0	1.26e-05	9.41e-06	0	0	0	0	0	0	0	2.82e-05	0	4.46e-06
BacteriaProteobacteriaAlphaproteobacteriaRhodobacteralesRhodobacteraceaeSalinihabitans	0	5.52e-06	0	0	0	0	0	0	0	0	0	0	0	0	0	0	0	0	0	0	0	0	0	0	0	6.97e-06	0	0	0	0	0	0	0	0	0	0	0	9.41e-06	0	6.24e-05
BacteriaProteobacteriaAlphaproteobacteriaRhodobacteralesRhodobacteraceaeSedimentitalea	9.42e-05	0.000171124	0.000145568	0.000455857	0.000143276	3.1e-05	3.99e-05	1.54e-05	3.19e-05	0.000190944	5.37e-05	4.54e-05	6.13e-06	1.46e-05	7.3e-05	4.29e-05	0.000792445	0.00033745	0.00064967	0.000286422	0.000172771	0.00206158	0.000456801	0.000613504	0.00143224	0.000641482	9.13e-05	3.24e-05	6.32e-05	0.000216393	3.2e-05	7.5e-05	0.000107098	7.02e-06	2.12e-05	0.000174812	0.000724334	0.00155226	0.000114279	0.000499478
BacteriaProteobacteriaAlphaproteobacteriaRhodobacteralesRhodobacteraceaeSediminimonas	0	0	4.16e-06	5.18e-06	0	0	0	0	0	0	1.34e-05	0	0	1.46e-05	0	0	0	0	0	0	0	0	0	0	0	0	0	4.63e-06	0	4.7e-06	3.2e-06	0	0	0	0	0	0	0	0	8.92e-06
BacteriaProteobacteriaAlphaproteobacteriaRhodobacteralesRhodobacteraceaeSeohaeicola	0	5.52e-06	0	0	0	0	0	0	0	0	0	1.36e-05	0	0	0	0	0	0	0	0	0	0	0	0	0	0	0	0	0	0	0	0	0	0	0	0	0	0	0	0
BacteriaProteobacteriaAlphaproteobacteriaRhodobacteralesRhodobacteraceaeShimia	0.000585295	0.000673456	0.000815182	0.000165766	0.000118574	0.000198346	0.000779409	0.000368947	0.000266167	0.000143208	0.000147538	0.000245065	0.000276014	0.00011699	0.00018702	6.43e-05	0.000627353	0.000506175	5.27e-05	0.000163669	3.46e-05	0.000164329	0.000301953	2.36e-05	6.26e-05	2.09e-05	0.000663705	0.000746065	0.000594177	8e-05	0.000144079	9.38e-06	1.89e-05	0.000126428	2.12e-05	1.94e-05	3.81e-05	4.7e-05	4.29e-05	0.00011595
BacteriaProteobacteriaAlphaproteobacteriaRhodobacteralesRhodobacteraceaeSilicimonas	2.02e-05	3.31e-05	5.82e-05	0	2.96e-05	1.24e-05	0	1.54e-05	1.06e-05	0.000190944	1.34e-05	1.82e-05	0	2.92e-05	4.56e-06	1.07e-05	0.000148584	3.37e-05	0.000140469	6.14e-05	8.64e-05	0.000224085	7.74e-06	0.000153376	0.000978305	3.49e-05	4.15e-06	9.27e-06	1.26e-05	2.35e-05	6.08e-05	1.88e-05	0	0	3.18e-05	0.000135965	0	0.000315156	0.000157134	5.35e-05
BacteriaProteobacteriaAlphaproteobacteriaRhodobacteralesRhodobacteraceaeSulfitobacter	0.00244209	0.00952223	0.00348116	0.0102361	0.0165756	0.0103698	0.00488902	0.0029362	0.00293848	0.00784778	0.0079	0.00380758	0.00295029	0.00478196	0.00651377	0.00784389	0.00883246	0.0110009	0.00625088	0.00656724	0.00919143	0.0139679	0.0147647	0.0143112	0.0563112	0.157599	0.00394075	0.00485637	0.00415924	0.0144795	0.0143983	0.0283799	0.0101869	0.0188237	0.0323192	0.0436641	0.030727	0.0597997	0.185061	0.0676481
BacteriaProteobacteriaAlphaproteobacteriaRhodobacteralesRhodobacteraceaeTabrizicola	0	0	0	0	0	0	0	0	0	0	0	4.54e-06	6.13e-06	0	0	0	0	0	0	0	0	4.48e-05	0.000170333	4.72e-05	0	0	0	0	0	0	0	0	0	0	0	0	0	1.41e-05	0	0
BacteriaProteobacteriaAlphaproteobacteriaRhodobacteralesRhodobacteraceaeTateyamaria	0.00184334	0.00473628	0.00116455	0.0216221	0.0114028	0.00142561	0.00179796	0.00122982	0.000990141	0.001518	0.00238743	0.000721579	0.000686969	0.000687315	0.0112577	0.00562574	0.00584428	0.00296956	0.00303765	0.00298697	0.00549413	0.00398871	0.00483125	0.00076688	0.0036706	0.000770475	0.000858668	0.0018026	0.00176989	0.015792	0.00336824	0.00328145	0.00853635	0.000379283	0.00114404	0.000174812	0.00110556	0.00187212	0.00328553	0.000642186
BacteriaProteobacteriaAlphaproteobacteriaRhodobacteralesRhodobacteraceaeThalassobius	6.73e-05	4.42e-05	0.000648819	5.7e-05	0.000148217	1.24e-05	0.000101855	0.000307456	0	0	6.71e-05	4.54e-06	1.84e-05	0	4.56e-05	0	0.00023113	0.000101235	3.51e-05	6.14e-05	0.000138217	0.000224085	4.65e-05	0	1.57e-05	2.09e-05	3.73e-05	9.27e-06	6.32e-05	0.000127013	5.12e-05	9.38e-06	6.3e-06	7.02e-06	8.47e-05	0	0	5.64e-05	0	0.000165006
BacteriaProteobacteriaAlphaproteobacteriaRhodobacteralesRhodobacteraceaeThalassococcus	6.73e-06	0	0	0	0	6.2e-06	8.86e-06	0	0	0	1.34e-05	0	0	0	0	0	0	6.75e-05	0	0	0	0	0	1.18e-05	0	0	0	0	0	0	0	0	0	0	0	0	0	0	0	4.46e-06
BacteriaProteobacteriaAlphaproteobacteriaRhodobacteralesRhodobacteraceaeThioclava	6.73e-06	0	4.16e-06	5.18e-06	0	6.2e-06	8.86e-06	3.07e-05	0	0	0	0	0	1.46e-05	0	0	0	0	0	0	0	4.48e-05	7.74e-06	0	7.83e-05	0	0	0	0	0	0	0	0	0	0	0	0	9.41e-06	0	4.46e-06
BacteriaProteobacteriaAlphaproteobacteriaRhodobacteralesRhodobacteraceaeTropicibacter	6.73e-06	4.97e-05	0.000245387	0.000227928	0.000138336	0	0	0	0	0	0	0	6.13e-06	0	0.000141405	0	0.00090801	3.37e-05	5.27e-05	2.05e-05	1.73e-05	1.49e-05	3.1e-05	1.18e-05	0.000164355	1.39e-05	4.15e-06	5.56e-05	1.26e-05	0.000239914	6.4e-06	3.75e-05	0	0	5.3e-05	0	0	3.29e-05	2.86e-05	4.46e-06
BacteriaProteobacteriaAlphaproteobacteriaRhodobacteralesRhodobacteraceaeTropicimonas	8.07e-05	0.000358809	6.24e-05	4.14e-05	1.98e-05	1.86e-05	0.000146139	0	1.06e-05	0	0	6.35e-05	4.29e-05	0	1.37e-05	1.07e-05	0.000115565	6.75e-05	3.51e-05	2.05e-05	3.46e-05	0.000343596	0.000332923	2.36e-05	0.000180008	6.97e-05	2.07e-05	0.000120482	0	4.23e-05	6.4e-06	0	0	0	1.06e-05	0	3.81e-05	5.17e-05	1.43e-05	1.78e-05
BacteriaProteobacteriaAlphaproteobacteriaRhodobacteralesRhodobacteraceaeuncultured	0.0110668	0.017554	0.00741982	0.00294753	0.00466389	0.010438	0.0110047	0.0046887	0.00983753	0.00968084	0.00574057	0.0107057	0.00719477	0.00633208	0.00481234	0.00355761	0.0175659	0.0195046	0.00749754	0.00691503	0.00521769	0.0293103	0.0344924	0.00991045	0.0110744	0.00481808	0.0117185	0.00691848	0.00544873	0.00457719	0.00637469	0.00168761	0.00455482	0.002662	0.00319908	0.0025639	0.00362167	0.00780364	0.00297126	0.00674296
BacteriaProteobacteriaAlphaproteobacteriaRhodobacteralesRhodobacteraceaeWDS1C4	0	0	0	0	4.94e-06	0	0	0	0	0	0	0	0	0	0	0	0	0	0	0	1.73e-05	1.49e-05	0	0	0	0	0	0	0	0	0	0	0	0	0	0	0	1.88e-05	0	0
BacteriaProteobacteriaAlphaproteobacteriaRhodobacteralesRhodobacteraceaeXuhuaishuia	6.73e-06	1.66e-05	3.74e-05	5.18e-06	3.95e-05	1.24e-05	0	0	0	9.55e-06	1.34e-05	1.82e-05	0	0	1.37e-05	0	4.95e-05	6.75e-05	5.27e-05	2.05e-05	0	0	0	9.44e-05	0	0	3.73e-05	5.1e-05	3.79e-05	7.53e-05	2.88e-05	0	0	0	0	0	0	6.59e-05	2.86e-05	3.12e-05
BacteriaProteobacteriaAlphaproteobacteriaRhodospirillalesAEGEAN.169.marine.group	0.00127823	0.000331208	0.000158046	5.7e-05	0.00069662	0.00201445	0.000522559	0.000307456	0.000713328	0.000830604	0.0001073	0.00197867	0.000987518	0.000775058	0.000433339	0.00147877	0.000594334	0.000371195	0.000122911	2.05e-05	0.000172771	7.47e-05	0	4.72e-05	0	0.000135966	0.000302815	0.000236331	0.000164347	9.41e-05	0.00100855	0.000140634	0.000888284	0.000632138	0.000624987	0	3.81e-05	3.76e-05	1.43e-05	4.46e-06
BacteriaProteobacteriaAlphaproteobacteriaRhodospirillalesMagnetospiraceaeMagnetospira	5.38e-05	3.86e-05	8.32e-06	2.07e-05	0.000123514	4.34e-05	2.21e-05	1.54e-05	9.58e-05	0.000171849	0	8.62e-05	1.23e-05	0.00011699	2.28e-05	0.000192883	0	6.75e-05	0	6.14e-05	0.000138217	8.96e-05	0	0	7.83e-06	6.62e-05	1.24e-05	2.78e-05	3.79e-05	1.41e-05	0.000220921	0	0.000214196	2.81e-05	0	0	0	1.88e-05	0	5.35e-05
BacteriaProteobacteriaAlphaproteobacteriaRhodospirillalesMagnetospiraceaeMagnetovibrio	0	0	4.16e-06	4.14e-05	3.95e-05	3.72e-05	0	0	1.06e-05	2.86e-05	0	1.36e-05	6.13e-06	2.92e-05	4.56e-06	3.21e-05	0	0	0	0.000388715	0.000103663	0	0	0	1.57e-05	1.74e-05	8.3e-06	2.32e-05	1.26e-05	1.88e-05	2.56e-05	0	0	0	0	0	0	0	0	0
BacteriaProteobacteriaAlphaproteobacteriaRhodospirillalesMagnetospiraceaeuncultured	0.00197789	0.00042505	0.000915001	0.000709686	0.00156122	0.00141942	0.000531416	0.00182936	0.00215063	0.00136525	0.00177046	0.00166553	0.0012942	0.00213506	0.00150072	0.0025932	0.000841973	0.000944861	0.00133446	0.000429632	0.0010539	0.000358535	0.000441317	1.18e-05	8.61e-05	4.88e-05	0.000543408	0.000861913	0.00116307	0.000465716	0.00223162	0.000946934	0.00339564	0.000589995	0.0027224	5.83e-05	0.000686211	0.000117596	0.000271413	0.000392447
BacteriaProteobacteriaAlphaproteobacteriaRhodospirillalesMagnetospirillaceaeuncultured	0	0	0	0	0	0	0	0	0	0	0	0	0	0	0	0	1.65e-05	0	0	0	0	0	0	0	0	0	0	0	0	0	0	0	0	0	0	0	0	0	0	0
BacteriaProteobacteriaAlphaproteobacteriaRhodospirillalesRhodopirillaceaeDefluviicoccus	0	1.66e-05	0	0	0	0	2.66e-05	0	0	0	0	0	0	0	0	0	4.95e-05	0	1.76e-05	0	0	0.000224085	0	0	8.61e-05	0	4.15e-06	9.27e-06	0	0	0	0	0	0	0	0	0	5.64e-05	0	0
BacteriaProteobacteriaAlphaproteobacteriaRhodospirillalesRhodospirillaceaeCandidatus.Riegeria	0	0	0	0	4.94e-06	0	4.43e-06	0	0	0	0	4.54e-06	0	0	0	0	0	0	0	0	0	0	0	0	0	0	0	0	0	0	0	0	0	0	0	0	0	9.41e-06	0	4.46e-06
BacteriaProteobacteriaAlphaproteobacteriaRhodospirillalesRhodospirillaceaeHaematospirillum	0	0	4.16e-06	0	0	0	0	0	0	0	0	0	0	0	0	0	0	0	0	0	0	0	0	0	0	0	0	0	0	0	0	0	0	0	0	0	0	0	0	0
BacteriaProteobacteriaAlphaproteobacteriaRhodospirillalesRhodospirillaceaeInsolitispirillum	0	0	0	0	0	0	0	0	0	0	0	0	0	0	0	0	0	0	0	0	0	0	0	0	0	0	0	4.63e-06	0	0	0	0	0	0	0	0	0	0	0	0
BacteriaProteobacteriaAlphaproteobacteriaRhodospirillalesRhodospirillaceaeMarispirillum	0	0	0	0	0	6.2e-06	0	0	0	0	0	0	0	0	0	0	0	0	0	0	0	1.49e-05	0	0	0	0	4.15e-06	4.63e-06	0	0	0	0	0	0	0	0	0	0	0	0
BacteriaProteobacteriaAlphaproteobacteriaRhodospirillalesRhodospirillaceaePararhodospirillum	0	0	0	0	0	0	0	0	0	0	0	0	0	0	0	0	0	0	0	0	0	0	0	0	0	0	0	0	0	0	0	0	0	0	2.12e-05	0	0	0	0	0
BacteriaProteobacteriaAlphaproteobacteriaRhodospirillalesRhodospirillaceaeuncultured	1.35e-05	0	1.25e-05	0	9.88e-06	6.2e-06	8.86e-06	0	1.06e-05	0	0	4.54e-06	4.29e-05	1.46e-05	0	0	0	0	0	0	0	0.000119512	1.55e-05	0	0	0	4.15e-06	1.85e-05	0	0	0	0	0	0	0	0	0	4.7e-06	0	0
BacteriaProteobacteriaAlphaproteobacteriaRhodospirillalesTerasakiellaceaeAestuariispira	0	0	0	0	1.98e-05	0	0	0	0	0	0	0	0	0	0	0	0	0	1.76e-05	4.09e-05	3.46e-05	0	0	0	0	0	0	0	0	3.76e-05	0	0	0	0	0	0	0	9.41e-06	0	7.14e-05
BacteriaProteobacteriaAlphaproteobacteriaRhodospirillalesTerasakiellaceaeTerasakiella	0.000114368	0.00113163	3.74e-05	1.04e-05	4.45e-05	0.000117768	0.000296707	3.07e-05	0.00012776	0.000381887	0	0.00038575	0.000294415	4.39e-05	9.12e-06	0	0.000941029	0.000809881	3.51e-05	0	1.73e-05	8.96e-05	0.000201302	0	0	3.49e-05	1.66e-05	0.000199259	1.26e-05	4.7e-06	1.28e-05	0	6.3e-06	0	1.06e-05	0	0	0	1.43e-05	0
BacteriaProteobacteriaAlphaproteobacteriaRhodospirillalesTerasakiellaceaeuncultured	7.4e-05	0.000160084	2.5e-05	4.66e-05	0.00017292	0.000130165	0.000106283	0	0.00012776	9.55e-05	1.34e-05	0.000131609	9.81e-05	2.92e-05	6.84e-05	5.36e-05	0.000148584	0.000236215	3.51e-05	0.000163669	0.000224603	0.000283841	7.74e-06	4.72e-05	0.000234793	0.00019872	6.22e-05	8.8e-05	1.26e-05	7.53e-05	0.000176096	0	5.67e-05	0	2.12e-05	0	0	0.000145819	5.71e-05	0.000272037
BacteriaProteobacteriaAlphaproteobacteriaRhodospirillalesThalassospiraceaeThalassospira	0	0.000110403	1.25e-05	0	3.46e-05	3.72e-05	8.86e-06	1.54e-05	5.32e-05	0.000162302	0	8.17e-05	6.75e-05	1.46e-05	2.74e-05	0	0	0	0	0.000265963	1.73e-05	0	0	0	0	6.97e-06	8.3e-06	1.39e-05	0	9.41e-06	1.92e-05	9.38e-06	0	0	4.24e-05	0	0	4.7e-06	0.000157134	2.68e-05
BacteriaProteobacteriaAlphaproteobacteriaRhodospirillalesuncultured	8.07e-05	0.000380889	4.99e-05	5.18e-05	3.95e-05	7.44e-05	0.000221423	1.54e-05	0.0003194	0.00013366	9.39e-05	0.000113456	7.36e-05	1.46e-05	1.82e-05	3.21e-05	6.6e-05	3.37e-05	3.51e-05	0.000122752	1.73e-05	0.000194207	0	0.000141578	8.61e-05	3.49e-06	4.15e-06	5.56e-05	5.06e-05	1.41e-05	2.56e-05	0	0	0	0	0	3.81e-05	4.7e-06	0	0
BacteriaProteobacteriaAlphaproteobacteriaRhodovibrionalesKiloniellaceaeKiloniella	8.07e-05	0.000248406	0.000124773	0.00368312	0.00835944	0.00011157	0.000128425	0.00027671	5.32e-05	0.000200491	0.000777928	0.0001543	5.52e-05	0.00011699	0.00139125	0.0027968	0.000825464	0.00111359	0.00103596	0.0285399	0.0406358	4.48e-05	7.74e-06	0.000141578	0.00314623	0.00442762	0.000286223	0.000278037	0.000240199	0.00493471	0.0067653	0.00148134	0.00483831	4.92e-05	0.000201267	7.77e-05	0.000648088	0.000131707	0.000928518	0.000263118
BacteriaProteobacteriaAlphaproteobacteriaRhodovibrionalesKiloniellaceaeLimibacillus	1.35e-05	1.1e-05	0	0	0	1.24e-05	0	0	0	0	0	9.08e-06	6.13e-06	0	0	0	1.65e-05	0	0	0	0	0	0	0	0	0	0	4.63e-06	0	9.41e-06	0	0	0	0	0	0	0	0	2.86e-05	0
BacteriaProteobacteriaAlphaproteobacteriaRhodovibrionalesKiloniellaceaePelagibius	1.35e-05	1.66e-05	0	5.18e-06	4.94e-05	3.1e-05	4.43e-06	0	3.19e-05	0	6.71e-05	3.18e-05	0	0	1.82e-05	1.07e-05	3.3e-05	3.37e-05	0	2.05e-05	8.64e-05	0	0	0	0.000101744	0.000122021	4.15e-06	2.32e-05	0	2.35e-05	0.000105658	9.38e-06	1.89e-05	2.11e-05	1.06e-05	0.000155388	0	8.94e-05	0	4.46e-06
BacteriaProteobacteriaAlphaproteobacteriaRhodovibrionalesKiloniellaceaeTagaea	0	0	1.66e-05	0	0	0	0	0	0	0	0	0	0	0	0	0	4.95e-05	0	0	0	0	0	0	0	0	0	0	0	0	0	0	0	0	0	0	0	0	0	0	0
BacteriaProteobacteriaAlphaproteobacteriaRhodovibrionalesKiloniellaceaeTistlia	2.69e-05	2.21e-05	0	1.04e-05	0	3.1e-05	1.33e-05	0	0	0	0	4.54e-06	0	0	4.56e-06	0	0	0	0	2.05e-05	1.73e-05	1.49e-05	0.000232272	0	0.00010957	0	4.15e-06	2.32e-05	0	0.000225802	3.2e-06	0	0	0	0	0	0	8.47e-05	1.43e-05	4.46e-06
BacteriaProteobacteriaAlphaproteobacteriaRhodovibrionalesKiloniellaceaeuncultured	8.07e-05	5.52e-05	7.9e-05	5.18e-05	3.46e-05	4.96e-05	3.1e-05	1.54e-05	7.45e-05	5.73e-05	0.000134126	1.36e-05	1.84e-05	0	3.19e-05	0	0.000346695	0.000168725	0.000140469	0.000225046	0.000103663	0.00119512	0.000541968	7.08e-05	0.000180008	9.76e-05	1.66e-05	4.17e-05	3.79e-05	4.23e-05	3.2e-05	0	6.3e-06	0	0	0.000271929	0.000419351	0.000437456	0.000114279	0.00012487
BacteriaProteobacteriaAlphaproteobacteriaRickettsialesAB1	0.000699663	0.00449891	0.000395114	0.000181307	3.46e-05	0.000545452	0.00164739	0.000261337	0.000904968	0.00818193	0.000670628	0.0006172	0.000834177	0.000146237	0.000100352	2.14e-05	0.00181602	0.0026996	0.000456525	0.000245504	5.18e-05	0.0011503	0.00429703	0.000873064	0.000626115	7.32e-05	0.000207408	0.000843377	0.000290767	0.000338702	4.16e-05	8.44e-05	9.45e-05	0.000105356	0.000222453	0.000252506	3.81e-05	0.000263414	0.000414262	0.000280957
BacteriaProteobacteriaAlphaproteobacteriaRickettsialesAnaplasmataceae	0	0	0	0	0	6.2e-06	0	0	0	0	0	0	0	0	0	0	0	0	0	0	0	0	0	0	0	1.74e-05	0	0	0	0	0	0	0	0	0	0	0	0	0	0
BacteriaProteobacteriaAlphaproteobacteriaRickettsialesAnaplasmataceaeAnaplasma	0	0	0	0	9.88e-06	0	0	0	0	0	0	0	0	0	0	0	0	0	0	0	0	0	0	0	0	0	0	0	0	0	0	0	0	0	0	0	0	0	0	0
BacteriaProteobacteriaAlphaproteobacteriaRickettsialesAnaplasmataceaeCandidatus.Neoehrlichia	0	0	0	0	0	0	0	0	0	0	0	0	0	0	0	0	0	0	0	0	0	0	0	0	0	6.97e-06	0	0	0	0	3.2e-06	0	0	0	0	0	0	0	0	0
BacteriaProteobacteriaAlphaproteobacteriaRickettsialesAnaplasmataceaeCandidatus.Xenohaliotis	0	0	0	0	4.94e-06	0	0	0	0	0	0	0	0	0	0	0	0	0	0	0	0	0	0	0	0	0	0	0	0	0	0	0	0	0	0	0	0	0	0	0
BacteriaProteobacteriaAlphaproteobacteriaRickettsialesAnaplasmataceaeNeorickettsia	0	0	0	0	0	0	0	0	0	0	0	0	0	0	0	0	0	0	0	0	0	0	0	0	0	0	0	0	0	0	0	0	0	0	0	0	0	0	0.000199989	0
BacteriaProteobacteriaAlphaproteobacteriaRickettsialesAnaplasmataceaeuncultured	0	0	0	0	0	0	0	0	0	0	0	0	0	0	0	0	0	0	0	0	5.18e-05	0	0	0	0	0	0	0	2.53e-05	0	0	0	0	0	0	0	0	0	0	0
BacteriaProteobacteriaAlphaproteobacteriaRickettsialesAnaplasmataceaeWolbachia	0	0	0	0	0	6.2e-06	0	0	0	0	0	0	0	0	0	0	0	0	0	0	0	0	0	0	0	0	0	0	0	0	0	0	0	0	0	0	0	0	0	0
BacteriaProteobacteriaAlphaproteobacteriaRickettsialesbac2nit3	0	2.21e-05	0	1.04e-05	0	0	0	0	0	0	1.34e-05	1.82e-05	0	0	4.56e-06	0	0	3.37e-05	0	0	0	0	0	0	0	3.49e-06	4.15e-06	9.27e-06	2.53e-05	0	3.2e-06	0	0	0	0	0	0	4.7e-06	1.43e-05	4.46e-06
BacteriaProteobacteriaAlphaproteobacteriaRickettsialesMidichloriaceaeCandidatus.Anadelfobacter	0	0	0	0	0	0	0	0	0	0	0	0	0	0	0	0	0	0	0	0	0	0	0	0	0	0	0	0	0	0	0	0	0	0	0	0	0	0	0	0
BacteriaProteobacteriaAlphaproteobacteriaRickettsialesMidichloriaceaeCandidatus.Jidaibacter	0	1.1e-05	0	0	0	0	1.77e-05	0	0	0	0	0	0	0	4.56e-06	0	0	0	0	0	0	0	0.00035615	0	0	0	0	0	0	2.35e-05	0	0	0	0	0	0	0	0	0	8.92e-06
BacteriaProteobacteriaAlphaproteobacteriaRickettsialesMidichloriaceaeCandidatus.Midichloria	0	0	0	0	0	0	0	0	0	0	0	0	0	0	0	0	0	0	0	0	0	0	0	0	0	0	0	0	0	0	6.4e-06	0	0	0	0	0	0	0	0	0
BacteriaProteobacteriaAlphaproteobacteriaRickettsialesMidichloriaceaeMD3.55	0.000282556	0.000165604	0.000187159	7.25e-05	2.47e-05	0.00014876	0.000106283	0.000215219	0.000830441	0.000630114	0.00215942	0.000113456	8.59e-05	8.77e-05	7.75e-05	5.36e-05	0.000561315	0.00026996	0.000403849	0.000531926	0.000103663	0.000851522	0.00123104	0.000672495	0.000101744	0.000380008	5.39e-05	0.000125116	0.000353978	9.41e-05	2.24e-05	0.000159385	6.3e-06	7.02e-05	0.000180081	0.00792479	0.00160116	0.000503309	0.000299983	0.00083395
BacteriaProteobacteriaAlphaproteobacteriaRickettsialesMidichloriaceaeuncultured	0	0	0	0	0	0	0	0	0	0	0	0	0	0	4.56e-06	0	0	0	0	0	0	0	0	0	0	0	0	0	0	0	0	0	6.3e-06	0	2.12e-05	0	0	0	0	0
BacteriaProteobacteriaAlphaproteobacteriaRickettsialesRickettsiaceaeCandidatus.Arcanobacter	0	1.1e-05	0	0	0	0	0	0	0	0	0	0	0	0	0	0	0	0	0	0	0	0	0	0	0	0	0	0	0	9.41e-06	0	0	0	0	0	0	0	0	0	1.34e-05
BacteriaProteobacteriaAlphaproteobacteriaRickettsialesRickettsiaceaeCandidatus.Cryptoprodotis	0	0	0	0	0	0	0	0	0	0	0	0	0	0	4.56e-06	0	0	0	0	0	0	0	0	0	0	0	0	0	0	0	0	0.00023439	0	0	0	0	0	4.7e-06	0	4.46e-06
BacteriaProteobacteriaAlphaproteobacteriaRickettsialesRickettsiaceaeCandidatus.Hemipteriphilus	0	0	0	0	0	0	0	0	3.19e-05	0	0	9.08e-06	0	1.46e-05	0	0	0	3.37e-05	0	0	1.73e-05	0	0	0	0	0	0	0	0	0	3.2e-06	0	0	0	0	0	0	2.82e-05	0	0
BacteriaProteobacteriaAlphaproteobacteriaRickettsialesRickettsiaceaeCandidatus.Megaira	0.000228736	0.00041953	0.000652978	0.000476578	0.000163039	0.000154958	0.000168282	0.000584166	0.000308754	0.00551827	0.0130102	0.000176991	0.000104272	0.000321722	0.000501761	7.5e-05	0.000544806	0.00107984	0.000807698	0.000347798	0.000155494	0.0017628	0.00374732	0.00691372	0.00594027	0.000414871	9.96e-05	0.000389251	0.00042983	0.000729151	0.0001825	0.0031502	0.000233096	0.000217736	0.00256351	0.0128001	0.033205	0.0108611	0.00231415	0.00516871
BacteriaProteobacteriaAlphaproteobacteriaRickettsialesRickettsiaceaeCandidatus.Trichorickettsia	0	0	0	0	0	0	1.77e-05	0	0	0	0	0	0	0	0	0	0	0	0	0	0	0	0	0	0	0	0	0	0	0	0	0	0	0	0	0	0	0	0	0
BacteriaProteobacteriaAlphaproteobacteriaRickettsialesRickettsiaceaeOrientia	0	0	0	0	0	0	0	0	0	0	0	0	6.13e-06	0	0	0	0	0	0	0	0	0	0	0	0	3.49e-06	0	0	0	4.7e-06	0	0	0	0	0	0	0	0	1.43e-05	1.78e-05
BacteriaProteobacteriaAlphaproteobacteriaRickettsialesRickettsiaceaeuncultured	3.36e-05	0.000104883	8.32e-05	1.55e-05	0.000158098	4.96e-05	3.99e-05	0	0	0	9.39e-05	8.17e-05	5.52e-05	5.85e-05	1.82e-05	0.00015002	0.00023113	0.00013498	0.000105352	0	3.46e-05	0.000373474	0	3.54e-05	7.83e-06	3.49e-06	2.9e-05	0.000101947	1.26e-05	0	0.000147281	0	7.56e-05	7.02e-05	3.18e-05	0	0.00026686	4.23e-05	0.000142849	8.92e-06
BacteriaProteobacteriaAlphaproteobacteriaRickettsialesS25.593	1.35e-05	1.66e-05	2.91e-05	0	0	3.72e-05	7.53e-05	0	0	0	0	6.35e-05	6.13e-05	7.31e-05	2.28e-05	0	8.25e-05	0	0	0	0	0	0	0	0	0	2.49e-05	0.000101947	0	0	1.28e-05	0	0	9.83e-05	0	0	0	0	0	0
BacteriaProteobacteriaAlphaproteobacteriaRickettsialesSM2D12	0.000302739	0.000568574	0.000203796	0.00025901	0.000187741	0.000316114	0.000416275	0.000230592	0.000149054	0.000591925	0.000375552	0.000344906	0.000300549	0.000204732	0.000127721	0.000117873	0.000363204	0.000101235	0.000245821	0.000204587	0.000103663	0.000253963	0.00103748	0.00103824	0.000665247	0.000247528	7.05e-05	0.00032901	0.000151705	0.000310477	0.00012807	9.38e-06	0	5.62e-05	6.36e-05	5.83e-05	7.62e-05	0.00015993	0.00238558	0.000330012
BacteriaProteobacteriaAlphaproteobacteriaRickettsialesuncultured	0	0	0	0	1.48e-05	0	0	0	0	0	0	0	0	0	4.56e-06	0	0	0	0	0	1.73e-05	0	0	0	0	3.49e-06	0	0	0	0	0	0	0	0	0	0	0	0	0	0
BacteriaProteobacteriaAlphaproteobacteriaSAR11.cladeClade.IClade.Ia	0.170603	0.106958	0.0228542	0.0502893	0.189303	0.321191	0.223637	0.0499616	0.264719	0.267588	0.043175	0.393424	0.280909	0.217206	0.234071	0.314506	0.111487	0.050955	0.051956	0.0551771	0.0713718	0.00497468	0.0161197	0.00366923	0.00509501	0.00954901	0.0629524	0.0734665	0.0418326	0.0482933	0.27018	0.210266	0.295666	0.258376	0.213904	0.0144317	0.0634745	0.00385243	0.0030284	0.00222535
BacteriaProteobacteriaAlphaproteobacteriaSAR11.cladeClade.IClade.Ib	0.0397328	0.00883774	0.00225423	0.0166388	0.0141597	0.0256982	0.0134537	0.0293467	0.0784341	0.0316298	0.000549915	0.0379033	0.0466832	0.0759264	0.0101128	0.011723	0.00450703	0.00941486	0.0077258	0.0074265	0.00931237	0.000627437	0.00074327	2.36e-05	0.000586983	0.000115048	0.00970254	0.019824	0.000884945	0.00354226	0.0200109	0.0219764	0.018843	0.0137736	0.0422449	5.83e-05	0.000381228	0.000150522	2.86e-05	0.000187304
BacteriaProteobacteriaAlphaproteobacteriaSAR11.cladeClade.II	0.020519	0.0141039	0.00172602	0.000968696	0.00136854	0.028909	0.0162259	0.00289009	0.0249239	0.0233524	0.00229355	0.0342183	0.0218542	0.00795531	0.00241301	0.00176809	0.0212805	0.0233516	0.0112024	0.0030688	0.00195232	0.000373474	0.0026479	0.000176972	0.000414801	0.000244042	0.00710994	0.0106303	0.00195952	0.000973769	0.0020011	0.00246578	0.00171987	0.0187534	0.0104341	0.000990599	0.00167741	0.000122299	5.71e-05	0.00024082
BacteriaProteobacteriaAlphaproteobacteriaSAR11.cladeClade.III	0.00194426	0.000463691	0.000178841	0.00027455	0.00165509	0.00260329	0.00132411	0.000507302	0.00243809	0.00225313	0.000362139	0.00358067	0.00277854	0.00324647	0.000989837	0.00286109	0.000429241	0.000371195	0.000561877	0.000654678	0.000691085	0	3.1e-05	7.08e-05	3.13e-05	0.00016037	0.000485334	0.000384617	0.000240199	0.000164647	0.0031121	0.00147197	0.00264595	0.00196665	0.00236224	0.000194235	0.000343105	4.23e-05	4.29e-05	6.69e-05
BacteriaProteobacteriaAlphaproteobacteriaSAR11.cladeClade.Iuncultured	0.0136569	0.003428	0.0010772	0.00120181	0.00160074	0.00907434	0.00487131	0.000891622	0.0147137	0.00623431	0.000603565	0.0120445	0.0267918	0.00593723	0.00189301	0.00167165	0.00914614	0.0166026	0.00180854	0.00186174	0.000742916	0.000164329	0.000425832	9.44e-05	0.000258273	0.000184775	0.00131496	0.00883693	0.00146648	0.000691517	0.00414627	0.00169698	0.00263335	0.00616686	0.00445965	5.83e-05	0.000381228	0.000230487	0.000485687	9.81e-05
BacteriaProteobacteriaAlphaproteobacteriaSAR11.cladeClade.IV	0.000141278	5.52e-06	1.66e-05	1.55e-05	0.000187741	0.000136363	3.1e-05	0	0.000106467	6.68e-05	8.05e-05	0.000199682	0.000239212	0.000175485	9.12e-05	0.000214314	1.65e-05	3.37e-05	0	2.05e-05	1.73e-05	0	0	1.18e-05	7.83e-06	3.49e-06	1.66e-05	9.27e-06	1.26e-05	4.23e-05	0.000230526	0	0.000396893	9.83e-05	0.00021186	0	0.000114368	9.41e-06	1.43e-05	0
BacteriaProteobacteriaAlphaproteobacteriaSAR11.cladeuncultured	6.05e-05	6.07e-05	1.25e-05	1.04e-05	3.46e-05	0.000198346	0.000261279	4.61e-05	0.000138407	1.91e-05	0	0.000435671	5.52e-05	7.31e-05	3.19e-05	6.43e-05	0.00023113	0.00013498	7.02e-05	0	0	0	0	0	0	3.49e-06	1.24e-05	8.8e-05	1.26e-05	0	2.56e-05	0	0	0.000161546	0	1.94e-05	3.81e-05	0	0	0
BacteriaProteobacteriaAlphaproteobacteriaSneathiellalesSneathiellaceaeAT.s3.44	8.07e-05	5.52e-05	1.25e-05	5.18e-06	1.48e-05	9.3e-05	6.2e-05	0	5.32e-05	0.000124113	0	4.99e-05	6.13e-05	1.46e-05	0	0	1.65e-05	0	0	0	0	0	0	0	0	0	1.24e-05	7.88e-05	1.26e-05	0	6.4e-06	0	0	4.21e-05	0	0	0	2.35e-05	0	4.46e-06
BacteriaProteobacteriaAlphaproteobacteriaSneathiellalesSneathiellaceaeMarinibaculum	0	0	0	0	0	6.2e-06	0	0	0	0	0	4.54e-06	6.13e-06	0	0	0	0	0	0	0	0	0	0	0	0	0	0	0	0	0	0	0	0	0	0	0	0	0	0	0
BacteriaProteobacteriaAlphaproteobacteriaSneathiellalesSneathiellaceaeSneathiella	0.000921671	0.003152	0.000615546	0.000217568	5.93e-05	0.000601237	0.00135068	0.000122982	0.000926261	0.00067785	0.000831579	0.000508282	0.000576563	0.000102366	5.02e-05	0	0.004441	0.00431936	0.00103596	0.000388715	0.000224603	0.0142966	0.0298314	0.0031737	0.00180791	0.00082277	0.000489482	0.000973128	0.000518325	0.000277548	4.48e-05	1.88e-05	1.89e-05	0.000182618	1.06e-05	0.000291353	0.000114368	2.35e-05	2.86e-05	3.57e-05
BacteriaProteobacteriaAlphaproteobacteriaSphingomonadalesSphingomonadaceae	0	0	0	0	0	0	0	0	0	0	0	0	0	0	0	0	0	0	0	0	0	0	0	0	0	0	0	0	0	0	0	0	0	0	0	0	0	9.41e-06	0	0
BacteriaProteobacteriaAlphaproteobacteriaSphingomonadalesSphingomonadaceaeAltererythrobacter	0.000121096	0.000369849	0.000183	8.29e-05	0.000143276	3.72e-05	0.000106283	9.22e-05	1.06e-05	0.000257774	0.000187776	3.18e-05	3.07e-05	0	8.21e-05	0	0.000346695	0.00060741	0.000474083	0.000265963	0.000224603	0.0016881	0.000898118	0.000707889	0.000524372	0.000669372	4.15e-05	0.000115849	0.000126421	0.000127013	5.12e-05	0.000215638	0.000157497	4.92e-05	0.00361221	0.000155388	0.000190614	0.000921949	0.000914233	0.00059759
BacteriaProteobacteriaAlphaproteobacteriaSphingomonadalesSphingomonadaceaeB48	0	0	4.16e-06	0	0	0	0	0	0	0	0	0	0	0	0	0	0	0	0	0	0	1.49e-05	7.74e-06	0	0	0	0	0	0	0	0	0	0	0	0	0	0	0	0	0
BacteriaProteobacteriaAlphaproteobacteriaSphingomonadalesSphingomonadaceaeBlastomonas	0	0	4.16e-05	1.04e-05	4.94e-06	0	0	1.54e-05	0	0	0	0	0	0	0	0	0	0	0	0	0	0	2.32e-05	0	1.57e-05	0	8.3e-06	0	0.000113779	9.41e-06	0	0	0	0	6.36e-05	0	3.81e-05	4.7e-06	0	2.68e-05
BacteriaProteobacteriaAlphaproteobacteriaSphingomonadalesSphingomonadaceaeCroceicoccus	0	0	0	0	0	0	0	0	0	0	0	0	0	0	0	0	0	0	0	0	0	0	0	0	0	0	0	0	0	4.7e-06	0	0	0	0	0	0	0	2.35e-05	1.43e-05	4.46e-06
BacteriaProteobacteriaAlphaproteobacteriaSphingomonadalesSphingomonadaceaeEllin6055	0	0	0	0	0	0	0	0	0	0	0	0	0	0	0	0	0	0	0	0	1.73e-05	1.49e-05	0	0	7.83e-06	0	0	0	0	4.7e-06	0	0	0	0	0	0	0	2.35e-05	0	4.46e-06
BacteriaProteobacteriaAlphaproteobacteriaSphingomonadalesSphingomonadaceaeErythrobacter	0.000127823	0.000347768	0.000270341	0.000393695	0.000301374	7.44e-05	0.000132854	0.000261337	4.26e-05	0.000400981	0.000321901	0.000136147	4.29e-05	0.000175485	0.000396847	0.000235745	0.000280658	0.00033745	0.000245821	0.000327339	0.000535591	0.000791766	0.000952315	0.000825871	0.00170616	0.000317254	0.000170074	0.000231697	0.00042983	0.000301069	0.000240131	0.0353085	0.0161466	0.0240774	0.0345544	0.036691	0.0210438	0.00170278	0.0007571	0.000798273
BacteriaProteobacteriaAlphaproteobacteriaSphingomonadalesSphingomonadaceaeHephaestia	6.73e-06	0	0	0	0	0	0	0	0	0	0	0	0	0	0	0	0	0	0	0	0	0	0	0	0	0	0	4.63e-06	0	0	0	0	0	0	0	0	0	0	0	0
BacteriaProteobacteriaAlphaproteobacteriaSphingomonadalesSphingomonadaceaeNovosphingobium	3.36e-05	6.07e-05	2.08e-05	5.7e-05	1.48e-05	0.000154958	0.000128425	0	1.06e-05	0	0	9.53e-05	3.07e-05	1.46e-05	4.11e-05	0	6.6e-05	0	0.000105352	0	0	0.00185243	0.00317438	2.36e-05	1.57e-05	3.49e-06	4.15e-06	0.000115849	2.53e-05	0.00014583	1.28e-05	0	6.3e-06	0	0.000127116	0	0	0.000127003	0.000414262	5.35e-05
BacteriaProteobacteriaAlphaproteobacteriaSphingomonadalesSphingomonadaceaeParablastomonas	0	0	0	0	0	0	0	0	0	0	0	0	0	0	0	0	0	0	0	0	0	0	0	0	7.83e-06	3.49e-06	0	0	0	0	0	0	0	0	0	0	0	0	0	0
BacteriaProteobacteriaAlphaproteobacteriaSphingomonadalesSphingomonadaceaeParasphingopyxis	0.000235463	0.000485772	0.000149727	7.25e-05	1.48e-05	8.06e-05	0.000199281	3.07e-05	0	4.77e-05	0	0.000113456	0.000104272	0	2.74e-05	0	0.000396223	0.00074239	8.78e-05	6.14e-05	0	0.000522864	0.0040183	0.000353945	0.000406975	5.93e-05	8.3e-05	0.000254867	0.000113779	7.06e-05	1.6e-05	0.000131258	6.3e-06	2.81e-05	1.06e-05	0.000291353	0	6.59e-05	4.29e-05	1.78e-05
BacteriaProteobacteriaAlphaproteobacteriaSphingomonadalesSphingomonadaceaePlot4.2H12	0	0	0	0	0	0	0	0	0	0	0	0	0	0	0	0	0	0	0	0	0	0	0	0	0	0	0	0	0	0	0	0	0	0	0	0	0	4.7e-06	0	0
BacteriaProteobacteriaAlphaproteobacteriaSphingomonadalesSphingomonadaceaePolymorphobacter	0	3.86e-05	0	0	0	0	0	0	0	0	0	0	0	0	0	0	0	0	0	0	0	0	0	0	0	0	0	0	0	0	0	0	0	0	0	0	0	9.41e-06	0	0
BacteriaProteobacteriaAlphaproteobacteriaSphingomonadalesSphingomonadaceaePorphyrobacter	0	0	4.16e-06	0	0	0	4.43e-06	0	0	0	0	0	0	0	0	0	0	0	0	0	1.73e-05	0	0	0	0	0	0	4.63e-06	1.26e-05	0	0	9.38e-06	0	0	5.3e-05	0	0	9.41e-06	0	4.46e-06
BacteriaProteobacteriaAlphaproteobacteriaSphingomonadalesSphingomonadaceaeQipengyuania	0	0	4.16e-06	5.18e-06	0	0	0	0	0	0	0	0	0	0	9.12e-06	0	1.65e-05	0	0	0	0	0	0	1.18e-05	0	0	0	2.78e-05	0	0	0	0	6.3e-06	7.02e-06	0	0	0	9.41e-06	0	0
BacteriaProteobacteriaAlphaproteobacteriaSphingomonadalesSphingomonadaceaeRhizorhapis	0	5.52e-06	4.16e-06	1.04e-05	0	0	8.86e-06	0	0	0	0	4.54e-06	0	0	0	0	0	0	0	0	0	1.49e-05	0	0	0	0	0	0	1.26e-05	4.7e-06	0	0	0	0	0	0	0	4.7e-06	0	4.46e-06
BacteriaProteobacteriaAlphaproteobacteriaSphingomonadalesSphingomonadaceaeSD04E11	0	0	0	0	0	0	0	0	0	0	0	0	0	0	0	0	0	0	0	0	0	0	0	0	0	0	0	0	0	4.7e-06	0	0	0	0	0	0	0	0	0	0
BacteriaProteobacteriaAlphaproteobacteriaSphingomonadalesSphingomonadaceaeSphingobium	0	1.1e-05	1.66e-05	1.04e-05	0.000266791	0	5.31e-05	0.000630284	0	0.000105019	0.000509677	1.82e-05	0	0.000599573	4.56e-05	0.000107157	0	0.000101235	0.000702346	6.14e-05	0.00024188	1.49e-05	0.000325181	0.000377541	0.00130702	4.88e-05	3.32e-05	0.00491661	2.53e-05	8.94e-05	0.000102456	9.38e-06	3.78e-05	0.000238808	0.000158895	0.000349623	0.000343105	2.82e-05	2.86e-05	0
BacteriaProteobacteriaAlphaproteobacteriaSphingomonadalesSphingomonadaceaeSphingomicrobium	0	0	0	0	0	0	0	0	0	0	0	0	0	0	0	0	0	0	0	0	0	0	0	0	0	0	0	0	0	0	0	0	0	0	1.06e-05	0	0	0	0	1.34e-05
BacteriaProteobacteriaAlphaproteobacteriaSphingomonadalesSphingomonadaceaeSphingomonas	0.000242191	0.000149044	0.00013725	1.04e-05	0.000153158	6.82e-05	0.00011514	0.00027671	1.06e-05	9.55e-06	0.000120713	4.99e-05	7.97e-05	0.00011699	5.93e-05	6.43e-05	4.95e-05	6.75e-05	5.27e-05	4.09e-05	3.46e-05	0.00014939	0.000820694	7.08e-05	0.000281752	3.49e-05	0.000228149	0.00035218	0.000126421	5.65e-05	7.36e-05	0	6.3e-05	2.11e-05	0.00010593	1.94e-05	0	0.000164634	0	0.000414745
BacteriaProteobacteriaAlphaproteobacteriaSphingomonadalesSphingomonadaceaeSphingopyxis	3.36e-05	3.31e-05	1.66e-05	0.000300451	0.000306315	0	7.09e-05	1.54e-05	1.06e-05	0	2.68e-05	9.08e-06	6.13e-06	4.39e-05	0.000305618	8.57e-05	0	6.75e-05	0	6.14e-05	1.73e-05	1.49e-05	0.000325181	1.18e-05	0.000211314	2.44e-05	1.24e-05	1.85e-05	0	0.000366928	0.000115263	0.000328146	0.000440992	0	0.00021186	0	0	0.000338675	0.000585681	0.000151627
BacteriaProteobacteriaAlphaproteobacteriaSphingomonadalesSphingomonadaceaeSphingorhabdus	0.00120423	0.0033728	0.00069041	0.000606083	0.000138336	0.00096074	0.00162525	0.000584166	0.000883674	0.000964265	0.000844991	0.000807806	0.000558162	0.00023398	0.000305618	5.36e-05	0.00204715	0.00195721	0.000702346	0.000409174	0.000259157	0.00730516	0.0184656	0.002572	0.00223836	0.000679831	0.000526816	0.0012975	0.000657387	0.000597433	9.61e-05	0.000750047	0.000239396	0.000491663	0.0303807	0.00215601	0.0178796	0.000649128	0.000799954	0.00047718
BacteriaProteobacteriaAlphaproteobacteriaSphingomonadalesSphingomonadaceaeSphingosinicella	0	0	0	0	0	0	0	0	0	0	0	0	0	0	0	0	0	0	0	0	0	0	0	0	0	0	0	0	0	0	0	0	0	0	0	0	0	4.7e-06	0	0
BacteriaProteobacteriaAlphaproteobacteriaSphingomonadalesSphingomonadaceaeStakelama	0	0	0	0	0	0	0	0	0	0	0	0	0	0	0	0	0	0	0	0	0	0	0	0	0	0	0	4.63e-06	0	0	0	0	0	0	0	0	0	0	0	0
BacteriaProteobacteriaAlphaproteobacteriaSphingomonadalesSphingomonadaceaeuncultured	1.35e-05	1.66e-05	4.16e-06	5.18e-06	2.47e-05	6.2e-06	3.1e-05	3.07e-05	1.06e-05	9.55e-06	0	1.82e-05	6.13e-06	4.39e-05	1.37e-05	1.07e-05	9.91e-05	3.37e-05	0	6.14e-05	5.18e-05	0.000104573	6.97e-05	0.000212367	0.000446107	0.00013248	1.24e-05	2.32e-05	1.26e-05	9.41e-06	1.92e-05	1.88e-05	2.52e-05	7.02e-06	2.12e-05	0	0.000114368	0.000804354	0.000428547	0.000129329
BacteriaProteobacteriaAlphaproteobacteriaThalassobaculalesNisaeaceaeNisaea	0	0	0	0	0	0	0	0	0	0	0	0	0	0	0	0	0	0	0	0	1.73e-05	0	0	0	0	0	0	0	0	0	0	0	0	7.02e-06	0	0	0	0	0	0
BacteriaProteobacteriaAlphaproteobacteriaThalassobaculalesNisaeaceaeOM75.clade	0.000188371	4.97e-05	1.25e-05	5.18e-06	1.48e-05	0.000278924	4.87e-05	1.54e-05	4.26e-05	0.000210038	0	0.000363059	0.000288282	1.46e-05	3.19e-05	3.21e-05	0.000445751	0.00013498	0.000105352	0	3.46e-05	1.49e-05	0	0	7.83e-06	0	2.49e-05	6.02e-05	1.26e-05	4.7e-06	3.52e-05	0	0	0.000372259	1.06e-05	0	0	0	0	8.92e-06
BacteriaProteobacteriaAlphaproteobacteriaThalassobaculalesOceanibaculaceaeOceanibaculum	8.75e-05	4.97e-05	1.66e-05	5.18e-06	0	0.000167355	7.97e-05	1.54e-05	1.06e-05	0	1.34e-05	0.000235988	0.000159475	2.92e-05	1.82e-05	0	0	3.37e-05	0	0	0	0	0.000247757	0	0	0	2.9e-05	1.85e-05	5.06e-05	1.88e-05	3.2e-06	0	0	7.73e-05	0	0	0	0	0	4.46e-06
BacteriaProteobacteriaAlphaproteobacteriaThalassobaculalesThalassobaculaceaeThalassobaculum	0	0	2.5e-05	0	0.000217385	0	0	3.07e-05	0	0	4.02e-05	0	6.13e-06	1.46e-05	0	5.36e-05	0	0	1.76e-05	0	5.18e-05	0	0	0	0	0	8.3e-06	0	6.32e-05	4.7e-06	0.000102456	0	4.41e-05	0	0	0	3.81e-05	0	1.43e-05	0
BacteriaProteobacteriaAlphaproteobacteriaThalassobaculalesuncultured	6.73e-05	0.000320168	0.000299455	0.00162658	0.000503938	8.06e-05	0.000203709	0.000415065	4.26e-05	0.000400981	0	5.9e-05	4.91e-05	0.000175485	0.000273688	0.000235745	0.000660371	0.00236215	0.00129934	0.00795843	0.00179682	0.00043323	0.000464544	0.00105004	0.00430454	0.000578728	6.64e-05	0.000273403	0.000467756	0.00200869	0.000300965	0.000271892	0.000220496	1.4e-05	7.42e-05	0.000252506	0.000152491	0.000512717	0.000199989	0.000668944
BacteriaProteobacteriaAlphaproteobacteriaTistrellalesGeminicoccaceaeCandidatus.Alysiosphaera	0	7.73e-05	8.32e-06	5.18e-06	0	0	3.1e-05	0	0	0	0	0	0	0	0	0	0	6.75e-05	7.02e-05	0	0	0.000567681	0	0.000106183	1.57e-05	0	0	2.78e-05	1.26e-05	1.41e-05	0	0	0	0	0	0	0	3.76e-05	0	0
BacteriaProteobacteriaAlphaproteobacteriaTistrellalesGeminicoccaceaeuncultured	2.69e-05	0	0	0	0	6.2e-06	0	0	0	0	0	0	0	0	0	0	1.65e-05	0	0	0	0	1.49e-05	0	0.00012978	0	0	0	4.63e-06	0	0	0	0	0	0	0	0	0	1.88e-05	0	0
BacteriaProteobacteriaAlphaproteobacteriaTistrellalesTistrellaceaeTistrella	0	0	0	0	0	0	0	0	0	0	0	0	0	0	0	0	0	0	0	0	0	0	0	0	4.7e-05	0	0	0	0	0	4.48e-05	0	0	0	0	0	0	0	0	0
BacteriaProteobacteriaAlphaproteobacteriauncultured	0.00148678	0.000590654	0.000295296	0.000119144	0.000405126	0.00124586	0.000664269	0.000230592	0.00150118	0.000735133	0.000201188	0.00158838	0.000680835	0.000175485	9.12e-05	0.000396481	0.000957538	0.000978606	0.000456525	0.000491008	0.000293711	0.00153871	0.00140137	0.000188771	9.39e-05	0.000404412	0.000535112	0.000746065	0.000126421	0.000141126	0.000531491	1.88e-05	0.000529191	0.000294998	0.000201267	3.88e-05	7.62e-05	0.000291637	0.000214273	0.000169466
BacteriaProteobacteriaDeltaproteobacteria10bav.F6	0	0	0	0	0	0	0	0	0	0	0	0	0	0	0	0	0	0	1.76e-05	0	0	0	0	0	0	0	0	0	0	0	0	0	0	0	0	0	0	0	0	0
BacteriaProteobacteriaDeltaproteobacteriaBdellovibrionalesBacteriovoracaceae	2.69e-05	0	4.16e-06	0	4.94e-06	0	0	3.07e-05	0	0	0	9.08e-06	0	0	0	1.07e-05	0	0	0	0	0	1.49e-05	0	0	0	0	0	9.27e-06	0	0	9.61e-06	0	0	0	0	0	0	0	0	0
BacteriaProteobacteriaDeltaproteobacteriaBdellovibrionalesBacteriovoracaceaeHalobacteriovorax	6.05e-05	3.31e-05	8.32e-06	5.18e-06	2.96e-05	3.1e-05	2.66e-05	4.61e-05	0.000117113	0	8.05e-05	5.9e-05	7.36e-05	1.46e-05	1.82e-05	2.14e-05	3.3e-05	3.37e-05	0	2.05e-05	0	0.00014939	0	1.18e-05	0.000172182	0.000104589	0	4.63e-06	1.26e-05	0	3.52e-05	0	0	1.4e-05	3.18e-05	0	0	6.11e-05	7.14e-05	3.57e-05
BacteriaProteobacteriaDeltaproteobacteriaBdellovibrionalesBacteriovoracaceaePeredibacter	0.000423834	0.000126963	0.000120614	3.11e-05	0.000736144	0.000433883	0.000314421	0.000445811	0.000617507	0.000295962	0.000268251	0.000753347	0.000582697	0.000336346	0.000150528	0.000417912	0.000528297	0.00033745	0.000193145	0.000327339	0.000501037	0.00103079	0.000472286	0.0006371	0.00141659	0.00820329	0.000211556	0.000291938	0.000214915	0.000127013	0.000665964	0.000562535	0.000844185	0.00028095	0.000148302	3.88e-05	0.000343105	0.000987803	0.00964231	0.00179277
BacteriaProteobacteriaDeltaproteobacteriaBdellovibrionalesBacteriovoracaceaeuncultured	0.000316194	0.000138003	7.49e-05	3.63e-05	3.46e-05	0.000161156	0.000106283	7.69e-05	0.000404574	9.55e-06	0.00052309	0.000499206	0.000306683	0.00023398	3.19e-05	4.29e-05	0.000478769	0.000438685	0.000245821	6.14e-05	0.00012094	0.00043323	0	0.000271358	0.000117397	0.000167343	4.56e-05	9.73e-05	0.000101137	5.65e-05	6.72e-05	0	1.26e-05	8.43e-05	2.12e-05	1.94e-05	0.000304983	0.000188153	8.57e-05	7.58e-05
BacteriaProteobacteriaDeltaproteobacteriaBdellovibrionalesBdellovibrionaceaeBdellovibrio	0.000302739	8.83e-05	5.41e-05	0	5.43e-05	0.000247933	0.000203709	0.000215219	0.00012776	7.64e-05	1.34e-05	0.000508282	0.000392554	0.000102366	9.58e-05	6.43e-05	0.000528297	0.00013498	7.02e-05	8.18e-05	0.000103663	0.00134451	0	0.000483724	0.000211314	0.000101103	4.98e-05	8.8e-05	0.000139063	8.94e-05	4.16e-05	0.000187512	1.26e-05	0.000252855	1.06e-05	0	0.000114368	0.000286933	0.000128564	0.000272037
BacteriaProteobacteriaDeltaproteobacteriaBdellovibrionalesBdellovibrionaceaeOM27.clade	0.000181643	8.83e-05	6.24e-05	0.000243469	0.00034584	6.2e-05	3.99e-05	6.15e-05	0.000180994	6.68e-05	0.0001073	4.54e-05	1.84e-05	5.85e-05	0.000214389	0.000214314	0.000709899	0.00040494	0.000316056	0.000818347	0.00127851	0.00058262	0.000232272	0.000200569	0.000579157	0.000320741	9.54e-05	8.8e-05	5.06e-05	3.76e-05	0.000332982	9.38e-06	0.000296095	7.02e-06	0	0	0.000114368	0.000206968	0.0007571	0.000147168
BacteriaProteobacteriaDeltaproteobacteriaBradymonadales	4.71e-05	2.21e-05	5.41e-05	7.25e-05	6.42e-05	2.48e-05	3.54e-05	1.54e-05	1.06e-05	0	0	1.82e-05	1.84e-05	4.39e-05	5.93e-05	1.07e-05	0.000313676	0.000101235	0.000140469	0.000184128	0.00012094	0.000597559	0	0.000224165	0.000766991	0.000400926	2.07e-05	0	2.53e-05	6.59e-05	1.6e-05	0	0	0	3.18e-05	0.000563282	0	0.000333971	0.00187132	0.000165006
BacteriaProteobacteriaDeltaproteobacteriaDeltaproteobacteria.Incertae.SedisSyntrophorhabdaceaeSyntrophorhabdus	0	0	0	0	0	0	0	0	0	0	0	0	0	0	0	0	0	0	0	0	0	0	0	0	0	0	0	4.63e-06	0	0	0	0	0	0	0	0	0	4.7e-06	1.43e-05	0
BacteriaProteobacteriaDeltaproteobacteriaDeltaproteobacteria.Incertae.SedisUnknown.FamilyDeferrisoma	1.35e-05	0	0	0	0	0	0	1.54e-05	0	0	0	0	0	0	0	0	0.000115565	6.75e-05	0	0	3.46e-05	0	0	4.72e-05	0	0	0	0	0	0	0	0	0	0	0	0	0	4.7e-06	0	0
BacteriaProteobacteriaDeltaproteobacteriaDesulfarculalesDesulfarculaceaeDesulfatiglans	6.73e-05	0.000110403	4.58e-05	1.55e-05	9.88e-06	1.86e-05	0	1.54e-05	0.000180994	0	0	2.27e-05	1.84e-05	0	0	0	0.000280658	0.00020247	7.02e-05	0	8.64e-05	0.000388413	0.000541968	0.000259559	0	0	4.15e-06	0	2.53e-05	1.88e-05	3.2e-06	0	0	0	0	0.000252506	3.81e-05	9.41e-05	4.29e-05	1.34e-05
BacteriaProteobacteriaDeltaproteobacteriaDesulfarculalesDesulfarculaceaeuncultured	7.4e-05	7.18e-05	3.33e-05	2.07e-05	4.94e-06	3.1e-05	3.99e-05	0	0	0	5.37e-05	1.36e-05	1.23e-05	0	4.56e-06	0	0.000330186	0	1.76e-05	2.05e-05	1.73e-05	0.000119512	0	0.000117982	0	0	1.66e-05	6.02e-05	1.26e-05	1.41e-05	3.2e-06	0	0	3.51e-05	0	0	0	4.23e-05	1.43e-05	4.46e-06
BacteriaProteobacteriaDeltaproteobacteriaDesulfobacteralesDesulfobacteraceae	0	0	0	0	0	0	0	0	2.13e-05	0	0	0	0	0	0	0	0	0	0	2.05e-05	0	0	0	0	0	1.05e-05	0	0	0	0	0	0	0	0	0	0	0	9.41e-06	0	0
BacteriaProteobacteriaDeltaproteobacteriaDesulfobacteralesDesulfobacteraceaeAlgorimarina	0	0	0	0	0	0	0	0	0	0	0	0	0	0	0	0	0	0	0	0	0	0.000134451	0	0	0	0	0	0	0	0	0	0	0	0	0	0	0	0	0	0
BacteriaProteobacteriaDeltaproteobacteriaDesulfobacteralesDesulfobacteraceaeDesulfatirhabdium	0	0	0	0	0	0	0	0	0	0	0	0	0	0	0	0	6.6e-05	0	3.51e-05	0	0	5.98e-05	0	0	0	0	0	0	0	9.41e-06	0	0	0	0	0	0	0	1.41e-05	0	0
BacteriaProteobacteriaDeltaproteobacteriaDesulfobacteralesDesulfobacteraceaeDesulfatitalea	6.73e-06	0	0	0	0	0	0	0	0	0	5.37e-05	0	0	0	0	0	0	0	0	0	0	0	0	0	0	0	0	0	0	0	0	0	0	0	0	0	0	0	0	0
BacteriaProteobacteriaDeltaproteobacteriaDesulfobacteralesDesulfobacteraceaeDesulfobacter	1.35e-05	0	0	0	1.48e-05	0	0	0	0	0	0	0	0	0	0	0	4.95e-05	3.37e-05	0	2.05e-05	0	1.49e-05	0	0	0	2.09e-05	0	0	0	0	6.4e-06	0	6.3e-06	0	0	0	0	9.41e-06	1.43e-05	0
BacteriaProteobacteriaDeltaproteobacteriaDesulfobacteralesDesulfobacteraceaeDesulfobacterium	0	0	4.16e-06	0	1.48e-05	1.24e-05	0	0	0	0	0	0	0	1.46e-05	4.56e-06	0	8.25e-05	0	5.27e-05	4.09e-05	0.000103663	0.000179268	0	0	0	6.28e-05	0	0	0	0	6.4e-06	0	0	0	0	0	0	1.41e-05	0	8.92e-06
BacteriaProteobacteriaDeltaproteobacteriaDesulfobacteralesDesulfobacteraceaeDesulfobacula	0	5.52e-06	4.16e-06	0	4.94e-06	0	0	0	0	0	0	0	0	0	0	0	6.6e-05	0	0	0	0	1.49e-05	0	0	7.83e-06	0	0	0	0	0	6.4e-06	0	0	0	0	0	0	4.7e-06	0	4.46e-06
BacteriaProteobacteriaDeltaproteobacteriaDesulfobacteralesDesulfobacteraceaeDesulfobotulus	0	0	0	0	0	0	0	0	0	0	0	0	0	0	0	0	0	0	0	0	0	0	0	0	0	0	0	0	0	0	0	0	0	0	0	0	0	0	0	0
BacteriaProteobacteriaDeltaproteobacteriaDesulfobacteralesDesulfobacteraceaeDesulfococcus	8.75e-05	7.73e-05	3.33e-05	5.18e-06	0	1.86e-05	4.43e-06	0	4.26e-05	0.000105019	0.000160951	0	0	1.46e-05	9.12e-06	0	0.000313676	6.75e-05	0.000140469	2.05e-05	5.18e-05	0.000328657	0	0.000259559	3.13e-05	4.88e-05	8.3e-06	2.32e-05	1.26e-05	4.7e-06	0	0	0	0	0	0	0.000114368	6.59e-05	1.43e-05	4.46e-06
BacteriaProteobacteriaDeltaproteobacteriaDesulfobacteralesDesulfobacteraceaeDesulfoconvexum	6.73e-06	0	4.16e-06	0	1.48e-05	0	0	0	1.06e-05	0	0.000187776	0	6.13e-06	0	4.56e-06	0	8.25e-05	0	1.76e-05	0	0.00012094	0.000239024	0	0	0	0.000111562	0	4.63e-06	0	0	1.28e-05	9.38e-05	0	7.02e-06	0	0	0	4.7e-06	0	1.78e-05
BacteriaProteobacteriaDeltaproteobacteriaDesulfobacteralesDesulfobacteraceaeDesulfofaba	2.69e-05	0	0	0	1.98e-05	0	0	0	0	0	0	4.54e-06	0	1.46e-05	4.56e-06	1.07e-05	4.95e-05	0	0.000158028	4.09e-05	3.46e-05	7.47e-05	0	0	0	7.67e-05	0	0	0	0	6.4e-06	0	0	0	0	0	0	0	0	0
BacteriaProteobacteriaDeltaproteobacteriaDesulfobacteralesDesulfobacteraceaeDesulfofrigus	1.35e-05	0	0	5.18e-06	2.47e-05	1.24e-05	4.43e-06	0	0	0	0	4.54e-06	0	0	0	1.07e-05	8.25e-05	0.000101235	5.27e-05	0	0.000138217	0	0	0	0	4.88e-05	0	0	0	4.7e-06	6.4e-06	0	0.000132298	0	0	0	0	4.7e-06	0	4.46e-06
BacteriaProteobacteriaDeltaproteobacteriaDesulfobacteralesDesulfobacteraceaeDesulfonema	6.73e-05	1.1e-05	1.66e-05	1.04e-05	4.94e-06	6.2e-06	1.77e-05	1.54e-05	2.13e-05	0	2.68e-05	1.82e-05	1.84e-05	0	9.12e-06	1.07e-05	0.000297167	0.00013498	0.000105352	0.000163669	5.18e-05	0.00014939	0	2.36e-05	0	2.09e-05	4.15e-06	3.24e-05	1.26e-05	1.88e-05	3.84e-05	0	0	0	1.06e-05	1.94e-05	0	2.82e-05	0	2.23e-05
BacteriaProteobacteriaDeltaproteobacteriaDesulfobacteralesDesulfobacteraceaeDesulfosarcina	4.71e-05	1.1e-05	3.33e-05	0	9.88e-06	2.48e-05	1.33e-05	0	2.13e-05	0	0.000187776	9.08e-06	0	0	0	0	0.000561315	0.000168725	3.51e-05	2.05e-05	3.46e-05	0.000672254	0.000317438	0.000188771	0.000125223	6.97e-06	8.3e-06	9.27e-06	2.53e-05	0	0	9.38e-06	0	0	0	0.000213659	7.62e-05	0.000178745	2.86e-05	4.46e-06
BacteriaProteobacteriaDeltaproteobacteriaDesulfobacteralesDesulfobacteraceaeDesulfotignum	0	1.1e-05	4.16e-06	0	0	1.24e-05	0	0	0	0	0	0	6.13e-06	0	0	0	3.3e-05	0	0	2.05e-05	3.46e-05	8.96e-05	0.00051874	0	0	2.09e-05	0	1.39e-05	0	4.7e-06	0	9.38e-06	0	0	0	0	0	0	0	0
BacteriaProteobacteriaDeltaproteobacteriaDesulfobacteralesDesulfobacteraceaeSEEP.SRB1	9.42e-05	8.28e-05	6.65e-05	0	2.96e-05	1.86e-05	0	0	0.000149054	1.91e-05	9.39e-05	1.36e-05	1.84e-05	0	0	0	0.000429241	3.37e-05	0.000122911	0	0.00012094	0.000478047	0.000309696	0.000224165	0.000172182	1.39e-05	2.49e-05	2.32e-05	2.53e-05	2.35e-05	9.61e-06	0	4.41e-05	0	0	0	0	7.06e-05	0	8.92e-06
BacteriaProteobacteriaDeltaproteobacteriaDesulfobacteralesDesulfobacteraceaeSva0081.sediment.group	0.000511292	0.000132483	5.41e-05	5.18e-06	5.93e-05	0.000123966	7.09e-05	3.07e-05	0.000298107	4.77e-05	0.000362139	3.18e-05	2.45e-05	0	4.56e-06	0	0.00222875	0.00047243	0.000456525	4.09e-05	6.91e-05	0.00313718	0.00104522	0.00089666	7.83e-05	0.000306796	1.24e-05	4.63e-05	8.85e-05	1.88e-05	6.4e-06	0	0	1.4e-05	1.06e-05	0.00252506	0.00243986	0.000616201	5.71e-05	4.91e-05
BacteriaProteobacteriaDeltaproteobacteriaDesulfobacteralesDesulfobacteraceaeuncultured	0.000181643	0.000253926	5.82e-05	3.11e-05	4.45e-05	6.2e-06	1.33e-05	0	8.52e-05	9.55e-06	1.34e-05	2.27e-05	6.13e-06	1.46e-05	2.28e-05	1.07e-05	0.00067688	0.00026996	0.000280938	0.000143211	0.00024188	0.00131463	7.74e-06	0.000188771	7.83e-06	0.000146425	1.24e-05	0.000106581	7.59e-05	3.29e-05	3.84e-05	0	0.000182697	0	1.06e-05	0	0.000114368	0.000183449	0	4.46e-05
BacteriaProteobacteriaDeltaproteobacteriaDesulfobacteralesDesulfobulbaceae	0	1.66e-05	4.16e-06	0	0	6.2e-06	0	0	0	0	0	9.08e-06	0	0	0	0	0	6.75e-05	0	0	0	0.000194207	0	3.54e-05	0	1.39e-05	0	9.27e-06	0	0	0	0	0	0	0	0	0	4.7e-06	0	0
BacteriaProteobacteriaDeltaproteobacteriaDesulfobacteralesDesulfobulbaceae.Desulfobacterium..catecholicum.group	0	5.52e-06	4.16e-06	5.18e-06	4.94e-06	1.24e-05	0	0	3.19e-05	0	0	0	0	1.46e-05	0	0	3.3e-05	0	0	0	0	1.49e-05	0	4.72e-05	0	6.97e-06	0	0	1.26e-05	0	0	0	0	0	0	0	0	9.41e-06	0	1.34e-05
BacteriaProteobacteriaDeltaproteobacteriaDesulfobacteralesDesulfobulbaceaeCandidatus.Electrothrix	0	1.66e-05	3.33e-05	2.07e-05	0	0	0	0	1.06e-05	0	0	0	0	0	0	0	0	0	0	2.05e-05	0	0.000224085	0	0	0	8.02e-05	0	0	2.53e-05	3.76e-05	0	0	0	0	0	0	0	7.53e-05	2.86e-05	0
BacteriaProteobacteriaDeltaproteobacteriaDesulfobacteralesDesulfobulbaceaeDesulfobulbus	6.73e-06	1.66e-05	1.66e-05	5.18e-06	0	0	0	0	7.45e-05	0	0	0	0	0	0	1.07e-05	0.000132074	3.37e-05	7.02e-05	0	0	0.00014939	0	0.000106183	0.000133049	6.97e-06	0	0	2.53e-05	4.7e-06	3.2e-06	0	6.3e-06	0	0	0	0	6.59e-05	0	8.92e-06
BacteriaProteobacteriaDeltaproteobacteriaDesulfobacteralesDesulfobulbaceaeDesulfocapsa	6.73e-06	2.21e-05	4.58e-05	0	0	6.2e-06	4.43e-06	0	5.32e-05	0	0	0	0	0	0	1.07e-05	0.000132074	3.37e-05	0	0	3.46e-05	0	0	1.18e-05	0	1.05e-05	8.3e-06	0	0	4.7e-06	0	0	6.3e-06	0	0	0.000349623	3.81e-05	7.06e-05	4.29e-05	4.46e-06
BacteriaProteobacteriaDeltaproteobacteriaDesulfobacteralesDesulfobulbaceaeDesulfopila	2.02e-05	4.97e-05	1.25e-05	0	4.94e-06	0	8.86e-06	0	0	0	9.39e-05	0	1.23e-05	0	4.56e-06	1.07e-05	3.3e-05	6.75e-05	0	4.09e-05	3.46e-05	7.47e-05	1.55e-05	1.18e-05	0	2.44e-05	0	9.27e-06	0	0	3.2e-06	0	0	0	2.12e-05	0	3.81e-05	3.29e-05	4.29e-05	0
BacteriaProteobacteriaDeltaproteobacteriaDesulfobacteralesDesulfobulbaceaeDesulfoprunum	0	0	0	0	0	0	0	0	0	0	0	0	0	0	0	0	0	0	0	0	0	0	0	0	0	6.97e-06	0	0	0	0	0	0	0	0	0	0	0	4.7e-06	0	1.78e-05
BacteriaProteobacteriaDeltaproteobacteriaDesulfobacteralesDesulfobulbaceaeDesulforhopalus	9.42e-05	0.000149044	0.000203796	0.000134685	0.000202563	8.06e-05	9.3e-05	7.69e-05	0.000117113	0.000362793	0.000254839	0.000158838	0.000104272	5.85e-05	3.65e-05	0.000107157	0.000610843	0.00033745	0.00038629	0.000143211	0.000414651	0.00177774	0.00038712	0.00204108	0.000986132	0.00103892	1.24e-05	4.63e-05	0.000164347	8e-05	0.000105658	0.000525033	0	5.62e-05	2.12e-05	0	0.000343105	0.000630312	0.000585681	0.00167236
BacteriaProteobacteriaDeltaproteobacteriaDesulfobacteralesDesulfobulbaceaeDesulfotalea	3.36e-05	1.66e-05	0.000191318	5.18e-05	6.92e-05	2.48e-05	2.66e-05	4.61e-05	4.26e-05	6.68e-05	0.000214601	2.27e-05	1.23e-05	5.85e-05	2.74e-05	3.21e-05	0.000297167	6.75e-05	0.00026338	6.14e-05	1.73e-05	8.96e-05	0	0.000483724	7.04e-05	0.000240556	1.24e-05	0	7.59e-05	5.65e-05	2.24e-05	0	6.3e-06	0	8.47e-05	0	0.000114368	0.00025871	7.14e-05	8.92e-05
BacteriaProteobacteriaDeltaproteobacteriaDesulfobacteralesDesulfobulbaceaeDesulfurivibrio	0	0	0	0	0	0	0	0	0	0	0	0	0	0	0	0	1.65e-05	0	0	0	0	0	0	0	0	0	0	0	0	0	3.2e-06	0	6.3e-06	0	0	0	0	0	0	0
BacteriaProteobacteriaDeltaproteobacteriaDesulfobacteralesDesulfobulbaceaeMSBL7	1.35e-05	0	4.16e-06	0	0	0	4.43e-06	0	0	0	0	0	0	0	0	0	0	0	1.76e-05	0	0	0	0	0	0	0	0	0	0	0	3.2e-06	6.56e-05	0	0	0	0	0.00026686	4.7e-06	0	4.46e-06
BacteriaProteobacteriaDeltaproteobacteriaDesulfobacteralesDesulfobulbaceaeSEEP.SRB4	1.35e-05	5.52e-06	2.08e-05	0	9.88e-06	1.24e-05	0	0	0	0	0	0	0	0	4.56e-06	0	0.000198111	6.75e-05	5.27e-05	0	6.91e-05	8.96e-05	0	0.000212367	0	6.97e-05	0	0	3.79e-05	0	0	0	0	0	0	0	0.000114368	6.59e-05	1.43e-05	2.23e-05
BacteriaProteobacteriaDeltaproteobacteriaDesulfobacteralesDesulfobulbaceaeuncultured	0.00150697	0.000745218	0.000661296	0.000202028	0.000276672	0.000266528	0.000274565	0.000215219	0.00150118	0.00067785	0.00159609	0.000163376	0.000165609	0.000175485	5.47e-05	9.64e-05	0.00695041	0.00266586	0.00205436	0.000531926	0.000967519	0.0102481	0.00528031	0.0051204	0.00233228	0.00102498	0.000190815	0.000231697	0.000682672	0.000230506	0.000102456	0.000206263	0.000144897	2.11e-05	6.36e-05	0.0025639	0.00274484	0.00222491	0.000799954	0.000548534
BacteriaProteobacteriaDeltaproteobacteriaDesulfovibrionalesDesulfomicrobiaceaeDesulfoplanes	0	0	0	0	0	0	0	0	0	0	0	0	0	0	0	0	0	0	1.76e-05	0	1.73e-05	0	0	0	7.83e-06	5.58e-05	0	0	0	0	0	0	0	0	0	0	0	9.41e-06	0	0
BacteriaProteobacteriaDeltaproteobacteriaDesulfovibrionalesDesulfovibrionaceaeDesulfovibrio	0	0	4.16e-06	0	9.88e-06	0	0	0	0	0	0	0	0	1.46e-05	0	0	0	0	0	0	0	0	0	0	0	0	0	0	0	0	0	0	0	0	0	0	0	0	0	0
BacteriaProteobacteriaDeltaproteobacteriaDesulfovibrionalesDesulfovibrionaceaeHalodesulfovibrio	6.73e-06	1.66e-05	0	0	0	0	0	0	0	0	0	0	0	0	0	0	0	0	1.76e-05	0	1.73e-05	0	0	0	0	0	0	0	1.26e-05	0	6.4e-06	0	0	0	0	0	0	4.7e-06	0	0
BacteriaProteobacteriaDeltaproteobacteriaDesulfovibrionalesDesulfovibrionaceaeuncultured	1.35e-05	1.66e-05	0	0	0	0	0	0	0	0	0	0	6.13e-06	0	9.12e-06	0	6.6e-05	0	0	0	0	0	0	0	0	0	4.15e-06	0	5.06e-05	0	3.2e-06	0	0	0	0	0	0	0	0	4.46e-06
BacteriaProteobacteriaDeltaproteobacteriaDesulfuromonadales	0	0	0	0	0	0	0	0	0	0	0	0	0	0	0	0	0	3.37e-05	1.76e-05	0	0	2.99e-05	0	0	0	0	0	0	0	4.7e-06	0	0	0	0	0	0	0	4.7e-06	0	0
BacteriaProteobacteriaDeltaproteobacteriaDesulfuromonadalesC8S.102	0	0	0	0	0	0	0	0	0	0	0	0	0	0	0	0	1.65e-05	3.37e-05	0	0	0	0	0	0	0	0	0	0	0	0	0	0	0	0	0	0	7.62e-05	0	0	0
BacteriaProteobacteriaDeltaproteobacteriaDesulfuromonadalesDesulfuromonadaceae	0	0	0	5.18e-06	0	0	0	0	0	0	0	0	0	0	0	0	3.3e-05	0	0	0	0	0	0	0	0	0	0	0	0	0	0	0	0	0	0	0	0	0	0	0
BacteriaProteobacteriaDeltaproteobacteriaDesulfuromonadalesDesulfuromonadaceaeDesulfuromonas	6.73e-06	0	4.16e-06	5.18e-06	4.94e-06	6.2e-06	0	0	5.32e-05	0	0	0	1.23e-05	1.46e-05	0	0	8.25e-05	0	8.78e-05	2.05e-05	1.73e-05	0.000298779	0	0.000176972	0	1.05e-05	4.15e-06	4.63e-06	1.26e-05	0	9.61e-06	0	0	0	0	0	7.62e-05	4.23e-05	2.86e-05	1.34e-05
BacteriaProteobacteriaDeltaproteobacteriaDesulfuromonadalesDesulfuromonadaceaeDesulfuromusa	2.02e-05	0	1.25e-05	5.18e-06	1.48e-05	0	1.33e-05	4.61e-05	0	0	0	9.08e-06	0	2.92e-05	9.12e-06	0	0.000181602	0.000101235	1.76e-05	2.05e-05	1.73e-05	0.000179268	0	0.000247761	0	9.76e-05	0	0	1.26e-05	9.41e-06	9.61e-06	0	8.19e-05	0	0	1.94e-05	0.000152491	3.76e-05	0	2.23e-05
[truncated: 608 more rows]
